# Supplementary material for: Toxoplasma gondii PPM3H regulates the parasite virulence and modulates host immune and inflammatory responses in mice
Source: Vet Res. 2025 Aug 26;56:171. doi: 10.1186/s13567-025-01603-y (PMC12379425; doi:10.1186/s13567-025-01603-y)
Supplement: Supplementary file 1 — Additional file 1. List of primers used in this study. [file 13567_2025_1603_MOESM1_ESM.xlsx]

## Sheet: Sheet1
Primer names	Primer sequences
PPM3Hko-UF	GTTTGCACGCCTGCCGTTCGAGCGGCCGCTGGCAGTCACTCCAGAAATC
PPM3Hko-UR	GAATGACACACAGGAACTACGGCGACTAGGAACTCCTGTTGA
DHFR-koF	CGTAGTTCCTGTGTGTCATTC
DHFR-koR	CATCCTGCAAGTGCATAGAAG
PPM3Hko-DF	CTTCTATGCACTTGCAGGATG CAGGACGAGCTGTAGAGATAAG
PPM3Hko-DR	AGTGAATTAGAACTCGGTACGGCGGCCGCGCACATAATGTCTGAACA
PPM3HR-UF	GTTTGCACGCCTGCCGTTCGAGCGGCCGCTGGCAGTCACTCCAGAAATC
PPM3HR-UR	GCTATTGTAAACACGCCTCTCAT
PPM3H-HA-F	ATGAGAGGCGTGTTTACAATAGC
PPM3H-HA-R	CTAAGCGTAATCTGGAACGTCATATGGATAGGATCCTGCATAGTCCGGGACGTCATAGGGATAGCCAGCGTAATCTGGAACATCGTATGGGTAGAACATGGGTAAGGAGAAG
DHFR-F	ATAATATCTGGGGCAATCTGTCCCTGTCATTCGATTTTCACC
DHFR-R	CTTATCTCTACAGCTCGTCCTGCTAGACAGCCATCTCC
PPM3H-3urt-F	ACGTTCCAGATTACGCTTAGGCAGCCTGAACGTGTCAGCT
PPM3HR-3utr-R	GGTGAAAATCGAATGACAGGGACAGATTGCCCCAGATA
PPM3HR-DF	CAGGACGAGCTGTAGAGATAAG
PPM3HR-DR	AGTGAATTAGAACTCGGTACGGCGGCCGCGCACATAATGTCTGAACA
19T-F	TCGAACGGCAGGCGTGCAAAC
19T-R	CGTACCGAGTTCTAATTCACT
PD-1F	TGTAGCCATCTGGGCTTTCCA
PD-1R	AGGAGAAGCCGTTTCTACCTTG
PD-2F	GAACTGGTCGTTCAAGCTGCA
PD-2R	TGCGGTTGAGATAGGAGAGGT
MutU-F	ATAGACTTGTAGCGTGTTGGAAAGCCCAGATGGCTAC
MutU-R	ACACGCTACAAGTCTATGAC AAGAAAATCGTTCTGGA
MutD-F	CTTTGGCGATGTCCCTGTCCAACCTCTCCTATCTCAAC
MutD-R	GGACAGGGACATCGCCAAAGTTTGGTAGAGTGATGAAAT
KO1-F	GGGTGAAAATCGAATGACAGAATACACACATGCGTTGCACTT
KO1-R	TAAGCAGGATGGAAAATCGTTATCTCTGAACTGGCT
KO2-F	AAGTGCAACGCATGTGTGTATTCTGTCATTCGATTTTCACC
KO2-R	TATCTCTACAGCTCGTCCTGCATCCTGCAAGTGCATAGAAGGAAAGTTGT
KO-decF	GCTATCTCACTGCGCACTCAGAGTA
KO-decR	CTTAGCGTCACAGCTATGTACT
PPM3H-CDS-F	ATGAGAGGCGTGTTTACAATAG
PPM3H-CDS-R	GAACATGGGTAAGGAGAAGC
Ccl22-F	CTCTGCCATCACGTTTAGTGAA
Ccl22-R	GACGGTTATCAAAACAACGCC
Lif-F	ATTGTGCCCTTACTGCTGCTG
Lif-R	GCCAGTTGATTCTTGATCTGGT
Ccl24-F	TCTTGCTGCACGTCCTTTATT
Ccl24-R	GCATCCAGTTTTTGTATGTGCC
Il1b-F	GAAATGCCACCTTTTGACAGTG
Il1b-R	TGGATGCTCTCATCAGGACAG
Timp1-F	CGAGACCACCTTATACCAGCG
Timp1-R	ATGACTGGGGTGTAGGCGTA
Il1a-F	AGTATCAGCAACGTCAAGCAA
Il1a-R	TCCAGATCATGGGTTATGGACTG
Cd83-F	AGCTACAGAGTCAACTTTCAGGA
Cd83-R	GCTTGTTCCGTACCAGGTTTAG
Tnfsf4-F	AGGTGCAGAACAATTCGGTTG
Tnfsf4-R	TCCCGGAAATGAAGGTCAATCT
Cx3cl1-F	ACGAAATGCGAAATCATGTGC
Cx3cl1-R	CTGTGTCGTCTCCAGGACAA
Il2rb-F	TGGAGCCTGTCCCTCTACG
Il2rb-R	TCCACATGCAAGAGACATTGG
Il1rn-F	GCTCATTGCTGGGTACTTACAA
Il1rn-R	CCAGACTTGGCACAAGACAGG
Il23a-F	AATAATGTGCCCCGTATCCAGT
Il23a-R	GCTCCCCTTTGAAGATGTCAG
Pdpn-F	AGAGAACACGAGAGTACAACCA
Pdpn-R	CGTTTCATCCCCTGCATTATCT
Bcl6b-F	ACTCCTCCGACGTGCTTAG
Bcl6b-R	CTTGTGCGCTCTTAGGGGT
CD274-F	GCTCCAAAGGACTTGTACGTG
CD274-R	TGATCTGAAGGGCAGCATTTC
Gapdh-F	AGGTCGGTGTGAACGGATTTG
Gapdh-R	TGTAGACCATGTAGTTGAGGTCA
