# Supplementary material for: Toxoplasma gondii PPM3H regulates the parasite virulence and modulates host immune and inflammatory responses in mice
Source: Vet Res. 2025 Aug 26;56:171. doi: 10.1186/s13567-025-01603-y (PMC12379425; doi:10.1186/s13567-025-01603-y)
Supplement: Supplementary file 2 — Additional file 2. Differentially expressed T. gondii genes across the RH-PPM3H-KO vs. RH, PRU-PPM3H-R vs. PRU, and PRU vs. RH comparisons. The Log2 (Fold Change) column indicates the magnitude of gene expression differences between groups. The P value column presents the Wald test results; the padj column shows the Benjamini–Hochberg–adjusted P values, and the description column provides gene names or functional annotations. [file 13567_2025_1603_MOESM2_ESM.xlsx]

## Sheet: RH-PPM3H-KO_VS_RH
Gene ID	Log2FoldChange	pvalue	padj	Description
TGME49_201630	-5.8224	1.04805e-08	6.71322e-06	protein phosphatase 2C domain-containing protein (PPM3H)
TGME49_289720	-5.78612	1.67907e-06	0.000439217	hypothetical+protein
TGME49_219832	-5.57426	5.90469e-06	0.00148587	cyclin-dependent+kinase+regulatory+subunit+protein
TGME49_261022	-1.24599	2.48923e-07	0.000109619	dynein+heavy+chain+family+protein
TGME49_314410	-1.19633	4.1125e-05	0.00783154	aquarius%2C+putative
TGME49_263595	1.17434	3.05876e-05	0.00615771	RNA-binding+protein
TGME49_208730	1.19796	9.9455e-10	9.30706e-07	microneme+protein%2C+putative
TGME49_218790	1.29306	3.8635e-05	0.00756172	elongation+factor+G+C-terminus+domain-containing+protein
TGME49_312330	1.45912	1.25114e-06	0.000367315	hypothetical+protein
TGME49_204360	1.72706	1.09721e-05	0.00241592	subtilisin+SUB4
TGME49_249230	1.88414	7.2739e-06	0.00176731	hypothetical+protein
TGME49_293780	1.89588	1.02599e-06	0.000338345	hypothetical+protein
TGME49_200595	2.23027	5.17806e-05	0.00943927	hypothetical+protein
TGME49_263280	2.23936	8.15046e-10	9.30706e-07	hypothetical+protein
TGME49_202020	2.28675	8.81121e-09	6.20838e-06	DnAK-TPR
TGME49_206550	2.36194	2.08864e-05	0.0043284	hypothetical+protein
TGME49_207210	2.36575	9.8729e-06	0.00224401	hypothetical+protein
TGME49_215540	2.41817	9.02751e-07	0.000318039	hypothetical+protein
TGME49_321490	2.43612	1.96401e-05	0.00419347	SAG-related+sequence+SRS12A
TGME49_295105	3.12255	1.09359e-14	1.92636e-11	rhoptry+protein%2C+putative
TGME49_296000	3.99323	2.01231e-08	1.18156e-05	hypothetical+protein
TGME49_461480	4.04111	1.00904e-07	4.7398e-05	28S ribosomal RNA
TGME49_247720	5.25133	1.5438e-06	0.000435105	hypothetical+protein
TGME49_247400	5.59951	2.75665e-08	1.4941e-05	hypothetical+protein
TGME49_220850	7.10079	5.52929e-05	0.00950228	hypothetical+protein
TGME49_287990	7.98264	6.40906e-07	0.000237675	hypothetical+protein
TGME49_236830	8.03477	1.68306e-06	0.000439217	hypothetical+protein
TGME49_284420	8.72863	3.22409e-10	4.54339e-07	hypothetical+protein
TGME49_247980	8.95791	1.05672e-09	9.30706e-07	hypothetical+protein
TGME49_275680	10.0891	2.07552e-15	4.8747e-12	hypothetical+protein
TGME49_309760	12.0575	2.72958e-23	1.92327e-19	hypothetical+protein
TGME49_216720	12.2309	1.90991e-22	6.72861e-19	hypothetical+protein

## Sheet: PRU-PPM3H-R_VS_PRU
Gene ID	Log2FoldChange	pvalue	padj	Description
TGME49_201630	6.48143	0	0	protein phosphatase 2C domain-containing protein (PPM3H)
TGME49_248240	1.70241	1.67683e-05	0.00141287	leucine+rich+repeat-containing+protein
TGME49_249180	1.44148	4.3192e-50	9.22149e-47	bifunctional+dihydrofolate+reductase-thymidylate+synthase
TGME49_251610	1.38075	1.74024e-23	2.22925e-20	hypothetical+protein
TGME49_309070	1.23549	2.1376e-16	1.36913e-13	hypothetical+protein
TGME49_259115	1.19443	5.14996e-11	1.43415e-08	ABC1+family+protein
TGME49_201520	1.14932	6.38854e-09	1.20349e-06	protein+phosphatase+2C+domain-containing+protein
TGME49_210790	1.02146	1.63642e-07	2.43751e-05	dihydroorotate+dehydrogenase+reveal%2C+putative
TGME49_262825	-1.00066	7.30327e-05	0.00459273	peptidase+family+c50+protein
TGME49_263450	-1.08363	0.000170586	0.00874083	hypothetical+protein
TGME49_232080	-1.10353	2.21969e-11	7.10854e-09	hypothetical+protein
TGME49_209000	-1.11182	1.37233e-14	6.76137e-12	HECT-domain+%28ubiquitin-transferase%29+domain-containing+protein
TGME49_287440	-1.11317	0.000186775	0.00934605	hypothetical+protein
TGME49_286932	-1.12371	7.76249e-06	0.000714346	ATPase+family+associated+with+various+cellular+activities+%28AAA%29+domain-containing+protein
TGME49_287430	-1.13125	1.78536e-08	3.09061e-06	hypothetical+protein
TGME49_280400	-1.13546	1.62081e-10	4.32554e-08	hypothetical+protein
TGME49_248510	-1.13712	2.3266e-07	3.31152e-05	hypothetical+protein
TGME49_218400	-1.14662	2.16957e-05	0.001759	NEK+kinase
TGME49_306700	-1.17496	3.8369e-05	0.00273059	hypothetical+protein
TGME49_293500	-1.21137	2.93337e-05	0.00226364	hypothetical+protein
TGME49_313630	-1.28057	2.77223e-11	8.4553e-09	hypothetical+protein
TGME49_315802	-1.31227	8.66828e-06	0.000760552	hypothetical+protein
TGME49_239350	-1.34691	6.4522e-05	0.00430483	RAP+domain-containing+protein
TGME49_213255	-1.35496	9.8517e-05	0.00573638	hypothetical+protein
TGME49_231800	-1.43297	6.15826e-08	1.01138e-05	helicase%2C+putative
TGME49_247920	-1.45516	2.00357e-14	9.16632e-12	methyltransferase+domain-containing+protein
TGME49_254160	-1.55277	6.66347e-17	4.74217e-14	hypothetical+protein
TGME49_245980	-1.6187	2.36961e-06	0.000248809	hypothetical+protein
TGME49_271010	-1.66744	6.78794e-07	9.03468e-05	hypothetical+protein
TGME49_247930	-1.73946	2.17775e-09	4.6495e-07	SNARE+domain-containing+protein
TGME49_280500	-1.87472	2.74133e-05	0.00216768	inorganic+anion+transporter%2C+sulfate+permease+%28SulP%29+family+protein
TGME49_220585	-1.97792	7.51642e-07	9.43975e-05	hypothetical+protein
TGME49_305890	-2.23477	6.58027e-07	8.96736e-05	hypothetical+protein
TGME49_311490	-2.24009	0.000144477	0.00788655	hypothetical+protein
TGME49_244732	-2.3197	7.9648e-10	1.88943e-07	hypothetical+protein
TGME49_269075	-2.52261	3.62787e-09	7.49565e-07	hypothetical+protein
TGME49_286150	-3.40898	0.000200165	0.00978669	PAN%2FApple+domain-containing+protein
TGME49_312905	-3.88337	2.11184e-161	6.76315e-158	hypothetical+protein

## Sheet: PRU_VS_RH
Gene ID	Log2FoldChange	pvalue	padj	Description
TGME49_201630	-2.79675	2.60712e-54	4.40893e-52	protein phosphatase 2C domain-containing protein (PPM3H)
TGME49_229140	-8.52397	6.99349e-24	3.05865e-22	MaoC family domain-containing protein
TGME49_311335	-8.33943	4.05974e-12	6.37002e-11	dual specificity phosphatase, catalytic domain-containing protein
TGME49_220060	-6.94056	8.18548e-08	7.82557e-07	hypothetical protein
TGME49_249230	-6.90924	1.09635e-07	1.02876e-06	hypothetical protein
TGME49_272440	-6.74124	7.11492e-07	5.78468e-06	RNA recognition motif-containing protein
TGME49_295995	-6.72454	3.12977e-07	2.76305e-06	hypothetical protein
TGME49_255210	-6.7148	1.55126e-14	3.19922e-13	ATPase, AAA family protein
TGME49_313440	-6.69654	1.51727e-117	6.07705e-115	hypothetical protein
TGME49_239510	-6.66579	5.31627e-07	4.46051e-06	hypothetical protein
TGME49_261560	-6.60488	1.11783e-06	8.74276e-06	Tat binding protein 1(TBP-1)-interacting protein TBPIP
TGME49_224680	-6.59895	6.39699e-07	5.28344e-06	hypothetical protein
TGME49_292275	-6.59395	6.63169e-18	1.89726e-16	SAG-related sequence SRS36E
TGME49_233153	-6.50854	1.07657e-06	8.43738e-06	hypothetical protein
TGME49_268225	-6.41688	4.68355e-32	3.4271e-30	hypothetical protein
TGME49_207350	-6.31206	2.11127e-05	0.000128227	hypothetical protein
TGME49_226532	-6.27312	3.99704e-06	2.80088e-05	hypothetical protein
TGME49_243740	-6.26819	4.0721e-06	2.843e-05	WD domain, G-beta repeat-containing protein
TGME49_234380	-6.12274	3.7718e-191	3.58793e-188	hypothetical protein
TGME49_299800	-6.10073	9.9776e-06	6.49526e-05	hypothetical protein
TGME49_259270	-6.08708	1.09591e-05	7.05574e-05	SAG-related sequence SRS26E
TGME49_270030	-6.08015	1.13915e-05	7.29705e-05	hypothetical protein
TGME49_292280	-6.0426	5.4839e-31	3.79386e-29	SAG-related sequence SRS36D
TGME49_285865	-6.03501	1.64437e-05	0.000102319	hypothetical protein
TGME49_255280	-5.98623	1.84028e-05	0.000113305	hypothetical protein
TGME49_226310	-5.9201	4.65577e-82	1.36271e-79	zinc finger (CCCH type) motif-containing protein
TGME49_226820	-5.88714	5.13531e-05	0.000289694	hypothetical protein
TGME49_297090	-5.86289	3.93102e-05	0.000227491	hypothetical protein
TGME49_300370	-5.63333	0.000123791	0.000636949	hypothetical protein
TGME49_220420	-5.61063	5.04457e-07	4.25601e-06	3'5'-cyclic nucleotide phosphodiesterase domain-containing protein
TGME49_297910	-5.58788	0.000138046	0.000704582	hypothetical protein
TGME49_288450	-5.56745	0.000162072	0.00081734	aldehyde dehydrogenase (NAD) family protein
TGME49_223262	-5.53796	3.46876e-05	0.000203056	WD domain, G-beta repeat-containing protein
TGME49_203682	-5.51463	0.000210209	0.00103139	hypothetical protein
TGME49_257568	-5.46253	0.000303319	0.00142661	hypothetical protein
TGME49_278930	-5.45325	4.82074e-17	1.24359e-15	Tubulin-tyrosine ligase family protein
TGME49_217660	-5.43263	0.000438706	0.00198016	Tctex-1 family protein
TGME49_316560	-5.42587	0.000303664	0.00142689	Toxoplasma gondii family D protein
TGME49_260830	-5.40231	5.39053e-26	2.69881e-24	hypothetical protein
TGME49_229240	-5.3924	0.000328204	0.00152761	hypothetical protein
TGME49_255215	-5.38026	2.05252e-28	1.24958e-26	hypothetical protein
TGME49_214545	-5.27668	0.00058588	0.00256681	hypothetical protein
TGME49_230200	-5.24328	0.000893427	0.00368908	hypothetical protein
TGME49_204325	-5.22521	0.000716012	0.00303896	hypothetical protein
TGME49_283450	-5.22058	0.000695699	0.00296358	Toxoplasma gondii family B protein
TGME49_291830	-5.21498	0.000670077	0.00287446	DNA double-strand break repair rad50 ATPase, putative
TGME49_266860	-5.07819	7.18767e-18	2.04862e-16	BTB/POZ domain-containing protein
TGME49_288960	-5.04092	0.00185158	0.00693431	hypothetical protein
TGME49_253120	-5.037	0.00170965	0.00648252	mandelonitrile lyase, putative
TGME49_301180	-4.86943	0.00233224	0.00839606	SAG-related sequence SRS19F
TGME49_293425	-4.8544	0.000645504	0.00278628	hypothetical protein
TGME49_200595	-4.76498	0.000773223	0.00324736	hypothetical protein
TGME49_313940	-4.64073	0.000118129	0.00061071	hypothetical protein
TGME49_247570	-4.50297	6.63774e-06	4.44659e-05	hypothetical protein
TGME49_218340	-4.47446	2.93041e-07	2.60823e-06	hypothetical protein
TGME49_258800	-4.47273	1.7348e-10	2.33249e-09	rhoptry kinase family protein ROP31
TGME49_278110	-4.4691	1.44103e-13	2.6235e-12	1,3-beta-glucan synthase component protein
TGME49_275370	-4.39623	3.51027e-08	3.52882e-07	SAG-related sequence SRS47C
TGME49_273110	-4.33466	0.000455722	0.00204846	SAG-related sequence SRS30D
TGME49_254850	-4.32752	1.78289e-09	2.11008e-08	myosin heavy chain, putative
TGME49_210235	-4.23539	4.44648e-09	4.98346e-08	hypothetical protein
TGME49_214190	-4.2278	3.94023e-13	6.87733e-12	SAG-related sequence SRS46
TGME49_232420	-4.20834	0.000897475	0.00369978	hypothetical protein
TGME49_231992	-4.14276	7.02125e-05	0.000382183	hypothetical protein
TGME49_242250	-4.11921	0.00116677	0.00464634	rhoptry kinase family protein ROP19B
TGME49_301000	-4.03494	0.00139485	0.00541848	methyltransferase
TGME49_268230	-3.9947	5.54178e-37	5.20654e-35	hypothetical protein
TGME49_235000	-3.98483	0.00203639	0.00751913	phosphorylase family protein
TGME49_232270	-3.96006	1.70238e-32	1.29551e-30	histidine acid phosphatase superfamily protein
TGME49_320180	-3.94634	1.02793e-05	6.65748e-05	SAG-related sequence SRS16C
TGME49_223672	-3.9427	4.13276e-21	1.47654e-19	3'(2'),5'-bisphosphate nucleotidase
TGME49_257000	-3.94143	1.30169e-08	1.3739e-07	hypothetical protein
TGME49_292270	-3.87188	1.9541e-07	1.77455e-06	SAG-related sequence SRS36C
TGME49_262050	-3.86553	8.3509e-124	4.23669e-121	rhoptry kinase family protein ROP39
TGME49_281575	-3.73838	0.000507187	0.00225449	hypothetical protein
TGME49_301170	-3.68374	1.91859e-08	1.98646e-07	SAG-related sequence SRS19D
TGME49_305790	-3.67371	0.000190338	0.000944244	hypothetical protein
TGME49_266900	-3.63139	1.34888e-62	2.85138e-60	cyclin, N-terminal domain-containing protein
TGME49_265320	-3.62713	0.00121738	0.00483017	hypothetical protein
TGME49_273300	-3.61679	0.00135227	0.00528547	hypothetical protein
TGME49_321490	-3.48268	0.00211406	0.00774206	SAG-related sequence SRS12A
TGME49_249980	-3.45347	0.0016568	0.00630414	leucine rich repeat-containing protein
TGME49_312930	-3.38942	3.65173e-07	3.18689e-06	cystathione gamma lyase, putative
TGME49_223120	-3.37458	0.00050419	0.00224379	cyclin-dependent kinase regulatory subunit protein
TGME49_285860	-3.33224	2.68835e-09	3.10917e-08	SAG-related sequence SRS20C
TGME49_310160	-3.28884	1.78178e-06	1.34517e-05	argonaute AGO
TGME49_214575	-3.23483	6.04755e-30	3.93349e-28	hypothetical protein
TGME49_215680	-3.19758	1.84204e-13	3.32178e-12	SAG-related sequence SRS18
TGME49_245432	-3.18676	4.32683e-72	9.97794e-70	hypothetical protein
TGME49_238440	-3.15962	0.00264015	0.00933621	SAG-related sequence SRS22A
TGME49_268985	-3.09225	9.12401e-06	5.98566e-05	hypothetical protein
TGME49_234440	-3.05694	1.01385e-15	2.338e-14	aminotransferase, putative
TGME49_244260	-3.04161	3.86163e-09	4.36657e-08	hypothetical protein
TGME49_286250	-3.03839	4.15275e-05	0.000239594	hypothetical protein
TGME49_286460	-3.02827	1.79621e-09	2.11925e-08	hypothetical protein
TGME49_247340	-3.02022	0.000169047	0.00084914	hypothetical protein
TGME49_271335	-3.00729	0.000993804	0.00403567	hypothetical protein
TGME49_205050	-2.98239	1.53147e-21	5.57631e-20	hypothetical protein
TGME49_241165	-2.97778	2.34618e-07	2.10547e-06	hypothetical protein
TGME49_213560	-2.96811	0.000246848	0.00118893	hypothetical protein
TGME49_231990	-2.95988	2.05308e-06	1.52876e-05	hypothetical protein
TGME49_215360	-2.89802	1.95957e-42	2.25945e-40	hypothetical protein
TGME49_208430	-2.82328	4.04912e-20	1.37562e-18	serine proteinase inhibitor PI-2, putative
TGME49_217915	-2.8074	0.00123672	0.0048967	hypothetical protein
TGME49_294785	-2.79036	0.000104535	0.000545991	zinc finger (CCCH type) motif-containing protein
TGME49_294820	-2.78929	9.01677e-09	9.733e-08	type I fatty acid synthase, putative
TGME49_250100	-2.74991	1.50338e-50	2.38348e-48	hypothetical protein
TGME49_200230	-2.72658	0.000943731	0.00386326	microneme protein MIC17C
TGME49_294805	-2.69079	0.00136137	0.00531282	hypothetical protein
TGME49_308820	-2.68375	8.84773e-05	0.000469534	hypothetical protein
TGME49_292600	-2.67147	8.8831e-05	0.000470874	hypothetical protein
TGME49_239600	-2.67056	1.41623e-05	8.90703e-05	rhoptry kinase family protein ROP23 (incomplete catalytic triad)
TGME49_266950	-2.66881	2.24473e-28	1.34921e-26	protein kinase, putative
TGME49_280510	-2.64345	1.52964e-05	9.58073e-05	Dpy-30 motif protein
TGME49_266450	-2.63852	1.25829e-11	1.86659e-10	lysine decarboxylase family protein
TGME49_275850	-2.63315	0.000431529	0.0019524	dense granule protein GRA12
TGME49_207140	-2.62455	4.85727e-06	3.34514e-05	SAG-related sequence SRS49B
TGME49_200340	-2.61003	9.57351e-05	0.000504532	hypothetical protein
TGME49_202255	-2.59682	0.00108323	0.00435466	hypothetical protein
TGME49_208850	-2.59177	5.43615e-19	1.68167e-17	SAG-related sequence SRS11
TGME49_256025	-2.58242	1.01449e-05	6.58163e-05	SPEF1 family protein
TGME49_209930	-2.57823	3.5041e-15	7.6627e-14	hypothetical protein
TGME49_305800	-2.57184	2.90228e-17	7.72251e-16	6-pyruvoyl tetrahydrobiopterin synthase
TGME49_232400	-2.56132	1.03807e-07	9.78896e-07	PAN domain-containing protein
TGME49_308093	-2.53885	8.22648e-41	8.94335e-39	rhoptry kinase family protein (incomplete catalytic triad)
TGME49_233920	-2.52339	1.54292e-07	1.41126e-06	zinc finger, C3HC4 type (RING finger) domain-containing protein
TGME49_247970	-2.503	0.000815189	0.00339737	hypothetical protein
TGME49_244335	-2.48956	0.000210548	0.00103239	hypothetical protein
TGME49_226100	-2.48642	1.65005e-12	2.70041e-11	haloacid dehalogenase family hydrolase domain-containing protein
TGME49_300360	-2.48096	4.51013e-08	4.44011e-07	ADP/ATP translocase
TGME49_304730	-2.47689	9.02964e-07	7.18031e-06	Mob1/phocein family protein
TGME49_254890	-2.47461	2.56879e-06	1.87605e-05	hypothetical protein
TGME49_217940	-2.45853	0.000510015	0.0022631	hypothetical protein
TGME49_324800	-2.43846	0.000942319	0.00385955	tryptophanyl-tRNA synthetase
TGME49_285470	-2.43091	7.1528e-07	5.80926e-06	patched family protein
TGME49_266640	-2.40091	7.50028e-131	4.39055e-128	Acetyl-coenzyme A synthetase 2, putative
TGME49_261022	-2.39794	2.07326e-47	2.92176e-45	dynein heavy chain family protein
TGME49_270650	-2.38539	7.71908e-09	8.35593e-08	deoxyribose-phosphate aldolase
TGME49_286770	-2.38053	1.3e-13	2.37812e-12	hypothetical protein
TGME49_206400	-2.37343	1.32117e-05	8.35754e-05	FAD binding domain of DNA photolyase domain-containing protein
TGME49_291150	-2.33446	1.97792e-10	2.63607e-09	hypothetical protein
TGME49_253710	-2.3299	7.66967e-17	1.93265e-15	hypothetical protein
TGME49_286130	-2.32486	3.60363e-06	2.55341e-05	hypothetical protein
TGME49_208710	-2.31367	2.82289e-10	3.68477e-09	DNA/RNA non-specific endonuclease
TGME49_285730	-2.29074	6.38353e-28	3.62527e-26	TBC domain containing protein
TGME49_218270	-2.29073	1.29838e-46	1.70357e-44	hypothetical protein
TGME49_224470	-2.28789	0.00153924	0.00590405	hypothetical protein
TGME49_213050	-2.27673	1.33068e-89	4.40283e-87	hypothetical protein
TGME49_305160	-2.27008	1.86157e-07	1.69499e-06	histone H2Ba
TGME49_267150	-2.26828	0.000147062	0.00074759	SAG-related sequence SRS38C
TGME49_200240	-2.26489	1.85245e-11	2.70578e-10	microneme protein MIC17B
TGME49_215775	-2.25303	9.31923e-162	7.09194e-159	rhoptry protein ROP8
TGME49_260400	-2.249	8.67233e-18	2.44431e-16	hypothetical protein
TGME49_239010	-2.24426	2.9253e-18	8.76437e-17	hypothetical protein
TGME49_314070	-2.22733	9.6964e-33	7.68641e-31	hypothetical protein
TGME49_219610	-2.22714	0.000185218	0.000920645	hypothetical protein
TGME49_225990	-2.22262	2.01779e-24	9.19484e-23	acyl transferase domain-containing protein
TGME49_204010	-2.21719	0.000133179	0.000682026	hypothetical protein
TGME49_267520	-2.17097	0.00095881	0.00391475	anaphase promoting complex subunit 11, putative
TGME49_230705	-2.1307	5.28559e-23	2.16255e-21	hypothetical protein
TGME49_224710	-2.12418	7.82769e-05	0.00042234	hypothetical protein
TGME49_240450	-2.12119	5.77664e-07	4.83079e-06	Maf family protein
TGME49_220450	-2.11691	2.87054e-07	2.55794e-06	ribonuclease HI protein
TGME49_231920	-2.10588	0.000202766	0.000999384	oxidoreductase, short chain dehydrogenase/reductase family protein
TGME49_227100	-2.06586	0.0022567	0.00818954	hypothetical protein
TGME49_234370	-2.0435	3.94072e-12	6.19605e-11	SAG-related sequence SRS42
TGME49_286760	-2.02415	1.67234e-16	4.10531e-15	hypothetical protein
TGME49_214430	-2.02322	5.3211e-10	6.67799e-09	hypothetical protein
TGME49_294980	-2.0015	3.26914e-18	9.75613e-17	hypothetical protein
TGME49_245650	-1.96737	3.68356e-06	2.60519e-05	hypothetical protein
TGME49_273030	-1.94969	1.14491e-15	2.61645e-14	phosphoglycerate mutase family protein
TGME49_227630	-1.92648	7.57531e-08	7.26963e-07	hypothetical protein
TGME49_296231	-1.92149	2.32554e-23	9.67069e-22	hypothetical protein
TGME49_201110	-1.92064	0.000671925	0.00288076	hypothetical protein
TGME49_213445	-1.91256	4.88975e-18	1.42571e-16	hypothetical protein
TGME49_309990	-1.90495	7.18932e-16	1.6886e-14	hypothetical protein
TGME49_293420	-1.88604	2.44112e-12	3.93578e-11	transporter, major facilitator family protein
TGME49_210320	-1.87847	0.00157101	0.00600772	SAG-related sequence SRS37A
TGME49_250670	-1.87468	2.26942e-08	2.33698e-07	hypothetical protein
TGME49_216770	-1.8738	1.0319e-21	3.85342e-20	hypothetical protein
TGME49_222020	-1.84265	2.5634e-28	1.51221e-26	phosphoglycerate kinase PGKII
TGME49_249930	-1.83719	0.000327609	0.00152577	hypothetical protein
TGME49_315260	-1.83522	1.66967e-06	1.2643e-05	alanine dehydrogenase
TGME49_267140	-1.8346	1.95916e-08	2.02296e-07	SAG-related sequence SRS38B
TGME49_224250	-1.82905	2.42735e-06	1.78475e-05	hypothetical protein
TGME49_293860	-1.82156	9.03942e-17	2.26283e-15	hypothetical protein
TGME49_273120	-1.81954	1.88585e-16	4.59979e-15	SAG-related sequence SRS30C
TGME49_266870	-1.80735	2.40475e-06	1.77155e-05	transporter, major facilitator family protein
TGME49_260190	-1.80213	1.57999e-14	3.24965e-13	microneme protein MIC13
TGME49_211280	-1.79989	0.00196882	0.00731624	hypothetical protein
TGME49_228160	-1.7758	7.29901e-28	4.08422e-26	acid phosphatase
TGME49_313660	-1.77445	0.000634907	0.0027485	hypothetical protein
TGME49_220460	-1.77277	0.000875326	0.00362417	SNF7 family protein
TGME49_273720	-1.76444	2.29207e-12	3.7112e-11	hypothetical protein
TGME49_313445	-1.75981	1.32922e-12	2.19422e-11	hypothetical protein
TGME49_215895	-1.75627	4.51535e-19	1.40827e-17	AP2 domain-containing protein
TGME49_309100	-1.75554	5.13839e-12	7.90448e-11	hypothetical protein
TGME49_312950	-1.7391	1.68313e-22	6.70606e-21	hypothetical protein
TGME49_304670	-1.73664	1.83624e-32	1.38354e-30	leucine rich repeat-containing protein
TGME49_256100	-1.73393	4.39245e-05	0.000251896	tetratricopeptide repeat-containing protein
TGME49_235680	-1.72219	3.94213e-53	6.52165e-51	peptidase M16 inactive domain-containing protein
TGME49_310400	-1.70805	7.89264e-15	1.65463e-13	glycosyl transferase family 8 protein
TGME49_297647	-1.70684	0.00122114	0.00484108	hypothetical protein
TGME49_213820	-1.68863	3.32197e-06	2.37596e-05	hypothetical protein
TGME49_257030	-1.68801	1.25219e-06	9.69397e-06	hypothetical protein
TGME49_245670	-1.66881	7.87227e-27	4.11045e-25	pyruvate dehydrogenase complex subunit PDH-E1Alpha
TGME49_216850	-1.66612	0.000232002	0.00112526	hypothetical protein
TGME49_216680	-1.66111	7.92479e-27	4.11045e-25	ankyrin repeat-containing protein
TGME49_310060	-1.66027	4.94177e-12	7.67486e-11	small nuclease
TGME49_274070	-1.65362	5.57972e-09	6.1628e-08	ThiF family protein
TGME49_319350	-1.65309	6.05447e-100	2.0943e-97	SAG-related sequence SRS17B
TGME49_299780	-1.65276	1.31389e-36	1.21936e-34	hypothetical protein
TGME49_226990	-1.65041	1.59105e-06	1.212e-05	hypothetical protein
TGME49_294990	-1.63987	9.42146e-20	3.0904e-18	hypothetical protein
TGME49_225680	-1.62152	5.27529e-06	3.59078e-05	hypothetical protein
TGME49_318560	-1.59244	4.20591e-15	9.11879e-14	ATPase/histidine kinase/DNA gyrase B/HSP90 domain-containing protein
TGME49_236990	-1.5924	1.72573e-05	0.000106945	beta-ketoacyl synthase, N-terminal domain-containing protein
TGME49_205290	-1.56685	3.67663e-22	1.42101e-20	serine/threonine specific protein phosphatase
TGME49_233860	-1.56398	7.99419e-06	5.27173e-05	DALR anticodon binding domain-containing protein
TGME49_312480	-1.55805	6.2881e-15	1.33666e-13	uracil phosphoribosyltransferase FUR1, putative
TGME49_239090	-1.5448	0.00016775	0.000843737	SAG-related sequence SRS23
TGME49_315740	-1.54337	3.62824e-05	0.00021145	SAG-related sequence SRS54
TGME49_227280	-1.52555	1.87638e-78	5.09972e-76	dense granule protein GRA3
TGME49_200250	-1.51648	1.01499e-37	9.77735e-36	microneme protein MIC17A
TGME49_201690	-1.51276	0.0015791	0.00603565	BT1 family protein
TGME49_236030	-1.50668	4.43177e-05	0.000253768	hypothetical protein
TGME49_286450	-1.50541	3.49641e-75	8.86922e-73	dense granule protein GRA5
TGME49_217900	-1.49922	1.00738e-09	1.22463e-08	hypothetical protein
TGME49_200350	-1.49611	2.94965e-13	5.24458e-12	subtilisin SUB3
TGME49_319360	-1.49204	0.000574625	0.00252592	SAG-related sequence SRS17A
TGME49_320200	-1.49049	1.76308e-08	1.83544e-07	SAG-related sequence SRS16A
TGME49_225920	-1.49012	2.87694e-10	3.74889e-09	hypothetical protein
TGME49_239795	-1.48372	1.57462e-13	2.85306e-12	hypothetical protein
TGME49_217740	-1.48036	2.00338e-23	8.46987e-22	3-ketoacyl-(acyl-carrier-protein) reductase
TGME49_275470	-1.48022	4.84417e-17	1.24541e-15	dense granule protein GRA15
TGME49_226800	-1.47994	8.8292e-05	0.000468878	eukaryotic glutathione synthase, atp binding domain-containing protein
TGME49_237880	-1.47689	4.46013e-62	9.1734e-60	hypothetical protein
TGME49_269130	-1.47615	0.000185114	0.000920645	hypothetical protein
TGME49_215960	-1.47391	2.64963e-17	7.09988e-16	hypothetical protein
TGME49_280500	-1.46846	1.22571e-08	1.29911e-07	inorganic anion transporter, sulfate permease (SulP) family protein
TGME49_244710	-1.46844	0.000113687	0.000589747	hypothetical protein
TGME49_203815	-1.46088	0.000746669	0.00314975	hypothetical protein
TGME49_249920	-1.46022	7.05278e-09	7.66737e-08	diphthine synthase, putative
TGME49_236980	-1.4571	3.20129e-05	0.000188559	AMP-binding enzyme domain-containing protein
TGME49_228990	-1.44615	0.000995928	0.00404214	zinc finger (CCCH type) motif-containing protein
TGME49_316470	-1.44519	3.64955e-14	7.1213e-13	hypothetical protein
TGME49_211330	-1.44233	1.97223e-07	1.78887e-06	methionine aminopeptidase
TGME49_320190	-1.44111	5.11216e-10	6.45167e-09	SAG-related sequence SRS16B
TGME49_320720	-1.43406	1.65824e-05	0.000103014	hypothetical protein
TGME49_295935	-1.41779	3.68647e-22	1.42101e-20	KRUF family protein
TGME49_263100	-1.39437	1.83331e-07	1.67284e-06	hypothetical protein
TGME49_320740	-1.38904	1.17876e-25	5.71362e-24	hypothetical protein
TGME49_232060	-1.38849	3.91796e-08	3.88225e-07	hypothetical protein
TGME49_306510	-1.38814	0.000315698	0.00147483	hypothetical protein
TGME49_215347	-1.38718	0.000791301	0.00331597	hypothetical protein
TGME49_227335	-1.37927	0.000282266	0.00134337	hypothetical protein
TGME49_217750	-1.37545	7.16772e-10	8.81201e-09	hypothetical protein
TGME49_272520	-1.37472	2.62487e-17	7.0584e-16	hypothetical protein
TGME49_279350	-1.36766	6.23845e-05	0.000345199	hypothetical protein
TGME49_279340	-1.36223	1.35035e-06	1.0359e-05	hypothetical protein
TGME49_266100	-1.35506	1.86717e-17	5.07469e-16	rhoptry kinase family protein ROP41
TGME49_266470	-1.34235	1.51103e-06	1.15435e-05	hypothetical protein
TGME49_201520	-1.3344	9.25125e-14	1.73074e-12	protein phosphatase 2C domain-containing protein
TGME49_208300	-1.3336	8.40315e-11	1.16269e-09	hypothetical protein
TGME49_204420	-1.31939	0.000817846	0.00340657	oocyst wall protein OWP1
TGME49_311020	-1.30636	0.00106881	0.00430578	hypothetical protein
TGME49_300130	-1.29698	0.000409813	0.00186635	apical membrane antigen 1 domain-containing protein
TGME49_267380	-1.28707	6.63425e-09	7.23304e-08	UDP-galactose transporter subfamily protein
TGME49_224235	-1.28254	5.30799e-06	3.60659e-05	translation initiation factor IF-3 protein
TGME49_278270	-1.27878	0.000617362	0.00268771	nucleolar protein, structural component of H/ACA snoRNPs, putative
TGME49_221410	-1.27855	2.52457e-10	3.30671e-09	actin-like protein ALP4
TGME49_226540	-1.27719	9.30694e-15	1.94043e-13	protein kinase
TGME49_218540	-1.27571	2.39547e-16	5.80559e-15	peptidase S15, putative
TGME49_288580	-1.27288	6.60295e-05	0.000362804	RNA methylase, putative
TGME49_249910	-1.27004	5.22629e-08	5.09899e-07	mitochondria-associated granulocyte macrophage CSF signaling molecule, putative
TGME49_289170	-1.26996	5.83649e-07	4.86481e-06	adenylate and guanylate cyclase catalytic domain-containing protein
TGME49_226710	-1.26569	3.38262e-28	1.96502e-26	hypothetical protein
TGME49_252390	-1.26562	4.17067e-13	7.21336e-12	hypothetical protein
TGME49_312380	-1.25407	5.32369e-09	5.89851e-08	tetratricopeptide repeat-containing protein
TGME49_202010	-1.25222	0.000156582	0.000791756	hypothetical protein
TGME49_230520	-1.25172	1.75512e-19	5.68361e-18	cyclophilin 1, putative
TGME49_250710	-1.24345	7.69134e-42	8.73598e-40	microneme protein MIC10
TGME49_234950	-1.24337	7.72535e-10	9.48224e-09	protein kinase (incomplete catalytic triad)
TGME49_272290	-1.24074	3.6161e-10	4.64839e-09	pyruvate dehydrogenase complex subunit PD-HE1Beta
TGME49_226280	-1.24014	3.89102e-07	3.38408e-06	ribosomal protein L28, putative
TGME49_244510	-1.2342	0.00154996	0.00593319	AP2 domain transcription factor AP2VI-3
TGME49_243340	-1.22745	9.20673e-06	6.03473e-05	atypical MEK-related kinase (incomplete catalytic triad)
TGME49_203600	-1.22639	2.99799e-24	1.34204e-22	hypothetical protein
TGME49_229250	-1.22475	8.03017e-56	1.38885e-53	ribosomal protein RPL28
TGME49_209710	-1.22375	5.77905e-08	5.61667e-07	ribosomal protein RPL28
TGME49_251930	-1.22322	2.65172e-14	5.28261e-13	enoyl-acyl carrier reductase ENR
TGME49_201830	-1.2163	0.00049868	0.00222057	ribosomal protein L37
TGME49_309265	-1.21274	8.43272e-13	1.41662e-11	oxidoreductase, short chain dehydrogenase/reductase family protein
TGME49_233500	-1.20989	1.13469e-21	4.19174e-20	triose-phosphate isomerase TPI-II
TGME49_222160	-1.20685	2.13995e-07	1.9318e-06	aldehyde dehydrogenase
TGME49_217665	-1.20283	8.51361e-12	1.28804e-10	hypothetical protein
TGME49_223570	-1.20033	2.78249e-12	4.44847e-11	hypothetical protein
TGME49_321660	-1.20031	3.62776e-06	2.56812e-05	mannosyltransferase, putative
TGME49_276940	-1.20006	5.87894e-16	1.39373e-14	ribosome associated membrane protein RAMP4, putative
TGME49_249510	-1.19923	3.19859e-05	0.000188546	hypothetical protein
TGME49_309780	-1.19886	1.78738e-06	1.34673e-05	hypothetical protein
TGME49_225120	-1.19762	3.61414e-40	3.87375e-38	hypothetical protein
TGME49_306970	-1.19595	4.05966e-06	2.83789e-05	thymidylate kinase
TGME49_286140	-1.19554	4.47014e-07	3.83083e-06	hypothetical protein
TGME49_307605	-1.18822	1.62316e-06	1.23399e-05	hypothetical protein
TGME49_237890	-1.18763	8.52678e-08	8.14163e-07	calcium-dependent protein kinase CDPK4
TGME49_290260	-1.18574	1.38349e-05	8.72996e-05	thioredoxin family Trp26 protein
TGME49_309610	-1.18341	0.00198327	0.00735153	hypothetical protein
TGME49_204050	-1.18078	4.66741e-48	6.70169e-46	subtilisin SUB1
TGME49_239310	-1.17758	1.74596e-05	0.000108022	ribulose 5-phosphate isomerase
TGME49_255330	-1.17725	0.000192075	0.000952243	hypothetical protein
TGME49_209610	-1.1723	9.54799e-07	7.55303e-06	oocyst wall protein OWP2
TGME49_260825	-1.16967	0.00228945	0.00827288	hypothetical protein
TGME49_288685	-1.16747	3.36973e-08	3.39202e-07	Fe-S protein assembly co-chaperone HscB protein
TGME49_238000	-1.16734	4.57997e-05	0.000261467	peptidyl-prolyl isomerase
TGME49_297790	-1.16619	1.78036e-11	2.61051e-10	hypothetical protein
TGME49_271300	-1.16529	2.38247e-05	0.000143665	DNA-directed RNA polymerase II RPB7
TGME49_233470	-1.16526	1.38575e-22	5.55027e-21	hypothetical protein
TGME49_209070	-1.16435	9.55012e-11	1.30713e-09	hypothetical protein
TGME49_319695	-1.16151	0.00224951	0.00816734	hypothetical protein
TGME49_217020	-1.16026	5.45052e-09	6.02884e-08	ATPase, AFG1 family protein
TGME49_320110	-1.15424	2.6915e-14	5.33393e-13	proliferating cell nuclear antigen PCNA2
TGME49_316350	-1.14852	4.37182e-06	3.03278e-05	hypothetical protein
TGME49_206680	-1.148	2.09365e-05	0.000127563	hypothetical protein
TGME49_243540	-1.13882	7.12874e-10	8.77827e-09	WD domain, G-beta repeat-containing protein
TGME49_233490	-1.13854	1.41412e-09	1.69206e-08	hypothetical protein
TGME49_285950	-1.13799	6.45211e-06	4.32604e-05	hypothetical protein
TGME49_212260	-1.13724	4.50976e-13	7.74702e-12	Sjogren's syndrome/scleroderma autoantigen 1 (Autoantigen p27) protein
TGME49_311460	-1.1364	7.83078e-05	0.00042234	hypothetical protein
TGME49_202820	-1.13141	4.41016e-17	1.14154e-15	ubiquitin-conjugating enzyme subfamily protein
TGME49_227010	-1.13112	2.67557e-06	1.94471e-05	rhoptry kinase family protein ROP30
TGME49_244280	-1.13062	8.14249e-41	8.94335e-39	hypothetical protein
TGME49_266750	-1.1305	6.7425e-14	1.28598e-12	transporter/permease protein, putative
TGME49_261690	-1.13041	0.000490607	0.00219103	hypothetical protein
TGME49_204520	-1.12862	0.000130474	0.000669529	hypothetical protein
TGME49_310740	-1.12373	3.80856e-05	0.000220908	hypothetical protein
TGME49_211030	-1.11958	2.58763e-20	8.87022e-19	hypothetical protein
TGME49_298050	-1.11726	2.97365e-05	0.000176379	hypothetical protein
TGME49_220250	-1.11721	3.8403e-10	4.90347e-09	Nucleotide-sensitive chloride conductance regulator (ICln) protein
TGME49_234930	-1.11626	0.000555669	0.00245423	SAG-related sequence SRS43
TGME49_205250	-1.1147	4.13257e-37	3.93111e-35	rhoptry protein ROP18
TGME49_261730	-1.11366	8.11129e-07	6.50441e-06	hypothetical protein
TGME49_253420	-1.11322	5.76039e-09	6.35312e-08	PQ loop repeat-containing protein
TGME49_207840	-1.11212	1.67111e-46	2.15544e-44	ribosomal protein RPS17
TGME49_232760	-1.11086	4.94227e-08	4.8405e-07	protein phosphatase inhibitor IPP2
TGME49_214580	-1.10938	2.5919e-06	1.8893e-05	tetratricopeptide repeat-containing protein
TGME49_270380	-1.10761	1.97028e-56	3.56997e-54	ribosomal protein RPS13
TGME49_209420	-1.10539	3.59752e-24	1.601e-22	hypothetical protein
TGME49_316530	-1.10435	1.81784e-08	1.88728e-07	myosin heavy chain, putative
TGME49_274290	-1.10411	0.00243449	0.00868973	Toxoplasma gondii family B protein
TGME49_200320	-1.10348	2.27903e-31	1.60587e-29	hypoxanthine-xanthine-guanine phosphoribosyl transferase HXGPRT
TGME49_212800	-1.10064	5.82855e-08	5.65756e-07	hypothetical protein
TGME49_203630	-1.09925	8.36019e-34	6.76819e-32	ribosomal protein RPL44
TGME49_218370	-1.09531	0.000301024	0.00142008	hypothetical protein
TGME49_312990	-1.09487	5.13142e-07	4.32449e-06	DEAD/DEAH box ATP-dependent RNA helicase
TGME49_269320	-1.09432	0.000692958	0.00295429	hypothetical protein
TGME49_234550	-1.08956	3.97366e-47	5.39992e-45	ribosomal protein RPL29
TGME49_208730	-1.08837	4.88434e-09	5.45812e-08	microneme protein, putative
TGME49_233200	-1.08787	0.00237166	0.00850935	ubiquitin related modifier protein
TGME49_239890	-1.08347	6.31628e-18	1.81385e-16	SCP family extracellular subfamily protein
TGME49_307830	-1.08206	6.36592e-19	1.95341e-17	hypothetical protein
TGME49_264080	-1.07916	1.3941e-21	5.10055e-20	acyl carrier protein ACP
TGME49_286050	-1.07885	0.000115484	0.000597641	hypothetical protein
TGME49_289690	-1.0761	1.41997e-38	1.46027e-36	glyceraldehyde-3-phosphate dehydrogenase GAPDH1
TGME49_247520	-1.0684	3.77121e-38	3.82652e-36	hypothetical protein
TGME49_286750	-1.06697	2.2693e-12	3.68217e-11	MA3 domain-containing protein
TGME49_295320	-1.06415	0.00119337	0.00474481	embryo sac development arrest EDA7, putative
TGME49_284630	-1.06103	7.86635e-05	0.000423959	hypothetical protein
TGME49_267510	-1.06088	4.14704e-08	4.09857e-07	hypothetical protein
TGME49_320040	-1.05843	0.000699908	0.00297559	CHORD protein
TGME49_203300	-1.05744	5.57508e-21	1.98254e-19	hypothetical protein
TGME49_270510	-1.05671	4.5313e-39	4.72373e-37	asparaginyl-tRNA synthetase (NOB+tRNA synthase)
TGME49_251680	-1.05527	3.76774e-30	2.47177e-28	histamine-releasing factor, putative
TGME49_215370	-1.05525	6.23597e-07	5.16384e-06	hypothetical protein
TGME49_210412	-1.05415	0.000555091	0.0024531	hypothetical protein
TGME49_312830	-1.05098	0.00148536	0.00571755	hypothetical protein
TGME49_232350	-1.04941	2.41637e-34	2.06613e-32	lactate dehydrogenase LDH1
TGME49_224290	-1.04926	8.6051e-18	2.43438e-16	DHHC zinc finger domain-containing protein
TGME49_243580	-1.0488	4.30449e-17	1.12182e-15	Hit family protein involved in cell-cycle regulation, putative
TGME49_230160	-1.04808	1.42092e-27	7.7237e-26	hypothetical protein
TGME49_281570	-1.04677	0.000415033	0.00188674	hypothetical protein
TGME49_312090	-1.03877	3.37132e-36	3.01832e-34	ribosomal protein RPL23
TGME49_220610	-1.03833	1.04291e-07	9.82245e-07	protein phosphatase 2C domain-containing protein
TGME49_206610	-1.03694	8.53004e-11	1.17332e-09	pyruvate dehydrogenase complex subunit PDH-E2
TGME49_203790	-1.03635	2.75929e-15	6.15867e-14	hypothetical protein
TGME49_215460	-1.0346	2.22742e-39	2.35426e-37	ribosomal protein RPS24
TGME49_259172	-1.03294	0.00246882	0.00879163	hypothetical protein
TGME49_234390	-1.0321	6.25529e-05	0.000345448	hypothetical protein
TGME49_262720	-1.03131	9.73099e-23	3.91814e-21	eukaryotic initiation factor-1A, putative
TGME49_286650	-1.02869	3.51462e-06	2.49499e-05	hypothetical protein
TGME49_208740	-1.02853	0.000244848	0.0011808	microneme protein, putative
TGME49_308950	-1.02588	2.17534e-14	4.36789e-13	histidine acid phosphatase superfamily protein
TGME49_277970	-1.02497	2.06162e-05	0.000125915	dolichol-phosphate-mannose synthase family protein
TGME49_237195	-1.02233	0.000873282	0.00361768	hypothetical protein
TGME49_283540	-1.02097	3.88266e-22	1.47735e-20	hypothetical protein
TGME49_225820	-1.01977	1.6084e-05	0.000100163	hypothetical protein
TGME49_288640	-1.01921	0.000331363	0.00154042	radical SAM domain-containing protein
TGME49_205060	-1.01835	0.000269582	0.00128622	hypothetical protein
TGME49_264050	-1.01576	0.00132703	0.00520281	ubiquitin-conjugating enzyme subfamily protein
TGME49_253890	-1.01375	1.58377e-05	9.87098e-05	peptidase M16 inactive domain-containing protein
TGME49_232280	-1.013	1.72274e-08	1.79589e-07	hypothetical protein
TGME49_284570	-1.01219	0.00010038	0.000526456	hypothetical protein
TGME49_310840	-1.01031	0.000591747	0.00258804	hypothetical protein
TGME49_239760	-1.00899	9.62137e-28	5.26753e-26	ribosomal protein RPL22
TGME49_257730	-1.00738	0.00033761	0.00156564	methionine aminopeptidase, type i, putative
TGME49_258150	-1.00431	3.39331e-15	7.4418e-14	proteasome subunit alpha type 7, putative
TGME49_263610	1.00048	3.17287e-12	5.05137e-11	hypothetical protein
TGME49_312700	1.00341	1.92254e-05	0.000117988	hypothetical protein
TGME49_271030	1.0048	1.5861e-08	1.66028e-07	AP2 domain transcription factor AP2VIII-6
TGME49_309420	1.00623	6.99216e-05	0.00038089	ferlin family protein
TGME49_214630	1.00626	1.0532e-07	9.90708e-07	hypothetical protein
TGME49_291180	1.00663	1.67309e-24	7.67002e-23	hypothetical protein
TGME49_229310	1.00683	2.92742e-06	2.11765e-05	mediator complex subunit MED14
TGME49_270090	1.00711	6.96357e-06	4.64849e-05	hypothetical protein
TGME49_281490	1.0083	7.78605e-06	5.14786e-05	glutamine amidotransferase subunit pdxt, putative
TGME49_319610	1.00845	5.71654e-14	1.09856e-12	eIF2 kinase IF2K-D (incomplete catalytic triad)
TGME49_235500	1.00852	0.000226757	0.00110334	hypothetical protein
TGME49_306890	1.01001	4.71425e-08	4.62313e-07	hypothetical protein
TGME49_316510	1.0108	1.82528e-14	3.72396e-13	hypothetical protein
TGME49_257120	1.01325	5.74647e-07	4.81085e-06	sugar transporter ST1
TGME49_257050	1.01511	2.30755e-06	1.70324e-05	3-methyl-2-oxobutanoate hydroxymethyltransferase
TGME49_257360	1.01741	6.40317e-05	0.000353358	hypothetical protein
TGME49_288190	1.01791	8.96757e-07	7.14589e-06	hypothetical protein
TGME49_260310	1.02379	4.83212e-07	4.09492e-06	ATP-binding cassette transporter ABC.B1
TGME49_272600	1.02452	9.20673e-12	1.38192e-10	adaptin c-terminal domain-containing protein
TGME49_283702	1.02627	2.76629e-06	2.00873e-05	FATC domain-containing protein
TGME49_203180	1.03072	4.51897e-07	3.86397e-06	leucine rich repeat-containing protein
TGME49_254530	1.03518	0.000619151	0.00269396	hypothetical protein
TGME49_227780	1.03635	5.28388e-09	5.8787e-08	hypothetical protein
TGME49_230400	1.03671	2.68094e-14	5.32688e-13	hypothetical protein
TGME49_219070	1.03674	3.39819e-13	5.97234e-12	cyclic nucleotide-binding domain-containing protein
TGME49_223560	1.03913	0.00236748	0.00849838	hypothetical protein
TGME49_293810	1.04369	1.83404e-05	0.000113012	carboxyvinyl-carboxyphosphonate phosphorylmutase
TGME49_239810	1.04393	0.000127164	0.000653424	hypothetical protein
TGME49_289100	1.04569	1.29753e-07	1.19833e-06	hypothetical protein
TGME49_229630	1.04706	5.85208e-20	1.94473e-18	eIF2 kinase IF2K-A (incomplete catalytic triad)
TGME49_212150	1.04918	4.13492e-06	2.88157e-05	hypothetical protein
TGME49_226440	1.05339	1.16673e-07	1.08543e-06	SWI2/SNF2-containing protein RAD16
TGME49_201810	1.05367	3.50061e-09	3.97526e-08	hypothetical protein
TGME49_278940	1.05419	1.86257e-16	4.55761e-15	HECT-domain (ubiquitin-transferase) domain-containing protein
TGME49_314955	1.05529	0.000385146	0.00176564	DNA ligase (NAD+), putative
TGME49_202070	1.05836	4.01153e-13	6.98576e-12	hypothetical protein
TGME49_316750	1.05936	2.03952e-05	0.000124665	DEAD/DEAH box helicase domain-containing protein
TGME49_291650	1.05989	0.000419568	0.00190508	hypothetical protein
TGME49_314920	1.06095	5.04377e-06	3.45482e-05	hypothetical protein
TGME49_226420	1.06203	1.00593e-16	2.49353e-15	peptidase family M3 protein
TGME49_248640	1.0627	9.62116e-16	2.23223e-14	regulator of chromosome condensation (RCC1) repeat-containing protein
TGME49_270800	1.0641	5.8134e-09	6.39306e-08	GAF domain-containing protein
TGME49_318880	1.06522	0.000442376	0.00199554	hypothetical protein
TGME49_239350	1.06596	7.91991e-05	0.000426241	RAP domain-containing protein
TGME49_286160	1.0664	7.19353e-07	5.83246e-06	non-specific serine/threonine protein kinase
TGME49_253490	1.06677	4.79036e-18	1.40752e-16	hypothetical protein
TGME49_309240	1.06917	1.29497e-05	8.21225e-05	CorA family Mg2+ transporter protein
TGME49_270160	1.06972	0.00054761	0.00242426	hypothetical protein
TGME49_220110	1.07076	0.00091306	0.00375386	hypothetical protein
TGME49_249540	1.07301	2.09756e-14	4.22286e-13	hypothetical protein
TGME49_289050	1.07331	7.42298e-28	4.12328e-26	FIKK kinase, putative
TGME49_272155	1.07363	4.21751e-07	3.6348e-06	hypothetical protein
TGME49_224870	1.07596	1.67951e-13	3.03589e-12	hypothetical protein
TGME49_233930	1.0764	0.000861377	0.00357615	CAF1 family ribonuclease
TGME49_248510	1.07744	1.76109e-06	1.33087e-05	hypothetical protein
TGME49_263820	1.07959	4.35739e-08	4.30087e-07	DEAD/DEAH box helicase domain-containing protein
TGME49_212880	1.08087	1.61938e-17	4.44891e-16	surface antigen repeat-containing protein
TGME49_275420	1.08212	3.58068e-08	3.58068e-07	histone lysine-specific demethylase LSD1/BHC110/KDMA1A
TGME49_322000	1.08265	9.40639e-07	7.44876e-06	myosin-light-chain kinase
TGME49_247330	1.08379	1.54802e-08	1.62265e-07	hypothetical protein
TGME49_262970	1.08471	1.42887e-07	1.31167e-06	hypothetical protein
TGME49_297760	1.08637	8.49275e-07	6.79599e-06	hypothetical protein
TGME49_268340	1.08726	0.00231754	0.00835457	glycosyltransferase family 28 C-terminal domain-containing protein
TGME49_242790	1.08809	2.27891e-07	2.04752e-06	trichohyalin, putative
TGME49_274000	1.08859	1.72406e-11	2.53773e-10	hypothetical protein
TGME49_236780	1.08946	1.43681e-07	1.31578e-06	zinc finger, C3HC4 type (RING finger) domain-containing protein
TGME49_247370	1.09142	9.6524e-06	6.29972e-05	hypothetical protein
TGME49_247730	1.09224	1.07976e-12	1.79019e-11	AP2 domain transcription factor AP2XII-5
TGME49_222230	1.09343	1.401e-09	1.67899e-08	hypothetical protein
TGME49_273970	1.09409	0.000293271	0.00138966	CorA family Mg2+ transporter protein
TGME49_269690	1.09505	1.58898e-24	7.32856e-23	hypothetical protein
TGME49_219430	1.09594	0.000431073	0.0019515	tRNA ligase class II core domain (G, H, P, S and T) domain-containing protein
TGME49_246190	1.09656	1.30501e-06	1.00721e-05	hypothetical protein
TGME49_285990	1.09668	9.60055e-05	0.000505607	Filamin/ABP280 repeat-containing protein
TGME49_226660	1.0971	4.1111e-19	1.29279e-17	hypothetical protein
TGME49_277490	1.09801	4.3801e-12	6.83044e-11	hypothetical protein
TGME49_260640	1.09886	8.85041e-08	8.42949e-07	autophagy protein apg9 protein
TGME49_202490	1.09894	3.54258e-18	1.05309e-16	AP2 domain transcription factor AP2VIIa-7
TGME49_249800	1.10113	0.00125519	0.00496465	hypothetical protein
TGME49_213255	1.10122	0.000246284	0.00118697	hypothetical protein
TGME49_316680	1.10203	3.16852e-15	7.00942e-14	RNA pseudouridine synthase superfamily protein
TGME49_253870	1.10205	0.000260759	0.0012504	hypothetical protein
TGME49_214530	1.1046	3.18018e-09	3.63927e-08	DnaJ domain-containing protein
TGME49_203940	1.10489	0.000506163	0.00225126	ABC1 protein
TGME49_246230	1.10795	0.000405653	0.00184962	hypothetical protein
TGME49_295710	1.10873	1.15753e-25	5.64668e-24	HECT-domain (ubiquitin-transferase) domain-containing protein
TGME49_267855	1.1111	4.03759e-08	3.99559e-07	hypothetical protein
TGME49_224030	1.11159	4.45072e-11	6.31902e-10	hypothetical protein
TGME49_319650	1.11265	6.79628e-08	6.56341e-07	3' exoribonuclease family, domain 1 domain-containing protein
TGME49_213300	1.11671	5.95692e-07	4.95433e-06	hypothetical protein
TGME49_202250	1.11801	3.98343e-10	5.06921e-09	hypothetical protein
TGME49_247050	1.12038	3.41981e-11	4.89188e-10	hypothetical protein
TGME49_279320	1.12307	6.62977e-17	1.69304e-15	hypothetical protein
TGME49_266390	1.12929	0.000183595	0.000913771	DNA mismatch repair protein, C-terminal domain-containing protein
TGME49_214090	1.13027	1.51539e-15	3.44242e-14	signal peptidase
TGME49_313860	1.13435	1.43985e-10	1.96015e-09	regulator of chromosome condensation (RCC1) repeat-containing protein
TGME49_293390	1.137	6.25904e-10	7.79563e-09	cytochrome C-type heme lyase, putative
TGME49_228660	1.13711	6.8951e-15	1.45755e-13	Sec7 domain-containing protein
TGME49_286000	1.13772	0.0001927	0.000954718	hypothetical protein
TGME49_228390	1.13956	4.10823e-06	2.86559e-05	hypothetical protein
TGME49_272370	1.13977	8.56531e-24	3.70353e-22	hypothetical protein
TGME49_206450	1.14188	6.28023e-17	1.60918e-15	autophagy-related cysteine peptidase atg4, putative
TGME49_295125	1.14705	5.51657e-29	3.49843e-27	rhoptry protein ROP4
TGME49_253030	1.1472	1.16271e-06	9.05264e-06	glycosyl hydrolase, family 31 protein
TGME49_217688	1.14791	2.9056e-05	0.000173153	hypothetical protein
TGME49_230830	1.14871	0.000491734	0.00219478	ATPase family associated with various cellular activities (AAA) domain-containing protein
TGME49_230000	1.15164	4.67445e-07	3.97015e-06	hypothetical protein
TGME49_311140	1.15249	1.21477e-08	1.28932e-07	hypothetical protein
TGME49_293780	1.15477	2.26115e-07	2.03396e-06	hypothetical protein
TGME49_224935	1.15574	1.18801e-05	7.59728e-05	hypothetical protein
TGME49_254490	1.15973	2.89077e-10	3.76047e-09	Sel1 repeat-containing protein
TGME49_217790	1.1603	5.14839e-06	3.51954e-05	S1 RNA binding domain-containing protein
TGME49_218790	1.16174	7.11472e-08	6.86223e-07	elongation factor G C-terminus domain-containing protein
TGME49_223880	1.16432	6.57488e-15	1.39373e-13	zinc finger, C3HC4 type (RING finger) domain-containing protein
TGME49_257760	1.16693	5.3266e-10	6.67799e-09	hypothetical protein
TGME49_248840	1.16782	2.20268e-05	0.000133141	transporter, major facilitator family protein
TGME49_245720	1.17337	2.43969e-12	3.93578e-11	SWI2/SNF2-containing protein
TGME49_318380	1.17438	5.5747e-06	3.76763e-05	hypothetical protein
TGME49_211340	1.17548	8.48737e-11	1.17009e-09	hypothetical protein
TGME49_201840	1.17766	1.40372e-11	2.07423e-10	aspartyl protease ASP1
TGME49_301210	1.17782	1.42548e-06	1.09134e-05	NAD(P) transhydrogenase subunit beta, putative
TGME49_214230	1.17928	3.68784e-08	3.67336e-07	Dopey, N-terminal domain-containing protein
TGME49_261940	1.18556	5.79652e-05	0.000322925	hydrolase, alpha/beta fold family protein
TGME49_294380	1.18856	2.83135e-08	2.87287e-07	PP-loop domain-containing protein
TGME49_263140	1.18894	4.5916e-08	4.51448e-07	SWI2/SNF2-containing protein RAD26
TGME49_209000	1.19171	1.39763e-17	3.8536e-16	HECT-domain (ubiquitin-transferase) domain-containing protein
TGME49_264790	1.19532	1.5115e-08	1.58655e-07	hypothetical protein
TGME49_235630	1.19838	1.89679e-14	3.84923e-13	hypothetical protein
TGME49_251660	1.20174	6.23629e-06	4.18502e-05	hypothetical protein
TGME49_247920	1.20746	2.08669e-09	2.44679e-08	methyltransferase domain-containing protein
TGME49_251610	1.21686	3.37897e-10	4.36589e-09	hypothetical protein
TGME49_253750	1.2196	1.69889e-26	8.67689e-25	PLU-1 family protein
TGME49_263760	1.22227	1.25253e-05	7.95641e-05	hypothetical protein
TGME49_277540	1.22635	1.23858e-05	7.88091e-05	hypothetical protein
TGME49_243465	1.229	9.19749e-07	7.29093e-06	hypothetical protein
TGME49_230080	1.23101	1.00213e-06	7.911e-06	DEAD/DEAH box helicase domain-containing protein
TGME49_209550	1.23294	0.000337241	0.00156548	hypothetical protein
TGME49_262880	1.2378	4.47648e-14	8.6903e-13	hypothetical protein
TGME49_200385	1.23819	1.86443e-19	6.01199e-18	Myb family DNA-binding domain-containing protein
TGME49_213325	1.24107	2.98127e-09	3.41678e-08	TBC domain-containing protein
TGME49_241610	1.24899	8.57684e-13	1.4345e-11	hypothetical protein
TGME49_215080	1.25899	4.01253e-15	8.72438e-14	hypothetical protein
TGME49_213060	1.25964	2.75967e-15	6.15867e-14	WD domain, G-beta repeat-containing protein
TGME49_252440	1.26088	7.0959e-07	5.77538e-06	peptidase c13 family protein
TGME49_219485	1.2614	4.34397e-07	3.7311e-06	hypothetical protein
TGME49_231215	1.26393	0.00071958	0.0030524	hypothetical protein
TGME49_291980	1.2676	1.92134e-22	7.6153e-21	HECT-domain (ubiquitin-transferase) domain-containing protein
TGME49_250930	1.26784	0.00135617	0.00529526	hypothetical protein
TGME49_228070	1.26904	4.41884e-09	4.95979e-08	hypothetical protein
TGME49_232080	1.27338	2.05389e-14	4.14591e-13	hypothetical protein
TGME49_267970	1.27485	2.29911e-06	1.69866e-05	DEAD/DEAH box helicase domain-containing protein
TGME49_286270	1.27812	1.30307e-20	4.52801e-19	hypothetical protein
TGME49_296121	1.2786	5.26362e-20	1.76459e-18	hypothetical protein
TGME49_284040	1.27981	1.51631e-10	2.06056e-09	hypothetical protein
TGME49_313900	1.28158	2.25738e-06	1.66945e-05	non-specific serine/threonine protein kinase
TGME49_257580	1.28422	0.000242901	0.00117289	hypothetical protein
TGME49_251510	1.28504	8.53208e-12	1.28828e-10	Ulp1 protease family, C-terminal catalytic domain-containing protein
TGME49_299010	1.29502	0.000326508	0.00152157	hypothetical protein
TGME49_322010	1.29653	1.12836e-08	1.21112e-07	myosin-light-chain kinase
TGME49_237480	1.29853	6.93792e-10	8.58497e-09	BRCA1 C Terminus (BRCT) domain-containing protein
TGME49_225745	1.29882	2.78262e-08	2.8272e-07	hypothetical protein
TGME49_249710	1.2989	2.40683e-07	2.15482e-06	Parkinson disease 7 domain containing 1 family protein
TGME49_223600	1.29952	9.57816e-08	9.07719e-07	hypothetical protein
TGME49_223060	1.302	0.000119193	0.000615788	MORN repeat-containing protein
TGME49_204440	1.31114	9.38745e-05	0.000495431	cyclic nucleotide-binding domain-containing protein
TGME49_311070	1.31384	1.6081e-15	3.6206e-14	hypothetical protein
TGME49_223550	1.31636	1.45396e-09	1.73427e-08	hypothetical protein
TGME49_210700	1.31704	9.32229e-23	3.77354e-21	hypothetical protein
TGME49_311230	1.32443	3.35772e-48	4.91389e-46	hypothetical protein
TGME49_253180	1.32504	1.79169e-43	2.13043e-41	hypothetical protein
TGME49_217400	1.32529	1.18649e-17	3.28336e-16	hypothetical protein
TGME49_284170	1.32628	5.0162e-10	6.34107e-09	DHHC zinc finger domain-containing protein
TGME49_284530	1.32852	7.35515e-17	1.86576e-15	hypothetical protein
TGME49_211650	1.32874	1.12549e-12	1.86195e-11	hypothetical protein
TGME49_217340	1.33398	8.37124e-15	1.75014e-13	hypothetical protein
TGME49_218195	1.34375	0.000134113	0.000685888	hypothetical protein
TGME49_270980	1.34903	5.84648e-05	0.00032547	phosphoglycerate mutase family protein
TGME49_237500	1.35122	9.9898e-18	2.79494e-16	protein phosphatase 2C domain-containing protein
TGME49_288440	1.35308	1.88399e-26	9.55813e-25	NEK kinase
TGME49_257640	1.35414	0.00276798	0.00973355	hypothetical protein
TGME49_234300	1.35814	2.08363e-10	2.76245e-09	hypothetical protein
TGME49_244450	1.36158	9.79632e-08	9.27239e-07	protein phosphatase 2C domain-containing protein
TGME49_245770	1.36293	0.000221965	0.0010821	hypothetical protein
TGME49_315910	1.36985	1.47777e-12	2.42891e-11	hypothetical protein
TGME49_314890	1.3722	3.53721e-08	3.5512e-07	ThiF family protein
TGME49_247930	1.37333	5.65259e-08	5.50079e-07	SNARE domain-containing protein
TGME49_256920	1.37391	4.99023e-12	7.73435e-11	phosphatidylinositol-4-phosphate 5-Kinase
TGME49_265500	1.375	2.973e-08	3.00859e-07	chloride transporter, chloride channel (ClC) family protein
TGME49_226080	1.37749	3.89985e-08	3.86934e-07	polyA polymerase
TGME49_240840	1.3847	2.43757e-14	4.88156e-13	histone lysine demethylase JmjC NO66
TGME49_219640	1.38943	2.91308e-05	0.000173463	hypothetical protein
TGME49_265780	1.39956	4.19334e-12	6.56611e-11	flagellar/basal body protein
TGME49_307030	1.40047	1.48574e-06	1.13633e-05	Purine nucleoside phosphorylase
TGME49_308060	1.41087	3.1109e-14	6.11731e-13	hypothetical protein
TGME49_209650	1.41191	2.61239e-08	2.66491e-07	RNA-directed DNA polymerase
TGME49_236670	1.41342	1.03399e-05	6.69106e-05	hypothetical protein
TGME49_278060	1.42522	1.74079e-27	9.39532e-26	Mre11 DNA-binding domain-containing protein
TGME49_246160	1.42689	1.54753e-09	1.83724e-08	hypothetical protein
TGME49_215910	1.42931	8.45677e-68	1.83874e-65	hypothetical protein
TGME49_200260	1.44066	0.000483625	0.00216366	hypothetical protein
TGME49_211695	1.44086	0.000360396	0.00165918	hypothetical protein
TGME49_266830	1.44484	2.97984e-24	1.34181e-22	Sec7 domain-containing protein
TGME49_309980	1.44878	2.72896e-17	7.28681e-16	dynein heavy chain family protein
TGME49_228690	1.44925	7.35772e-20	2.42391e-18	phosphatidylinositol 3- and 4-kinase
TGME49_288940	1.45044	2.28488e-13	4.09128e-12	hypothetical protein
TGME49_263730	1.45348	2.91448e-14	5.74591e-13	FAD-dependent glycerol-3-phosphate dehydrogenase
TGME49_207480	1.45698	4.85009e-16	1.16067e-14	GCC2 and GCC3 domain-containing protein
TGME49_258080	1.46139	3.32111e-15	7.30452e-14	hypothetical protein
TGME49_280400	1.47664	1.54726e-15	3.50435e-14	hypothetical protein
TGME49_244220	1.47913	1.81222e-06	1.36409e-05	hypothetical protein
TGME49_220300	1.48569	6.09328e-13	1.03736e-11	ribosomal protein L15 protein
TGME49_216710	1.49051	0.000194574	0.000962125	transporter, major facilitator family protein
TGME49_311270	1.49364	8.01998e-05	0.000431017	hypothetical protein
TGME49_310100	1.51624	6.61731e-07	5.44997e-06	mannosyltransferase (pig-m) protein
TGME49_205150	1.51858	2.55145e-14	5.09621e-13	ACR, YagE family COG1723 domain-containing protein
TGME49_220290	1.53119	4.66981e-07	3.97015e-06	hypothetical protein
TGME49_321370	1.53801	2.81634e-13	5.01929e-12	hypothetical protein
TGME49_225960	1.55275	2.31065e-13	4.12771e-12	STE kinase
TGME49_218580	1.55781	1.45877e-11	2.15141e-10	RNA methyltransferase, TrmH family protein
TGME49_229720	1.58748	4.37085e-11	6.21723e-10	hypothetical protein
TGME49_284160	1.591	0.000193266	0.000956277	histone lysine methyltransferase, SET, putative
TGME49_272190	1.59433	0.000206562	0.00101546	hypothetical protein
TGME49_254450	1.59495	0.000434938	0.00196432	Pelota, putative
TGME49_237070	1.59823	0.00177223	0.00667657	hypothetical protein
TGME49_295440	1.59859	5.18815e-09	5.78065e-08	hypothetical protein
TGME49_203720	1.60449	2.44287e-16	5.90166e-15	vitamin k epoxide reductase family protein
TGME49_274010	1.60507	2.60015e-16	6.24201e-15	hypothetical protein
TGME49_233000	1.60521	5.20115e-38	5.14036e-36	KOW motif domain-containing protein
TGME49_244180	1.6055	3.6811e-13	6.43981e-12	microneme-like protein
TGME49_217420	1.62661	0.00147704	0.00568841	hypothetical protein
TGME49_243635	1.63101	3.45434e-05	0.000202368	hypothetical protein
TGME49_305120	1.6517	1.42126e-20	4.91626e-19	transporter, solute:sodium symporter (SSS) family protein
TGME49_320150	1.66312	8.54381e-05	0.000455311	elongation factor Tu GTP binding domain-containing protein
TGME49_252210	1.66373	7.83612e-72	1.75391e-69	pentatricopeptide repeat domain-containing protein
TGME49_261400	1.66717	6.70243e-34	5.48446e-32	hypothetical protein
TGME49_210310	1.6723	2.38039e-10	3.12863e-09	hypothetical protein
TGME49_264860	1.69335	2.95405e-17	7.80567e-16	zinc finger, C3HC4 type (RING finger) domain-containing protein
TGME49_313630	1.69548	1.14578e-21	4.21226e-20	hypothetical protein
TGME49_311490	1.71684	0.000301183	0.00142008	hypothetical protein
TGME49_310970	1.72039	3.17592e-47	4.39432e-45	hypothetical protein
TGME49_246150	1.72078	1.43118e-07	1.3122e-06	hypothetical protein
TGME49_248540	1.72378	0.0009237	0.0037935	hypothetical protein
TGME49_252880	1.72653	5.9316e-35	5.12949e-33	hypothetical protein
TGME49_249840	1.73363	2.69002e-08	2.74044e-07	dynein heavy chain 2, putative
TGME49_210450	1.74785	5.15213e-06	3.51954e-05	hypothetical protein
TGME49_316430	1.74917	1.15105e-19	3.75944e-18	target of rapamycin (TOR), putative
TGME49_285800	1.7492	1.8599e-21	6.73992e-20	hypothetical protein
TGME49_202580	1.75803	1.26482e-07	1.17096e-06	ATPase, AAA family protein
TGME49_248190	1.75816	3.31926e-19	1.04811e-17	hypothetical protein
TGME49_255160	1.76475	0.000302328	0.00142459	hypothetical protein
TGME49_251650	1.7706	0.0024151	0.00864482	hypothetical protein
TGME49_213460	1.77209	2.25453e-06	1.66903e-05	hypothetical protein
TGME49_280660	1.78118	2.85387e-61	5.71524e-59	HECT-domain (ubiquitin-transferase) domain-containing protein
TGME49_212810	1.79732	0.000196817	0.000971949	hypothetical protein
TGME49_217182	1.80001	7.90711e-45	9.86444e-43	RNA-dependent RNA polymerase RDP
TGME49_219738	1.80818	9.85509e-38	9.61503e-36	hypothetical protein
TGME49_271145	1.81273	5.59413e-15	1.19247e-13	hypothetical protein
TGME49_306680	1.81488	7.40946e-08	7.11945e-07	hypothetical protein
TGME49_319312	1.81645	5.01547e-05	0.000283986	hypothetical protein
TGME49_218960	1.81858	2.99508e-75	7.85951e-73	AP2 domain transcription factor AP2XII-1
TGME49_213067	1.82266	7.63398e-28	4.20975e-26	hypothetical protein
TGME49_224170	1.84268	4.52244e-05	0.000258686	SAG-related sequence SRS60A
TGME49_287470	1.85013	4.33313e-15	9.3414e-14	hypothetical protein
TGME49_269420	1.85451	6.50498e-24	2.86144e-22	hypothetical protein
TGME49_217350	1.8775	6.04202e-18	1.74828e-16	methyltransferase MTA70, putative
TGME49_248180	1.89344	4.05433e-06	2.83789e-05	hypothetical protein
TGME49_263220	1.89508	2.29679e-30	1.51988e-28	rhoptry kinase family protein ROP21
TGME49_217410	1.89555	4.67165e-13	7.98905e-12	hypothetical protein
TGME49_306700	1.89926	9.06064e-10	1.10322e-08	hypothetical protein
TGME49_202280	1.91447	5.21607e-05	0.000293597	WD domain, G-beta repeat-containing protein
TGME49_247270	1.93571	1.55153e-05	9.68596e-05	hypothetical protein
TGME49_305610	1.93595	7.50758e-15	1.57825e-13	hypothetical protein
TGME49_207750	1.93993	1.65157e-30	1.11225e-28	hypothetical protein
TGME49_278390	1.95634	6.95036e-13	1.17538e-11	Toxoplasma gondii family A protein
TGME49_290000	1.96062	2.10607e-12	3.43195e-11	hypothetical protein
TGME49_231800	1.96097	1.426e-16	3.51194e-15	helicase, putative
TGME49_267670	1.96407	4.59557e-18	1.36079e-16	hypothetical protein
TGME49_209755	1.97385	2.94276e-07	2.61617e-06	hypothetical protein
TGME49_263830	1.98784	0.00279216	0.00980542	hypothetical protein
TGME49_225090	1.99278	7.94003e-27	4.11045e-25	hypothetical protein
TGME49_310520	1.99576	2.16314e-31	1.53846e-29	3'5'-cyclic nucleotide phosphodiesterase domain-containing protein
TGME49_218955	2.00655	5.84638e-08	5.66764e-07	hypothetical protein
TGME49_295430	2.00735	4.78939e-07	4.06324e-06	hypothetical protein
TGME49_316635	2.00848	3.68713e-06	2.6053e-05	hypothetical protein
TGME49_252640	2.02626	0.00126817	0.00500818	P-type ATPase PMA1
TGME49_224760	2.03001	7.46034e-07	6.02688e-06	SAG-related sequence SRS40E
TGME49_228395	2.04045	1.12456e-08	1.20875e-07	hypothetical protein
TGME49_309960	2.04111	5.17085e-75	1.26936e-72	hypothetical protein
TGME49_223480	2.04507	5.14155e-12	7.90448e-11	sushi domain (scr repeat) domain-containing protein
TGME49_222140	2.06176	9.91602e-33	7.77947e-31	DEAD/DEAH box helicase domain-containing protein
TGME49_263460	2.06329	0.000444622	0.0020033	hypothetical protein
TGME49_207665	2.10577	1.19112e-06	9.23995e-06	kinesin motor domain-containing protein
TGME49_223660	2.11086	2.69379e-73	6.40617e-71	50S ribosomal protein L4, putative
TGME49_255860	2.11095	0.000498376	0.00222051	hypothetical protein
TGME49_309930	2.12565	1.58063e-15	3.56931e-14	melibiase subfamily protein
TGME49_228980	2.13616	3.75077e-05	0.000217722	hypothetical protein
TGME49_306710	2.18723	0.000597082	0.00260688	hypothetical protein
TGME49_250950	2.23219	6.78745e-31	4.65338e-29	KRUF family protein
TGME49_225105	2.24393	5.75805e-18	1.67247e-16	hypothetical protein
TGME49_230470	2.248	0.00120802	0.00479803	rhoptry kinase family protein ROP46, putative
TGME49_280570	2.25053	0.00112584	0.0045069	SAG-related sequence SRS35A
TGME49_266010	2.25322	4.99107e-32	3.61734e-30	phosphatidylinositol 3- and 4-kinase
TGME49_262825	2.2723	4.89004e-20	1.6466e-18	peptidase family c50 protein
TGME49_298070	2.30284	7.83358e-06	5.17479e-05	hypothetical protein
TGME49_212420	2.31406	0.000442816	0.00199635	hypothetical protein
TGME49_319630	2.36794	0.000977626	0.00397847	hypothetical protein
TGME49_220650	2.40863	0.000960026	0.00391522	hypothetical protein
TGME49_258670	2.41774	8.89978e-17	2.23522e-15	hypothetical protein
TGME49_319308	2.45729	3.62444e-26	1.82662e-24	hypothetical protein
TGME49_218188	2.46242	4.6064e-07	3.9299e-06	hypothetical protein
TGME49_208020	2.50293	7.47536e-17	1.88995e-15	AP2 domain transcription factor AP2Ib-1
TGME49_292610	2.50697	1.18667e-19	3.85923e-18	Toxoplasma gondii family C protein
TGME49_243382	2.50987	0.000478083	0.00214012	hypothetical protein
TGME49_254840	2.56064	2.24525e-10	2.95612e-09	tetratricopeptide repeat-containing protein
TGME49_243680	2.56544	4.47189e-15	9.58622e-14	dihydrodipicolinate reductase
TGME49_286740	2.60585	5.85778e-34	4.8454e-32	microneme-like protein
TGME49_294651	2.6115	1.014e-05	6.58163e-05	hypothetical protein
TGME49_287440	2.61965	8.8643e-13	1.47933e-11	hypothetical protein
TGME49_251180	2.66711	5.05133e-38	5.05798e-36	KRUF family protein
TGME49_225098	2.66895	0.000561716	0.0024795	hypothetical protein
TGME49_264430	2.67287	3.39726e-05	0.000199638	hypothetical protein
TGME49_220180	2.69469	5.8343e-07	4.86481e-06	hypothetical protein
TGME49_203290	2.71209	3.15272e-167	2.6658e-164	hypothetical protein
TGME49_293280	2.7264	5.11103e-56	9.04533e-54	cyclin protein
TGME49_236400	2.73329	1.38645e-08	1.45932e-07	hypothetical protein
TGME49_315123	2.74004	1.11392e-17	3.1051e-16	hypothetical protein
TGME49_248590	2.79502	9.19087e-07	7.29093e-06	hypothetical protein
TGME49_222420	2.7998	9.50502e-08	9.0191e-07	hypothetical protein
TGME49_293500	2.81897	1.9449e-17	5.26715e-16	hypothetical protein
TGME49_276980	2.8296	4.47919e-08	4.41537e-07	hypothetical protein
TGME49_222370	2.83155	3.89038e-120	1.64477e-117	SAG-related sequence SRS13
TGME49_219218	2.84538	0.0011309	0.00452477	hypothetical protein
TGME49_287450	2.84727	3.64651e-10	4.67171e-09	hypothetical protein
TGME49_220340	2.87529	1.82152e-06	1.36974e-05	hypothetical protein
TGME49_248140	2.88521	2.85e-48	4.25265e-46	hypothetical protein
TGME49_278365	2.92393	4.12786e-14	8.03402e-13	Toxoplasma gondii family A protein
TGME49_293030	2.93751	0.00200094	0.00740982	hypothetical protein
TGME49_323320	2.96987	1.15241e-07	1.07518e-06	hypothetical protein
TGME49_220730	2.98219	2.08163e-10	2.76245e-09	hypothetical protein
TGME49_226755	2.99684	5.70757e-27	3.01629e-25	3'5'-cyclic nucleotide phosphodiesterase domain-containing protein
TGME49_305530	3.00018	1.84035e-11	2.69328e-10	hypothetical protein
TGME49_264225	3.00597	3.86362e-06	2.71739e-05	Toxoplasma gondii family B protein
TGME49_248170	3.04039	1.03298e-21	3.85342e-20	hypothetical protein
TGME49_245746	3.10754	0.000153559	0.000777501	hypothetical protein
TGME49_293290	3.11761	6.65608e-05	0.000365197	hypothetical protein
TGME49_244732	3.13324	3.99638e-15	8.71417e-14	hypothetical protein
TGME49_263450	3.20432	1.08413e-20	3.7845e-19	hypothetical protein
TGME49_281600	3.31059	3.48804e-05	0.000204027	hypothetical protein
TGME49_260480	3.33594	1.10213e-21	4.09133e-20	leucine rich repeat-containing protein
TGME49_296340	3.34282	8.02025e-14	1.51811e-12	hypothetical protein
TGME49_314340	3.34941	1.15664e-07	1.07736e-06	Sodium:neurotransmitter symporter family protein
TGME49_323100	3.37701	2.29762e-155	1.45707e-152	hypothetical protein
TGME49_295720	3.38288	1.78356e-08	1.85422e-07	sulfite oxidase, putative
TGME49_312240	3.38632	6.86544e-05	0.00037587	hypothetical protein
TGME49_242100	3.39564	3.23705e-22	1.26328e-20	hypothetical protein
TGME49_290970	3.42719	8.54162e-11	1.17332e-09	8-amino-7-oxononanoate synthase
TGME49_242110	3.43661	9.61795e-17	2.39794e-15	rhoptry kinase family protein ROP38
TGME49_287430	3.45237	1.94902e-43	2.28185e-41	hypothetical protein
TGME49_218192	3.45469	8.70124e-25	4.03759e-23	hypothetical protein
TGME49_243470	3.47437	4.86494e-10	6.1601e-09	hypothetical protein
TGME49_225102	3.52132	6.98458e-09	7.6041e-08	hypothetical protein
TGME49_322500	3.56055	7.39695e-07	5.98202e-06	hypothetical protein
TGME49_220585	3.56064	1.09147e-14	2.26325e-13	hypothetical protein
TGME49_218400	3.5625	3.65262e-25	1.72649e-23	NEK kinase
TGME49_207880	3.61991	8.88831e-53	1.43915e-50	hypothetical protein
TGME49_253170	3.62822	7.2126e-294	1.8296e-290	zinc carboxypeptidase, putative
TGME49_210600	3.67659	6.17903e-06	4.15178e-05	KRUF family protein
TGME49_287460	3.69349	2.13476e-22	8.41735e-21	hypothetical protein
TGME49_240880	3.70343	4.97974e-130	2.70684e-127	hypothetical protein
TGME49_284310	3.73885	5.60167e-19	1.72586e-17	hypothetical protein
TGME49_322100	3.81396	3.10115e-21	1.1132e-19	myosin-light-chain kinase
TGME49_281675	3.81611	2.85102e-32	2.12709e-30	protein kinase, putative
TGME49_218750	3.82647	2.08062e-48	3.1667e-46	hypothetical protein
TGME49_239910	3.83639	5.15414e-158	3.56573e-155	cyclin-dependent kinase
TGME49_322110	3.8409	1.87972e-25	9.05361e-24	hypothetical protein
TGME49_300980	3.87992	2.82584e-19	8.99775e-18	hypothetical protein
TGME49_218390	3.89829	0.0001968	0.000971949	hypothetical protein
TGME49_217610	3.91625	1.23468e-57	2.34898e-55	hypothetical protein
TGME49_219650	3.92734	6.9041e-14	1.31351e-12	transporter, small conductance mechanosensitive ion channel (MscS) family protein
TGME49_200700	4.00275	1.81751e-17	4.97526e-16	Toxoplasma gondii family C protein
TGME49_315520	4.08308	5.59902e-23	2.27853e-21	calcium binding egf domain-containing protein
TGME49_238210	4.11774	7.59013e-25	3.54361e-23	EGF family domain-containing protein
TGME49_244850	4.25015	6.21548e-05	0.000344249	GMC oxidoreductase
TGME49_320250	4.25101	9.44326e-05	0.000498013	SAG-related sequence SRS15A
TGME49_286928	4.2724	1.07902e-41	1.20754e-39	hypothetical protein
TGME49_222340	4.29538	1.98543e-13	3.56348e-12	NOL1/NOP2/sun family protein
TGME49_245435	4.35035	4.10813e-13	7.12137e-12	hypothetical protein
TGME49_218930	4.36332	5.43376e-14	1.04799e-12	BTB/POZ domain-containing protein
TGME49_278370	4.40143	2.25164e-28	1.34921e-26	Toxoplasma gondii family A protein
TGME49_293480	4.41028	6.12182e-233	7.76451e-230	MoeA N-terminal region (domain I and II) domain-containing protein
TGME49_294400	4.44727	1.33198e-80	3.75422e-78	hypothetical protein
TGME49_322030	4.46041	2.15854e-16	5.24807e-15	hypothetical protein
TGME49_211270	4.48403	1.91061e-248	2.90795e-245	sushi domain (scr repeat) domain-containing protein
TGME49_286932	4.49767	1.23406e-32	9.48608e-31	ATPase family associated with various cellular activities (AAA) domain-containing protein
TGME49_221840	4.51254	2.57075e-07	2.29617e-06	hypothetical protein
TGME49_300990	4.52566	1.23364e-23	5.24468e-22	Toxoplasma gondii family C protein
TGME49_243970	4.53056	5.29031e-105	2.01296e-102	hypothetical protein
TGME49_238200	4.53179	2.43411e-05	0.000146547	alpha/beta hydrolase fold domain-containing protein
TGME49_271010	4.56164	1.43058e-09	1.70907e-08	hypothetical protein
TGME49_271025	4.57476	3.2051e-07	2.82301e-06	hypothetical protein
TGME49_245748	4.70755	0.000588253	0.00257572	hypothetical protein
TGME49_238970	4.76094	3.29988e-12	5.24261e-11	hypothetical protein
TGME49_266500	4.78304	1.33076e-06	1.0228e-05	hypothetical protein
TGME49_323310	4.79835	4.29905e-36	3.80416e-34	hypothetical protein
TGME49_269075	4.92812	4.31348e-05	0.000248303	hypothetical protein
TGME49_301890	4.9869	1.70873e-49	2.65376e-47	Toxoplasma gondii family B protein
TGME49_226825	5.36691	0.000349056	0.0016138	protein phosphatase inhibitor protein
TGME49_203110	5.43418	0.00232762	0.00838694	citrate synthase, putative
TGME49_266335	5.44023	0.00228472	0.00826364	Toxoplasma gondii family A protein
TGME49_284602	5.47023	0.00197901	0.00733931	E1-E2 ATPase subfamily protein
TGME49_316580	5.51468	0.00176871	0.00666894	hypothetical protein
TGME49_257670	5.51872	1.63918e-36	1.50291e-34	hypothetical protein
TGME49_293840	5.59904	1.49915e-87	4.56342e-85	hypothetical protein
TGME49_213635	5.7166	2.08834e-193	2.27033e-190	hypothetical protein
TGME49_322400	5.7774	0.000573591	0.00252314	hypothetical protein
TGME49_284598	5.84495	9.79988e-59	1.91223e-56	haloacid dehalogenase family hydrolase domain-containing protein
TGME49_312245	5.88903	0.000375274	0.0017235	hypothetical protein
TGME49_253930	5.99157	0	0	GCC2 and GCC3 domain-containing protein
TGME49_273980	6.02991	7.34239e-290	1.39689e-286	hypothetical protein
TGME49_200130	6.05988	4.45814e-10	5.66385e-09	Toxoplasma gondii family C protein
TGME49_203705	6.07128	0.000126116	0.000648476	hypothetical protein
TGME49_289240	6.08533	0.000115229	0.000596933	DnaJ domain-containing protein
TGME49_298960	6.093	0.000231758	0.00112479	Toxoplasma gondii family C protein
TGME49_268020	6.18708	5.26334e-06	3.58586e-05	transporter, major facilitator family protein
TGME49_216290	6.18835	4.58311e-47	6.11886e-45	hypothetical protein
TGME49_245530	6.20911	1.15708e-120	5.17963e-118	hypothetical protein
TGME49_216335	6.27363	9.39796e-102	3.40564e-99	hypothetical protein
TGME49_305890	6.43955	4.28349e-12	6.69351e-11	hypothetical protein
TGME49_220740	6.72638	3.76549e-06	2.6582e-05	hypothetical protein
TGME49_245752	6.74175	4.36853e-06	3.03278e-05	WD domain, G-beta repeat-containing protein
TGME49_269085	6.82582	4.14566e-06	2.88641e-05	hypothetical protein
TGME49_278340	6.87501	2.59966e-06	1.89315e-05	Toxoplasma gondii family A protein
TGME49_292390	6.91156	1.04423e-06	8.20926e-06	KRUF family protein
TGME49_315802	6.92366	3.56519e-11	5.09026e-10	hypothetical protein
TGME49_329200	6.93614	1.14808e-06	8.96094e-06	hypothetical protein
TGME49_276200	6.9841	6.91339e-89	2.19212e-86	hypothetical protein
TGME49_315798	7.14006	5.79777e-11	8.08077e-10	hypothetical protein
TGME49_254160	7.15614	6.70629e-44	8.10077e-42	hypothetical protein
TGME49_292375	7.21263	3.82149e-44	4.69057e-42	KRUF family protein
TGME49_207875	7.37191	1.90673e-07	1.7336e-06	GCC2 and GCC3 domain-containing protein
TGME49_202970	7.52287	0	0	hypothetical protein
TGME49_257910	7.59446	1.1324e-08	1.21374e-07	hypothetical protein
TGME49_233770	7.97679	1.92438e-56	3.56997e-54	calcium-translocating P-type ATPase, PMCA-type protein
TGME49_268220	8.79847	4.5219e-123	2.15073e-120	hypothetical protein
TGME49_322700	9.31767	3.25732e-14	6.38871e-13	collagen, putative
