# Supplementary material for: Toxoplasma gondii PPM3H regulates the parasite virulence and modulates host immune and inflammatory responses in mice
Source: Vet Res. 2025 Aug 26;56:171. doi: 10.1186/s13567-025-01603-y (PMC12379425; doi:10.1186/s13567-025-01603-y)
Supplement: Supplementary file 3 — Additional file 3. Differentially expressed mouse genes in the RH-PPM3H-KO vs. RH and PRU-PPM3H-R vs. PRU comparisons. The Log2 (Fold Change) column reflects the extent of gene expression changes between groups; theP value column shows results from the Wald test; the padj column reports Benjamini–Hochberg–adjusted P values; and the description column lists gene names or functional annotations. [file 13567_2025_1603_MOESM3_ESM.xlsx]

## Sheet: RH-PPM3H-KO vs. RH
Gene ID	Symbol	baseMean	Log2FoldChange	pvalue	padj
ENSMUSG00000105651	1700017M07Rik	5.56828	5.88355	0.000215859	0.002651
ENSMUSG00000043629	1700019D03Rik	37.7558	-3.01915	2.62617e-09	1.34131e-07
ENSMUSG00000091575	2010016I18Rik	197.625	-1.08595	1.90804e-07	6.70345e-06
ENSMUSG00000087017	4930417H01Rik	9.41412	-3.89957	0.000660954	0.00631089
ENSMUSG00000069873	4930438A08Rik	206.207	-2.43889	9.72768e-17	1.2113e-14
ENSMUSG00000112762	4930459C07Rik	183.905	-1.00084	6.20021e-05	0.000969072
ENSMUSG00000086160	4933438A12Rik	5.37719	-5.92056	0.000258395	0.00304874
ENSMUSG00000042087	4933440N22Rik	158.389	1.15488	0.000104766	0.00147801
ENSMUSG00000079499	6530402F18Rik	318.603	-1.87127	5.68806e-19	8.7451e-17
ENSMUSG00002076161	7SK	242.711	2.33575	7.36647e-12	5.57742e-10
ENSMUSG00002075987	7SK	35.6162	3.30755	1.73731e-07	6.23241e-06
ENSMUSG00002076809	7SK	43.2707	3.45739	9.49386e-09	4.4562e-07
ENSMUSG00000036411	9530077C05Rik	22.5087	-2.48317	6.83163e-05	0.0010456
ENSMUSG00000045065	9930022D16Rik	35.756	-2.7556	2.4774e-08	1.06042e-06
ENSMUSG00000052595	A1cf	8.30145	-4.61805	0.000882921	0.00789494
ENSMUSG00000101013	A630072M18Rik	25.5804	2.3543	0.000953428	0.00837139
ENSMUSG00000015243	Abca1	678.672	-1.9964	3.05195e-17	3.99859e-15
ENSMUSG00000040584	Abcb1a	48.8535	-1.72228	6.0575e-05	0.000952697
ENSMUSG00000036138	Acaa1a	2312.41	1.21988	4.64146e-13	4.23835e-11
ENSMUSG00000010651	Acaa1b	86.0779	2.18615	2.42227e-08	1.04275e-06
ENSMUSG00000021226	Acot2	332.759	-1.03766	2.44435e-08	1.04926e-06
ENSMUSG00000001348	Acp5	872.612	1.20273	1.79692e-07	6.4157e-06
ENSMUSG00000032561	Acpp	228.476	-4.08638	7.83491e-39	3.57723e-36
ENSMUSG00000059901	Adamts14	9.05683	-4.17502	0.00033245	0.00372695
ENSMUSG00000020262	Adarb1	170.422	-1.08743	0.000151569	0.00200499
ENSMUSG00000055301	Adh7	133.439	-2.04774	6.20036e-15	6.57893e-13
ENSMUSG00000030790	Adm	248.128	-1.41416	9.30615e-10	5.19318e-08
ENSMUSG00000018500	Adora2b	543.486	-1.02594	7.50015e-10	4.28048e-08
ENSMUSG00000029313	Aff1	1708.55	-1.01399	6.72742e-07	2.0602e-05
ENSMUSG00000056145	AI504432	70.9648	-1.81471	3.84129e-06	9.24548e-05
ENSMUSG00000001642	Akr1b3	17475.1	1.48245	1.38694e-14	1.41196e-12
ENSMUSG00000020256	Aldh1l2	1400.25	-1.2404	9.88068e-12	7.26206e-10
ENSMUSG00000063810	Alms1	230.473	-1.02902	3.03789e-05	0.000541815
ENSMUSG00000028356	Ambp	195.92	1.18062	4.14674e-06	9.8859e-05
ENSMUSG00000031465	Angpt2	111.561	1.01028	0.000984836	0.00857222
ENSMUSG00000038742	Angptl6	357.284	-1.31977	5.69547e-12	4.4463e-10
ENSMUSG00000025172	Ankrd2	33.8962	1.95793	0.000349771	0.00386269
ENSMUSG00000068246	Apol9b	944.084	1.06049	3.71077e-09	1.85133e-07
ENSMUSG00000090698	Apold1	319.695	-1.83831	5.41779e-20	9.71784e-18
ENSMUSG00000032204	Aqp9	777.42	-2.36375	1.17797e-39	5.72531e-37
ENSMUSG00000022602	Arc	902.815	-1.97032	4.02039e-32	1.44227e-29
ENSMUSG00000029378	Areg	200.254	-4.70487	5.68721e-43	3.06033e-40
ENSMUSG00000019987	Arg1	768.304	-4.4891	1.61205e-95	2.69875e-92
ENSMUSG00000036452	Arhgap26	298.165	-1.02778	3.23517e-07	1.06895e-05
ENSMUSG00000051517	Arhgef39	180.129	1.27236	1.28657e-07	4.728e-06
ENSMUSG00000037447	Arid5a	400.028	-1.7138	4.55719e-19	7.15241e-17
ENSMUSG00000049866	Arl4c	437.256	-3.77765	8.36442e-83	9.00191e-80
ENSMUSG00000076441	Ass1	110.583	-1.3489	1.94344e-05	0.000373969
ENSMUSG00000026628	Atf3	2553.24	-1.76802	3.40624e-21	6.84291e-19
ENSMUSG00000050856	Atp5k	941.949	1.21958	6.94561e-06	0.00015367
ENSMUSG00000028789	Azin2	331.661	-2.03171	3.07184e-22	6.42824e-20
ENSMUSG00000034266	Batf	75.9069	-2.57296	7.44752e-12	5.61059e-10
ENSMUSG00000026630	Batf3	12.578	-7.14754	2.65252e-07	8.88122e-06
ENSMUSG00000102037	Bcl2a1a	743.534	-2.13983	1.3709e-43	7.94437e-41
ENSMUSG00000089929	Bcl2a1b	1881.21	-1.22543	5.20641e-15	5.60322e-13
ENSMUSG00000099974	Bcl2a1d	2234.46	-1.05035	6.4688e-12	4.99822e-10
ENSMUSG00000000317	Bcl6b	399.455	-1.70947	6.93744e-23	1.53715e-20
ENSMUSG00000044150	Bclaf3	382.602	-1.30982	2.24675e-10	1.45286e-08
ENSMUSG00000030103	Bhlhe40	1494.34	-2.79427	1.3579e-91	2.04595e-88
ENSMUSG00000045532	C1ql1	28.0281	-2.13047	0.00084051	0.00760806
ENSMUSG00000117171	C230013L11Rik	62.1754	-1.4655	0.000191495	0.00241444
ENSMUSG00000014226	Cacybp	2175.1	1.05728	9.32679e-17	1.17106e-14
ENSMUSG00000030309	Caprin2	64.9825	-1.31424	0.000321621	0.00363258
ENSMUSG00000028972	Car6	107.646	-2.00245	1.4753e-06	4.07858e-05
ENSMUSG00000021338	Carmil1	566.473	-2.4245	7.57107e-24	1.78239e-21
ENSMUSG00000027997	Casp6	535.771	-1.45989	1.16894e-16	1.4319e-14
ENSMUSG00000074570	Cass4	410.369	-1.47396	5.64498e-13	5.06267e-11
ENSMUSG00000022637	Cblb	411.91	-1.69068	2.4627e-18	3.53386e-16
ENSMUSG00000025577	Cbx2	118.803	-1.4828	7.72394e-08	3.03064e-06
ENSMUSG00000046318	Ccbe1	20.0785	-2.23854	0.000987774	0.00857851
ENSMUSG00000071855	Ccdc112	116.527	-1.00679	0.000381118	0.00415807
ENSMUSG00000032740	Ccdc88a	515.44	-1.21996	5.25336e-10	3.05607e-08
ENSMUSG00000021182	Ccdc88c	208.665	-1.03837	2.32667e-06	5.99247e-05
ENSMUSG00000031780	Ccl17	32.1792	-3.51458	6.30753e-10	3.62731e-08
ENSMUSG00000031779	Ccl22	5365.31	-3.77099	2.97423e-116	7.4688e-113
ENSMUSG00000004814	Ccl24	935.578	-3.66736	2.63163e-49	1.72395e-46
ENSMUSG00000035373	Ccl7	2460.45	-2.02328	5.64501e-30	1.84899e-27
ENSMUSG00000000184	Ccnd2	828.087	-1.64286	2.56956e-18	3.65241e-16
ENSMUSG00000037944	Ccr7	220.176	-3.95035	2.46523e-32	9.05942e-30
ENSMUSG00000043953	Ccrl2	545.476	-1.61439	5.23029e-17	6.73546e-15
ENSMUSG00000090176	Cd200r2	22.3917	-2.1916	0.000345246	0.00383087
ENSMUSG00000016496	Cd274	744.767	-1.26963	2.60572e-13	2.43853e-11
ENSMUSG00000002944	Cd36	17787.3	-1.4029	2.49036e-20	4.63237e-18
ENSMUSG00000030156	Cd69	59.35	-1.3948	0.000607665	0.00596268
ENSMUSG00000015396	Cd83	4508.45	-3.15702	2.89396e-119	8.72066e-116
ENSMUSG00000022901	Cd86	414.457	-2.5493	1.70359e-30	5.83365e-28
ENSMUSG00000059674	Cdh24	52.7271	-2.56548	6.58361e-07	2.02853e-05
ENSMUSG00000024856	Cdk2ap2	5382.7	1.01433	3.53704e-10	2.18412e-08
ENSMUSG00000038119	Cdon	53.4199	-1.48337	8.4141e-05	0.00124289
ENSMUSG00000056919	Cep162	484.359	-1.59419	3.73011e-13	3.44795e-11
ENSMUSG00000019971	Cep290	150.189	-1.20126	1.60953e-05	0.000321042
ENSMUSG00000027313	Chac1	986.077	-1.70002	1.52134e-18	2.24725e-16
ENSMUSG00000034612	Chst11	139.036	-2.42584	3.11825e-19	4.94554e-17
ENSMUSG00000058152	Chsy3	73.1464	-1.25372	0.000131211	0.001789
ENSMUSG00000032578	Cish	1292.17	-2.98672	7.03421e-103	1.32481e-99
ENSMUSG00000001270	Ckb	1680.48	1.29915	5.56195e-12	4.36469e-10
ENSMUSG00000004317	Clcn5	362.069	-1.23054	3.80907e-08	1.58103e-06
ENSMUSG00000037625	Cldn11	295.57	-1.03353	8.07343e-08	3.12705e-06
ENSMUSG00000079293	Clec7a	2763.78	-3.35571	1.13609e-182	8.55872e-179
ENSMUSG00000056162	Cndp1	12.4743	-3.33094	0.000253323	0.00300537
ENSMUSG00000026042	Col5a2	5.89599	-6.05349	0.000141235	0.00189829
ENSMUSG00000004098	Col5a3	46.5146	-1.92283	1.97249e-06	5.23231e-05
ENSMUSG00000021773	Comtd1	832.019	1.06644	5.78022e-07	1.80312e-05
ENSMUSG00000079941	Cox5b-ps	208.716	1.00335	0.000920695	0.00816006
ENSMUSG00000030785	Cox6a2	108.855	-1.13297	0.000501301	0.00513467
ENSMUSG00000066491	Cox6c2	34.8265	1.94425	0.000522153	0.00530498
ENSMUSG00000025586	Cpeb1	12.7402	-4.65619	3.04341e-05	0.000542022
ENSMUSG00000004885	Crabp2	122.845	-3.71361	1.01877e-33	4.03944e-31
ENSMUSG00000053007	Creb5	391.116	-1.10667	7.42695e-06	0.000163122
ENSMUSG00000063889	Crem	726.898	-1.55065	7.14511e-25	1.88869e-22
ENSMUSG00000021680	Crhbp	9.82401	-3.89139	0.000645641	0.00620005
ENSMUSG00000006360	Crip1	767.319	1.01027	7.46653e-07	2.24547e-05
ENSMUSG00000014599	Csf1	398.357	-3.20372	6.20718e-39	2.92261e-36
ENSMUSG00000071713	Csf2rb	1242.61	-1.01803	4.54544e-12	3.6236e-10
ENSMUSG00000071714	Csf2rb2	465.457	-1.63365	3.41385e-23	7.67708e-21
ENSMUSG00000028859	Csf3r	165.843	-1.01033	0.000129626	0.00177388
ENSMUSG00000063157	Csn2	8.12687	-6.52002	1.01927e-05	0.000213594
ENSMUSG00000032515	Csrnp1	1274.76	-1.02388	1.81524e-17	2.44199e-15
ENSMUSG00000020186	Csrp2	76.0632	-1.71438	1.56208e-06	4.27149e-05
ENSMUSG00000028179	Cth	979.287	-1.48704	1.76441e-21	3.59249e-19
ENSMUSG00000044258	Ctla2a	29.8566	-2.6044	6.33925e-06	0.000141922
ENSMUSG00000074874	Ctla2b	272.211	-1.34071	1.93706e-09	1.02406e-07
ENSMUSG00000028111	Ctsk	250.711	2.30908	1.78732e-18	2.61453e-16
ENSMUSG00000031778	Cx3cl1	11.5715	-3.99614	0.000227896	0.0027583
ENSMUSG00000034855	Cxcl10	764.72	-1.65921	1.6492e-33	6.37143e-31
ENSMUSG00000060183	Cxcl11	105.841	-3.08175	2.28e-24	5.82249e-22
ENSMUSG00000029379	Cxcl3	1239.9	-3.39298	3.64789e-69	3.05349e-66
ENSMUSG00000063415	Cyp26b1	11.4769	-3.60309	0.000585722	0.00580123
ENSMUSG00000046727	Cystm1	208.604	-1.72426	4.76144e-13	4.32172e-11
ENSMUSG00000026832	Cytip	91.539	-1.56881	1.67908e-06	4.53383e-05
ENSMUSG00000087190	D430001F17Rik	17.4896	2.13385	0.00107305	0.00911889
ENSMUSG00000112980	D430020J02Rik	263.893	-1.16223	2.16442e-09	1.12453e-07
ENSMUSG00000044816	D630023F18Rik	106.375	1.06085	0.000759896	0.0070675
ENSMUSG00000025408	Ddit3	1355.11	-1.14047	2.00942e-10	1.31634e-08
ENSMUSG00000026674	Ddr2	19.0094	-4.79962	8.42793e-07	2.49477e-05
ENSMUSG00000053641	Dennd4a	1329.52	-1.34911	5.33975e-10	3.09438e-08
ENSMUSG00000030747	Dgat2	84.8623	-1.34899	0.000132101	0.00179635
ENSMUSG00000027068	Dhrs9	1466.92	-1.53547	9.49501e-23	2.07335e-20
ENSMUSG00000042388	Dlgap3	43.2569	-3.51526	4.81787e-13	4.34676e-11
ENSMUSG00000030409	Dmpk	1003.83	1.63981	1.42242e-10	9.52515e-09
ENSMUSG00000030410	Dmwd	1202.77	1.19346	3.17257e-15	3.46385e-13
ENSMUSG00000005237	Dnah2	61.8113	-3.88904	3.05999e-18	4.30886e-16
ENSMUSG00000044716	Dok7	7.00439	-6.30432	6.63673e-05	0.00102665
ENSMUSG00000039384	Dusp10	109.63	-1.44103	1.04069e-07	3.92984e-06
ENSMUSG00000034765	Dusp5	4822.09	-1.59388	6.57285e-35	2.67657e-32
ENSMUSG00000000579	Dynlt1c	1170.58	1.12737	4.6316e-12	3.67286e-10
ENSMUSG00000020185	E2f7	251.336	-1.41794	3.2747e-08	1.37055e-06
ENSMUSG00000057530	Ece1	91.5525	-3.26932	4.91693e-21	9.49787e-19
ENSMUSG00000034488	Edil3	299.442	-1.35964	2.07218e-09	1.08786e-07
ENSMUSG00000021367	Edn1	260.082	-3.30506	4.29454e-36	1.79738e-33
ENSMUSG00000035064	Eef2k	240.588	-1.07049	4.55778e-07	1.47049e-05
ENSMUSG00000037868	Egr2	804.723	-2.51497	2.57555e-65	2.04241e-62
ENSMUSG00000033730	Egr3	360.578	-2.72362	1.80764e-26	5.13882e-24
ENSMUSG00000058070	Eml1	71.6455	-3.69149	6.07838e-20	1.05268e-17
ENSMUSG00000048120	Entpd1	271.911	-1.14891	1.36653e-07	4.97333e-06
ENSMUSG00000054051	Ercc6	539.399	-1.03303	1.04033e-06	3.02016e-05
ENSMUSG00000020715	Ern1	617.17	-1.30219	2.03466e-12	1.71264e-10
ENSMUSG00000021831	Ero1a	11134.1	-1.35253	2.86545e-11	2.04615e-09
ENSMUSG00000028967	Errfi1	1181.29	-1.73049	1.20514e-37	5.34056e-35
ENSMUSG00000003382	Etv3	2028.56	-1.07567	1.09043e-16	1.34668e-14
ENSMUSG00000021280	Exoc3l4	108.159	1.14248	0.000419156	0.00448854
ENSMUSG00000109941	Exosc6	21.0806	5.32556	4.14201e-06	9.8859e-05
ENSMUSG00000061731	Ext1	199.927	-1.0033	1.38876e-06	3.88789e-05
ENSMUSG00000028838	Extl1	216.883	-1.96796	1.70706e-15	1.95155e-13
ENSMUSG00000021675	F2rl2	72.9501	-3.41352	9.36536e-15	9.79916e-13
ENSMUSG00000028128	F3	70.416	-2.02972	5.4848e-09	2.64024e-07
ENSMUSG00000034171	Faah	41.6573	-1.57327	0.000234583	0.00281855
ENSMUSG00000026153	Fam135a	293.191	-1.10611	4.27818e-06	0.000101511
ENSMUSG00000048388	Fam171b	142.812	-2.84006	4.69047e-17	6.09236e-15
ENSMUSG00000070476	Fam217b	158.783	-1.13781	1.7089e-06	4.59785e-05
ENSMUSG00000083012	Fam220a	273.25	1.30606	0.000327989	0.00369343
ENSMUSG00000047115	Fam221a	16.2614	-3.37486	1.15526e-05	0.000238006
ENSMUSG00000046546	Fam43a	87.6059	-2.319	7.76004e-12	5.81694e-10
ENSMUSG00000021186	Fbln5	37.1192	-3.62668	4.83312e-09	2.37201e-07
ENSMUSG00000070524	Fcrlb	15.3889	-2.92075	0.000197394	0.00247638
ENSMUSG00000037225	Fgf2	36.2964	-2.28945	4.24315e-05	0.00071035
ENSMUSG00000008136	Fhl2	12.5646	-3.7383	0.000301924	0.00345938
ENSMUSG00000034295	Fhod3	30.1716	-3.67722	1.07389e-09	5.88373e-08
ENSMUSG00000043336	Filip1l	681.31	-1.17284	1.34982e-08	6.16295e-07
ENSMUSG00000051379	Flrt3	101.143	-4.10395	2.95426e-24	7.41863e-22
ENSMUSG00000036053	Fmnl2	10.1858	-3.25955	0.000475436	0.00493687
ENSMUSG00000047604	Frat2	64.6669	1.2055	0.00088112	0.00788351
ENSMUSG00000054752	Fsd1l	34.9514	-1.58064	0.000741696	0.00694108
ENSMUSG00000030530	Furin	5805.08	-1.09886	1.29107e-18	1.926e-16
ENSMUSG00000059412	Fxyd2	10724.4	1.18249	2.9344e-10	1.82697e-08
ENSMUSG00000036390	Gadd45a	1914.14	-2.86094	1.93786e-58	1.45988e-55
ENSMUSG00000015312	Gadd45b	1180.66	-1.95591	2.18598e-23	5.06711e-21
ENSMUSG00000021453	Gadd45g	172.713	-1.55387	2.17448e-09	1.12587e-07
ENSMUSG00000021903	Galnt15	9.03811	-4.7031	0.000419451	0.00448854
ENSMUSG00000020150	Gamt	97.5283	1.11255	0.000947901	0.00833257
ENSMUSG00000028214	Gem	22.3507	-3.3681	1.69311e-05	0.000335217
ENSMUSG00000043505	Gimap5	47.6696	-2.29875	2.29903e-08	9.95387e-07
ENSMUSG00000050953	Gja1	1013.58	-1.29153	6.78672e-14	6.68336e-12
ENSMUSG00000032252	Glce	947.381	-1.05495	2.07354e-06	5.42396e-05
ENSMUSG00000024827	Gldc	60.2624	-2.02208	1.40907e-08	6.37552e-07
ENSMUSG00000028480	Glipr2	939.461	-1.8886	3.29963e-31	1.15617e-28
ENSMUSG00000062310	Glrp1	223.059	-1.16036	6.64156e-09	3.16672e-07
ENSMUSG00000063556	Gm10132	694.164	1.39989	1.07057e-07	4.03257e-06
ENSMUSG00000110350	Gm10252	290.184	3.09874	0.000729184	0.00683672
ENSMUSG00000070443	Gm10291	54.5894	1.64834	0.000209938	0.00259912
ENSMUSG00000071532	Gm10335	933.305	1.71574	0.0010711	0.00911255
ENSMUSG00000096842	Gm10736	91.8815	1.39765	0.000431776	0.00458785
ENSMUSG00000082087	Gm12138	124.829	1.22825	0.000222672	0.00271001
ENSMUSG00000080776	Gm12174	126.585	1.23033	0.000673046	0.00640606
ENSMUSG00000081485	Gm12338	245.077	1.1525	0.000116674	0.00162621
ENSMUSG00000082082	Gm13230	76.8169	-1.61355	4.81651e-05	0.000787098
ENSMUSG00000082976	Gm15056	124.704	-3.45182	7.77607e-19	1.18346e-16
ENSMUSG00000084353	Gm15452	36.2856	2.41022	6.80152e-05	0.00104357
ENSMUSG00000085953	Gm15496	10.3764	-3.8972	0.000436737	0.00462145
ENSMUSG00000086742	Gm16201	611.689	-1.34106	1.03465e-17	1.4302e-15
ENSMUSG00000090582	Gm17024	20.5048	-2.05256	0.000773547	0.00713424
ENSMUSG00000090709	Gm17173	108.606	-3.54624	4.91165e-25	1.3215e-22
ENSMUSG00000111897	Gm19810	85.3613	1.69299	0.000897492	0.00800148
ENSMUSG00000103847	Gm20056	515.5	-1.38705	1.12402e-14	1.15998e-12
ENSMUSG00000092412	Gm20507	12.0683	6.9969	2.1114e-06	5.4849e-05
ENSMUSG00000070392	Gm20634	344.538	1.44273	2.00031e-05	0.00038247
ENSMUSG00000098292	Gm27194	47.5565	1.38758	0.000258028	0.0030468
ENSMUSG00000100846	Gm28845	11.04	4.97218	9.95552e-05	0.00141509
ENSMUSG00000089838	Gm2962	157.837	1.63191	5.68428e-07	1.78056e-05
ENSMUSG00000116725	Gm29686	26.1538	-2.31631	6.31893e-05	0.000982532
ENSMUSG00000104348	Gm37691	18.1156	-2.47874	0.000642228	0.00618699
ENSMUSG00000102145	Gm38056	496.677	1.59075	1.55848e-10	1.0299e-08
ENSMUSG00000104350	Gm38244	48.5206	-1.39613	0.000680146	0.00646546
ENSMUSG00000111752	Gm38575	29.414	-1.75123	0.00044268	0.00467404
ENSMUSG00000117662	Gm4013	67.2889	1.48759	0.000975986	0.00852968
ENSMUSG00000104528	Gm43314	10.0768	-4.86721	0.00024809	0.00295492
ENSMUSG00000106149	Gm43430	17.9077	-4.0011	2.04107e-06	5.35198e-05
ENSMUSG00000105868	Gm43766	14.4061	4.28375	0.000317288	0.00359442
ENSMUSG00000109279	Gm45220	15.2603	-3.11413	0.000423583	0.00451992
ENSMUSG00000051396	Gm45902	97.7264	-1.25054	4.6418e-06	0.000109278
ENSMUSG00000058174	Gm5148	57.1784	2.87164	2.3481e-07	8.00426e-06
ENSMUSG00000069355	Gm5152	24.1393	-3.4518	2.05933e-07	7.1658e-06
ENSMUSG00000046687	Gm5424	79.5919	-1.32115	2.29287e-05	0.000420275
ENSMUSG00000095847	Gm5451	121.822	1.67943	1.01251e-08	4.70848e-07
ENSMUSG00000110058	Gm5907	86.1636	-4.2893	0.000122296	0.00168676
ENSMUSG00000062081	Gm6055	138.022	1.53345	4.53283e-05	0.00075299
ENSMUSG00000112963	Gm6093	18.9929	-2.57069	0.000106681	0.0015008
ENSMUSG00000104913	Gm6560	1419.9	1.19983	7.46824e-08	2.93796e-06
ENSMUSG00000090793	Gm6650	12.7235	-5.22812	3.40579e-05	0.000592437
ENSMUSG00000117284	Gm7072	120.785	-1.01878	0.000401589	0.00433124
ENSMUSG00000063628	Gm7665	165.861	1.01919	5.02664e-06	0.000116517
ENSMUSG00000059159	Gm8129	87.4839	1.18017	0.000405351	0.00436556
ENSMUSG00000058050	Gm9234	92.5676	1.22405	5.3316e-05	0.000854587
ENSMUSG00000107108	Gm9936	8.1358	-4.01359	0.000852324	0.0076898
ENSMUSG00000060791	Gmfg	204.238	1.19137	1.07351e-07	4.03357e-06
ENSMUSG00000020611	Gna13	2930.99	-1.04033	8.40815e-14	8.17327e-12
ENSMUSG00000028777	Gnat3	59.2542	-1.87687	1.94205e-05	0.000373969
ENSMUSG00000029314	Gpat3	489.443	-1.20599	4.817e-10	2.82404e-08
ENSMUSG00000026271	Gpr35	376.787	-1.77096	2.19828e-22	4.73165e-20
ENSMUSG00000021886	Gpr65	445.049	-1.01542	5.33185e-09	2.58312e-07
ENSMUSG00000046733	Gprc5a	214.73	-1.14814	1.55416e-06	4.2653e-05
ENSMUSG00000071531	Gprin2	7.81563	-6.4601	2.15793e-05	0.000402395
ENSMUSG00000020656	Grhl1	88.2609	-1.67288	1.89051e-07	6.68647e-06
ENSMUSG00000023982	Guca1a	401.533	1.03444	3.33431e-06	8.18208e-05
ENSMUSG00000068854	H2bc21	271.966	1.0306	3.26611e-05	0.000571549
ENSMUSG00000036322	H2-Ea	7.558	-6.41318	1.95981e-05	0.000376159
ENSMUSG00000067212	H2-T23	4073.89	1.02006	2.30103e-10	1.47383e-08
ENSMUSG00000069305	H4c18	48.0563	1.47862	0.000387976	0.00421276
ENSMUSG00000060981	H4c8	64.3318	1.278	0.000365713	0.00401326
ENSMUSG00000060639	H4c9	126.148	1.22797	8.49337e-05	0.00125215
ENSMUSG00000050440	Hamp	9.63108	-6.76532	2.59568e-06	6.59512e-05
ENSMUSG00000024486	Hbegf	1009.46	-2.62115	8.57729e-88	1.07695e-84
ENSMUSG00000026874	Hc	13.1573	-7.21192	2.0378e-07	7.10955e-06
ENSMUSG00000045502	Hcar2	988.039	-1.69707	2.91484e-16	3.51343e-14
ENSMUSG00000027360	Hdc	185.594	-2.04195	2.11984e-19	3.50984e-17
ENSMUSG00000034586	Hid1	83.1948	-2.17033	4.31377e-10	2.62079e-08
ENSMUSG00000043421	Hilpda	2145.34	-1.40503	2.57379e-19	4.16981e-17
ENSMUSG00000028634	Hivep3	279.872	-1.21045	6.26299e-06	0.000140633
ENSMUSG00000055632	Hmcn2	89.6876	-1.03175	0.000383574	0.00417444
ENSMUSG00000040148	Hmx3	86.3621	-1.54534	8.68744e-07	2.56152e-05
ENSMUSG00000033249	Hsf4	29.1112	-2.43554	0.000579118	0.00575186
ENSMUSG00000090877	Hspa1b	116.084	1.23415	1.81315e-05	0.000353869
ENSMUSG00000064267	Hvcn1	56.6182	-1.74038	4.19105e-06	9.97575e-05
ENSMUSG00000074342	I830077J02Rik	630.98	-1.06188	8.10077e-10	4.60583e-08
ENSMUSG00000042745	Id1	467.143	1.56934	3.3593e-20	6.17251e-18
ENSMUSG00000020644	Id2	1070.63	-1.48411	3.11784e-23	7.11764e-21
ENSMUSG00000007872	Id3	651.236	1.26701	5.13277e-16	6.0894e-14
ENSMUSG00000025950	Idh1	2486.55	1.25556	8.5657e-13	7.54733e-11
ENSMUSG00000033520	Idi2	8.17981	-6.52837	1.0022e-05	0.000210308
ENSMUSG00000079017	Ifi27l2a	1722.9	1.25071	9.96231e-08	3.79046e-06
ENSMUSG00000039146	Ifi44l	1395.14	1.07537	1.67603e-11	1.21408e-09
ENSMUSG00000001627	Ifrd1	4871.88	-1.3214	2.35016e-28	7.08197e-26
ENSMUSG00000020053	Igf1	55.2525	-1.94285	2.32089e-07	7.92944e-06
ENSMUSG00000016529	Il10	26.4737	-1.99443	0.00039705	0.00429458
ENSMUSG00000004371	Il11	192.816	-2.24959	1.14049e-13	1.09451e-11
ENSMUSG00000031289	Il13ra2	115.92	-2.94456	9.51981e-20	1.61163e-17
ENSMUSG00000027399	Il1a	2784.86	-3.46466	3.42629e-180	1.72079e-176
ENSMUSG00000027398	Il1b	5290.52	-2.0141	4.22911e-74	3.9825e-71
ENSMUSG00000074805	Il1bos	69.1827	-3.14372	1.58955e-13	1.51581e-11
ENSMUSG00000026072	Il1r1	45.1378	-3.36576	5.72515e-13	5.10419e-11
ENSMUSG00000022514	Il1rap	605.264	-1.27099	9.85117e-12	7.26206e-10
ENSMUSG00000026069	Il1rl1	1307.11	-2.11593	5.46745e-30	1.83062e-27
ENSMUSG00000026981	Il1rn	20142.5	-2.17674	4.37769e-76	4.39724e-73
ENSMUSG00000044244	Il20rb	173.596	-2.67302	7.70735e-18	1.07525e-15
ENSMUSG00000025383	Il23a	471.769	-2.79607	1.97266e-37	8.49201e-35
ENSMUSG00000026770	Il2ra	20.1514	-3.11031	6.30209e-06	0.0001413
ENSMUSG00000068227	Il2rb	9.73333	-4.18263	0.000485357	0.00500657
ENSMUSG00000024810	Il33	735.268	-5.49285	4.63582e-85	5.37292e-82
ENSMUSG00000074141	Il4i1	13.445	-2.74586	0.000573511	0.00570099
ENSMUSG00000025746	Il6	535.18	-3.3486	1.56316e-42	8.12141e-40
ENSMUSG00000003882	Il7r	71.1173	-3.10108	7.72402e-13	6.84576e-11
ENSMUSG00000022900	Ildr1	28.885	-3.9241	6.86721e-09	3.25372e-07
ENSMUSG00000041324	Inhba	225.237	-5.2211	1.01443e-46	6.36851e-44
ENSMUSG00000042106	Inka1	186.661	1.09063	1.61086e-05	0.000321042
ENSMUSG00000035967	Ints6l	439.955	-1.09231	1.80905e-08	8.06418e-07
ENSMUSG00000066383	Iqcf1	35.2776	-2.31731	1.18983e-06	3.36976e-05
ENSMUSG00000021356	Irf4	167.138	-2.33092	6.08881e-17	7.70925e-15
ENSMUSG00000027087	Itgav	2568.57	-1.07092	1.00526e-08	4.68923e-07
ENSMUSG00000030789	Itgax	80.5613	-2.20804	6.92276e-12	5.30243e-10
ENSMUSG00000037973	Itprid1	6.23931	-6.139	0.000205	0.00255056
ENSMUSG00000055675	Kbtbd11	994.132	1.15741	2.8239e-11	2.02608e-09
ENSMUSG00000047959	Kcna3	37.3852	-1.88776	9.31845e-05	0.00134321
ENSMUSG00000018476	Kdm6b	734.952	-1.36609	1.47779e-14	1.49435e-12
ENSMUSG00000019966	Kitl	139.206	-1.70863	2.09596e-10	1.3612e-08
ENSMUSG00000052040	Klf13	650.367	-1.04317	1.52748e-09	8.19021e-08
ENSMUSG00000043008	Klhl6	422.137	1.11251	2.08869e-09	1.09272e-07
ENSMUSG00000047884	Klk9	132.385	-2.51314	1.27127e-16	1.54469e-14
ENSMUSG00000006777	Krt23	16.6328	-4.73398	2.71635e-06	6.89012e-05
ENSMUSG00000018334	Ksr1	76.6966	-1.30605	0.000528238	0.00535132
ENSMUSG00000061578	Ksr2	13.4803	-3.70145	1.83209e-05	0.000356643
ENSMUSG00000021843	Ktn1	1448.53	-1.07752	2.58114e-07	8.68081e-06
ENSMUSG00000041782	Lad1	17.9084	-3.25893	8.79893e-06	0.000188047
ENSMUSG00000055541	Lair1	508.136	-1.20782	3.70817e-11	2.63542e-09
ENSMUSG00000000247	Lhx2	8.72354	-6.6207	5.18669e-06	0.000119056
ENSMUSG00000034394	Lif	2799.28	-2.90301	5.8109e-110	1.25075e-106
ENSMUSG00000016520	Lnx2	645.014	-1.04939	1.81581e-11	1.30904e-09
ENSMUSG00000016239	Lonrf3	1229.27	-1.07246	4.83257e-16	5.77875e-14
ENSMUSG00000073412	Lst1	1658.76	1.04605	7.11082e-08	2.80468e-06
ENSMUSG00000020377	Ltc4s	96.3652	1.00309	0.000751309	0.0070006
ENSMUSG00000026980	Ly75	31.31	-4.39427	1.03685e-10	7.03701e-09
ENSMUSG00000030787	Lyve1	9.82331	-3.8497	0.000456571	0.00479049
ENSMUSG00000044313	Mab21l3	121.137	-2.53852	1.82197e-18	2.63957e-16
ENSMUSG00000036278	Macrod1	120.587	1.02584	0.000274318	0.00318999
ENSMUSG00000031925	Maml2	38.5574	-1.38637	0.00110037	0.00931418
ENSMUSG00000052727	Map1b	154.707	-1.33178	8.29853e-07	2.46615e-05
ENSMUSG00000071369	Map3k5	607.304	-1.05751	2.91332e-12	2.42514e-10
ENSMUSG00000041020	Map7d2	14.8779	-5.47169	5.5161e-06	0.000125735
ENSMUSG00000069662	Marcks	734.521	-3.28132	9.52841e-90	1.30513e-86
ENSMUSG00000011008	Mcoln2	308.511	-1.61214	5.85962e-20	1.03867e-17
ENSMUSG00000040950	Mgl2	587.752	-2.21774	5.48685e-27	1.62099e-24
ENSMUSG00000054612	Mgmt	341.212	1.08683	5.70977e-07	1.78484e-05
ENSMUSG00000074604	Mgst2	612.24	1.44712	2.61672e-12	2.19034e-10
ENSMUSG00000097418	Mir155hg	109.735	-1.61438	1.14126e-07	4.25626e-06
ENSMUSG00000049723	Mmp12	43.3792	-1.90764	3.21293e-05	0.000562898
ENSMUSG00000050578	Mmp13	141.312	-2.00155	1.11568e-12	9.60567e-11
ENSMUSG00000025355	Mmp19	636.781	-1.15609	7.71414e-11	5.28313e-09
ENSMUSG00000029061	Mmp23	9.43382	-4.9106	0.00029444	0.00338135
ENSMUSG00000017737	Mmp9	1396.42	1.15926	1.85457e-10	1.22021e-08
ENSMUSG00000096458	Moap1	94.5288	-1.53224	2.23115e-05	0.000412983
ENSMUSG00000052373	Mpp3	48.7856	-1.23636	0.00117978	0.00989741
ENSMUSG00000026712	Mrc1	49.4637	-1.81149	2.17771e-05	0.000404582
ENSMUSG00000031762	Mt2	19600.6	-1.23074	1.40651e-20	2.68251e-18
ENSMUSG00000039431	Mtmr7	55.4455	-2.45285	2.13521e-09	1.11319e-07
ENSMUSG00000064347	mt-Ta	139.335	1.32327	7.19548e-07	2.18137e-05
ENSMUSG00000064349	mt-Tc	266.816	1.15234	4.0759e-08	1.67334e-06
ENSMUSG00000064348	mt-Tn	279.002	1.15739	3.02178e-08	1.26822e-06
ENSMUSG00000064372	mt-Tp	128.974	1.04729	5.83028e-05	0.000927611
ENSMUSG00000064350	mt-Ty	172.838	1.27414	1.5643e-07	5.62515e-06
ENSMUSG00000022346	Myc	642.905	-1.43452	3.01733e-17	3.98791e-15
ENSMUSG00000074652	Myh7b	75.3724	-1.15559	0.000742615	0.00694413
ENSMUSG00000044951	Mylk4	7.62834	-6.42519	2.05318e-05	0.000388634
ENSMUSG00000042064	Myo3b	35.7109	-2.37063	4.90404e-06	0.000114379
ENSMUSG00000091989	Ndufab1-ps	306.637	1.34073	1.35469e-10	9.15298e-09
ENSMUSG00000056749	Nfil3	1076.77	-1.51939	4.99664e-24	1.19499e-21
ENSMUSG00000028163	Nfkb1	5611.47	-1.19081	3.07794e-24	7.60252e-22
ENSMUSG00000025225	Nfkb2	2286.41	-1.1458	4.10885e-21	8.14579e-19
ENSMUSG00000035356	Nfkbiz	3133.2	-1.32307	1.833e-14	1.84118e-12
ENSMUSG00000023034	Nr4a1	834.979	-1.35621	3.84178e-13	3.52952e-11
ENSMUSG00000028341	Nr4a3	83.9167	-3.97178	2.20032e-19	3.60351e-17
ENSMUSG00000020598	Nrcam	12.3922	-2.98709	0.000856073	0.00771147
ENSMUSG00000048490	Nrip1	217.206	-1.20169	1.44801e-06	4.01789e-05
ENSMUSG00000035513	Ntng2	39.7088	-2.13279	2.50183e-06	6.36742e-05
ENSMUSG00000027670	Ocstamp	119.951	-1.77707	2.80301e-09	1.41721e-07
ENSMUSG00000030162	Olr1	773.144	-4.78164	2.50001e-148	9.41692e-145
ENSMUSG00000020435	Osbp2	60.3809	-1.83226	4.19157e-05	0.000703301
ENSMUSG00000041153	Osgin2	1793.12	-1.1467	7.69265e-14	7.52631e-12
ENSMUSG00000058755	Osm	2628.43	-1.0388	1.22209e-14	1.2526e-12
ENSMUSG00000005950	P2rx5	37.7614	-3.29935	4.04852e-08	1.66837e-06
ENSMUSG00000037196	Pacrg	80.8237	1.79059	9.74596e-08	3.73645e-06
ENSMUSG00000026274	Pask	430.597	-1.0537	2.05181e-09	1.08093e-07
ENSMUSG00000028525	Pde4b	973.014	-2.22411	1.43757e-32	5.41498e-30
ENSMUSG00000025856	Pdgfa	116.305	-1.47349	2.20032e-08	9.6487e-07
ENSMUSG00000028019	Pdgfc	11.2244	-5.15456	5.80581e-05	0.000925042
ENSMUSG00000028583	Pdpn	1254.31	-1.50564	4.27262e-15	4.63134e-13
ENSMUSG00000028716	Pdzk1ip1	161.295	-2.32201	1.08259e-17	1.48285e-15
ENSMUSG00000020717	Pecam1	89.0994	-1.30779	1.56522e-05	0.000313189
ENSMUSG00000087687	Pet100	204.058	1.18939	0.000183801	0.00232717
ENSMUSG00000028961	Pgd	7768.31	1.11305	4.34894e-09	2.15544e-07
ENSMUSG00000020205	Phlda1	3625.25	-1.58669	4.68395e-21	9.16533e-19
ENSMUSG00000067780	Pi15	73.3024	-4.93565	5.29406e-20	9.61031e-18
ENSMUSG00000028698	Pik3r3	285.075	-1.58272	2.17098e-13	2.04439e-11
ENSMUSG00000024014	Pim1	3351.73	-1.22445	3.233e-25	8.85666e-23
ENSMUSG00000032294	Pkm	164924	1.21629	3.00078e-08	1.26293e-06
ENSMUSG00000051413	Plagl2	1018.55	-1.01398	4.38525e-08	1.79058e-06
ENSMUSG00000074863	Platr25	78.6177	-1.59713	9.21402e-07	2.70619e-05
ENSMUSG00000084762	Platr3	6.09194	6.01207	0.00013345	0.00180981
ENSMUSG00000074170	Plekhf1	278.801	-2.46153	2.54748e-22	5.40603e-20
ENSMUSG00000040624	Plekhg1	5.64477	-5.99271	0.000157356	0.00206703
ENSMUSG00000028680	Plk3	1216.64	-1.11359	2.76533e-14	2.75929e-12
ENSMUSG00000035835	Plppr3	44.1708	-1.54419	0.000628058	0.00610513
ENSMUSG00000029765	Plxna4	29.9621	-1.7586	0.000405696	0.00436616
ENSMUSG00000038400	Pmepa1	95.8652	-1.86854	1.27941e-08	5.8771e-07
ENSMUSG00000022803	Popdc2	18.1873	-2.46177	0.00040221	0.00433484
ENSMUSG00000029372	Ppbp	126.33	-3.91376	2.30679e-26	6.43638e-24
ENSMUSG00000029334	Prkg2	392.15	-2.84123	2.55408e-50	1.7492e-47
ENSMUSG00000033491	Prss35	23.7187	3.50284	8.44395e-06	0.000182532
ENSMUSG00000037126	Psd	122.747	-1.02401	0.000212024	0.00261849
ENSMUSG00000026979	Psd4	197.145	-1.30064	1.36903e-08	6.22322e-07
ENSMUSG00000079197	Psme2	2365.24	1.01733	5.43131e-07	1.712e-05
ENSMUSG00000037759	Ptger2	219.593	-1.79741	5.60761e-15	5.99219e-13
ENSMUSG00000028378	Ptgr1	709.3	1.04023	2.21136e-08	9.65754e-07
ENSMUSG00000032487	Ptgs2	15028	-1.74521	1.70973e-15	1.95155e-13
ENSMUSG00000026126	Ptpn18	1108.9	1.14976	2.31283e-07	7.91987e-06
ENSMUSG00000024539	Ptpn2	1031.95	-1.01267	1.16051e-12	9.93488e-11
ENSMUSG00000026204	Ptprn	48.8832	-2.49851	4.53337e-07	1.46576e-05
ENSMUSG00000025140	Pycr1	303.077	-1.12256	3.16181e-07	1.04932e-05
ENSMUSG00000074994	Qser1	409.348	-1.03361	1.09255e-05	0.000227369
ENSMUSG00000031488	Rab11fip1	1644.55	-1.81117	9.38543e-42	4.71368e-39
ENSMUSG00000093565	Rab26os	39.2911	1.4735	0.000420465	0.0044962
ENSMUSG00000041046	Ramp3	47.3142	-3.06394	2.11761e-07	7.33472e-06
ENSMUSG00000048424	Ranbp3l	294.809	2.25035	8.25811e-20	1.41392e-17
ENSMUSG00000026014	Raph1	225.956	-1.777	2.30852e-10	1.47383e-08
ENSMUSG00000017491	Rarb	57.3834	1.93082	4.19432e-05	0.000703301
ENSMUSG00000020275	Rel	2126.68	-2.00793	7.0351e-30	2.25527e-27
ENSMUSG00000047881	Rell1	140.222	-1.26505	1.48143e-06	4.08804e-05
ENSMUSG00000019841	Rev3l	232.502	-1.00934	2.86535e-06	7.19537e-05
ENSMUSG00000020846	Rflnb	33.8784	-2.28467	2.24234e-06	5.78516e-05
ENSMUSG00000026358	Rgs1	2408.74	-1.43038	5.93673e-20	1.0401e-17
ENSMUSG00000026475	Rgs16	695.73	-1.38597	5.96516e-14	5.91297e-12
ENSMUSG00000030494	Rhpn2	12.4525	-2.90732	0.000554571	0.00555936
ENSMUSG00000036202	Rif1	924.765	-1.22891	3.78773e-11	2.67933e-09
ENSMUSG00000021720	Rnf180	162.423	-1.67459	2.46404e-09	1.26709e-07
ENSMUSG00000028793	Rnf19b	8636.52	-1.82388	7.03232e-56	5.04552e-53
ENSMUSG00000043419	Rnf227	98.0461	-1.009	0.000361612	0.00397114
ENSMUSG00000094122	Rpl31-ps9	69.1622	2.11242	7.0085e-05	0.00106772
ENSMUSG00000057322	Rpl38	8258.79	1.05236	1.16554e-06	3.31342e-05
ENSMUSG00000062456	Rpl9-ps6	1553.49	1.41021	5.03326e-09	2.44633e-07
ENSMUSG00000034892	Rps29	6630	1.02074	1.61884e-05	0.000322208
ENSMUSG00000039153	Runx2	119.614	-1.7327	1.10201e-08	5.09324e-07
ENSMUSG00000042312	S100a13	674.968	1.08769	4.69646e-06	0.000110142
ENSMUSG00000001025	S100a6	12852.7	1.19641	2.93089e-09	1.47691e-07
ENSMUSG00000045092	S1pr1	82.1994	-2.78152	2.0415e-15	2.31272e-13
ENSMUSG00000048279	Sacs	475.428	-1.12545	0.000266329	0.00312035
ENSMUSG00000026955	Sapcd2	299.578	1.10882	2.89401e-07	9.62562e-06
ENSMUSG00000025202	Scd3	162.714	-1.19151	0.000233687	0.00281227
ENSMUSG00000057135	Scimp	1260.31	-1.24523	1.48772e-19	2.49061e-17
ENSMUSG00000000216	Scnn1g	14.5353	-7.35896	8.64161e-08	3.33e-06
ENSMUSG00000021904	Sema3g	37.879	-4.87411	0.00084074	0.00760806
ENSMUSG00000038264	Sema7a	79.9305	-1.36554	0.000606439	0.00595647
ENSMUSG00000062345	Serpinb2	124.74	-1.90795	9.26644e-12	6.87771e-10
ENSMUSG00000042842	Serpinb6b	438.65	-1.29939	1.43756e-15	1.66613e-13
ENSMUSG00000069248	Serpinb6e	27.9265	-3.92492	1.56431e-09	8.32841e-08
ENSMUSG00000045827	Serpinb9	403.249	-1.39506	1.00616e-15	1.17518e-13
ENSMUSG00000021403	Serpinb9b	175.249	-1.11079	9.49889e-07	2.77903e-05
ENSMUSG00000055200	Sertad3	73.5536	1.23588	0.000263408	0.00309335
ENSMUSG00000017868	Sgk2	38.2685	1.72906	5.83775e-05	0.00092782
ENSMUSG00000028071	Sh2d2a	51.3617	-1.78989	3.51776e-05	0.000607821
ENSMUSG00000052631	Sh2d6	182.409	-1.81597	1.54138e-10	1.02308e-08
ENSMUSG00000051367	Six1	185.561	-1.87469	7.29112e-16	8.58245e-14
ENSMUSG00000054074	Skida1	14.4518	-3.9874	7.72639e-05	0.00115604
ENSMUSG00000027660	Skil	1426.94	-1.05113	9.64739e-10	5.34401e-08
ENSMUSG00000049214	Skint7	6.00726	-6.08212	0.000164094	0.00212955
ENSMUSG00000022372	Sla	297.904	-1.05247	8.484e-06	0.000183135
ENSMUSG00000040938	Slc16a11	36.5249	-1.91722	9.39913e-05	0.00135075
ENSMUSG00000009378	Slc16a12	67.9244	1.39119	0.000101623	0.00144041
ENSMUSG00000024935	Slc1a1	71.6849	-3.83215	1.10542e-17	1.50049e-15
ENSMUSG00000005089	Slc1a2	6.56515	-6.21278	0.000101957	0.00144378
ENSMUSG00000020142	Slc1a4	697.76	-1.36315	2.4888e-20	4.63237e-18
ENSMUSG00000025986	Slc39a10	1253.01	-1.24668	1.98309e-13	1.87919e-11
ENSMUSG00000053897	Slc39a8	128.481	-1.67543	1.39841e-10	9.40617e-09
ENSMUSG00000029650	Slc46a3	144.661	-1.33517	1.60411e-06	4.34697e-05
ENSMUSG00000030108	Slc6a13	651.353	1.10727	9.84537e-07	2.87481e-05
ENSMUSG00000020838	Slc6a4	1684.77	1.1345	6.86582e-07	2.08985e-05
ENSMUSG00000028542	Slc6a9	722.276	-1.33683	2.70963e-15	3.02415e-13
ENSMUSG00000027737	Slc7a11	3185.72	-1.39013	1.02784e-18	1.54864e-16
ENSMUSG00000038059	Smim3	1220.1	-1.22772	5.04918e-19	7.84289e-17
ENSMUSG00000027333	Smox	2422.12	-1.1309	2.723e-10	1.71663e-08
ENSMUSG00000047793	Sned1	28.8476	-1.89707	0.000226492	0.00274984
ENSMUSG00000086859	Snhg20	401.377	1.18923	5.17078e-05	0.000837183
ENSMUSG00000023045	Soat2	457.391	-1.14958	1.14455e-09	6.20322e-08
ENSMUSG00000038037	Socs1	106.801	-1.34391	0.000349942	0.00386269
ENSMUSG00000020027	Socs2	46.8098	-3.80451	2.42074e-10	1.53896e-08
ENSMUSG00000091311	Spata31d1b	29.4393	-3.04754	6.76158e-07	2.06646e-05
ENSMUSG00000067855	Speer3	10.7166	-4.50357	0.000104252	0.00147213
ENSMUSG00000091255	Speer4e	5.46427	-5.94612	0.000241743	0.00288846
ENSMUSG00000055561	Spink5	316.161	-1.56252	9.6007e-13	8.36149e-11
ENSMUSG00000050635	Sprr2f	16.9048	-2.21641	0.00103121	0.00883799
ENSMUSG00000046203	Sprr2g	14.1779	-3.50561	0.000648563	0.00622018
ENSMUSG00000020077	Srgn	22008.2	-1.24108	1.14607e-24	2.9772e-22
ENSMUSG00000004043	Stat5a	973.601	-1.31395	4.07465e-24	9.90206e-22
ENSMUSG00000020303	Stc2	1111.89	-1.07991	3.10884e-15	3.41904e-13
ENSMUSG00000001630	Stk38l	736.099	-1.05702	1.09273e-09	5.9653e-08
ENSMUSG00000037217	Syn1	256.608	-1.6861	4.85687e-09	2.37592e-07
ENSMUSG00000063450	Syne2	27.1753	-2.80389	2.94854e-06	7.35525e-05
ENSMUSG00000050315	Synpo2	32.3094	-2.39344	1.53845e-06	4.2299e-05
ENSMUSG00000024743	Syt7	29.0538	-3.24697	1.31686e-07	4.81583e-06
ENSMUSG00000028717	Tal1	627.78	-1.04968	3.83212e-12	3.121e-10
ENSMUSG00000053580	Tanc2	209.555	-1.36543	0.000102799	0.00145433
ENSMUSG00000053338	Tarm1	127.151	-1.04064	6.30457e-05	0.000981312
ENSMUSG00000031709	Tbc1d9	215.565	-1.62173	2.6636e-09	1.3523e-07
ENSMUSG00000037705	Tecta	99.2595	-4.34312	1.93739e-28	5.95729e-26
ENSMUSG00000044468	Tent5c	20.5871	-3.17986	2.35804e-06	6.04227e-05
ENSMUSG00000037820	Tgm2	3411.82	-3.94333	2.78389e-190	4.19449e-186
ENSMUSG00000074743	Thbd	26.6053	-3.66883	1.33179e-08	6.09912e-07
ENSMUSG00000040152	Thbs1	46.2939	-1.68282	5.29496e-05	0.000849618
ENSMUSG00000056130	Ticam2	469.843	-1.19596	6.44478e-12	4.99822e-10
ENSMUSG00000044390	Tigd3	27.6341	-1.94884	0.000219547	0.00268282
ENSMUSG00000071552	Tigit	11.193	-5.03502	9.01348e-05	0.00131214
ENSMUSG00000001131	Timp1	1757.76	-4.36107	6.31823e-27	1.83071e-24
ENSMUSG00000034640	Tiparp	1072.33	-1.06122	2.69109e-08	1.14539e-06
ENSMUSG00000044827	Tlr1	566.824	-1.06896	4.50658e-10	2.7091e-08
ENSMUSG00000079625	Tm4sf19	795.757	-1.07897	4.76438e-12	3.75837e-10
ENSMUSG00000059058	Tma7-ps	254.639	1.39491	2.04213e-05	0.000388005
ENSMUSG00000024736	Tmem132a	434.359	-1.06979	7.97866e-12	5.95121e-10
ENSMUSG00000054871	Tmem158	240.365	-1.23425	3.96546e-05	0.000675114
ENSMUSG00000023367	Tmem176a	384.579	1.09767	4.97421e-09	2.42545e-07
ENSMUSG00000028364	Tnc	184.914	-3.86099	3.42522e-43	1.9114e-40
ENSMUSG00000019850	Tnfaip3	737.199	-1.76934	1.79944e-28	5.64838e-26
ENSMUSG00000053475	Tnfaip6	46.1109	-3.22967	4.77746e-09	2.35235e-07
ENSMUSG00000028599	Tnfrsf1b	4040.72	-1.91863	6.0675e-45	3.65676e-42
ENSMUSG00000028602	Tnfrsf8	154.439	-2.50303	8.51313e-22	1.75709e-19
ENSMUSG00000028965	Tnfrsf9	1970.2	-2.92393	3.61581e-72	3.20467e-69
ENSMUSG00000050395	Tnfsf15	42.3849	-3.9204	9.93743e-11	6.77499e-09
ENSMUSG00000026700	Tnfsf4	17.2342	-3.6466	1.67395e-05	0.000332297
ENSMUSG00000033955	Tnks1bp1	398.002	-1.32342	3.48835e-12	2.85647e-10
ENSMUSG00000033475	Tomm6	1171.67	1.04152	1.72968e-05	0.000340667
ENSMUSG00000026875	Traf1	2010.93	-1.26553	2.83118e-19	4.53801e-17
ENSMUSG00000032715	Trib3	1766.16	-1.45884	5.84833e-17	7.46752e-15
ENSMUSG00000059552	Trp53	2962.69	1.00487	8.85e-15	9.32468e-13
ENSMUSG00000038679	Trps1	325.776	-1.05637	2.75549e-08	1.16949e-06
ENSMUSG00000024379	Tslp	14.5269	-3.49078	0.000196325	0.00246709
ENSMUSG00000024424	Ttc39c	62.8849	-4.38247	2.65112e-15	2.98093e-13
ENSMUSG00000001403	Ube2c	1916.3	1.04088	3.97414e-10	2.44402e-08
ENSMUSG00000020634	Ubxn2a	1082.01	-1.00483	9.32496e-13	8.16855e-11
ENSMUSG00000090165	Ugt1a10	5.81532	-6.0321	0.000322475	0.00363949
ENSMUSG00000028186	Uox	9.11366	-4.86241	0.00041883	0.00448827
ENSMUSG00000090115	Usp49	274.766	-1.17872	5.01777e-08	2.02146e-06
ENSMUSG00000022479	Vdr	67.8561	-3.18579	2.67643e-17	3.56866e-15
ENSMUSG00000023951	Vegfa	2690.64	-1.10127	1.52876e-12	1.30134e-10
ENSMUSG00000031520	Vegfc	327.547	-1.2848	3.3012e-12	2.71799e-10
ENSMUSG00000033454	Zbtb1	502.868	-1.01966	1.34734e-09	7.27614e-08
ENSMUSG00000021127	Zfp36l1	576.938	-1.54717	6.93289e-12	5.30243e-10
ENSMUSG00000058402	Zfp420	155.629	-1.68479	5.55792e-11	3.85904e-09
ENSMUSG00000039081	Zfp503	186.92	-1.08049	3.96525e-06	9.51344e-05
ENSMUSG00000085795	Zfp703	717.831	-1.16719	5.67576e-10	3.2765e-08
ENSMUSG00000067928	Zfp760	92.1755	-1.13896	0.000483926	0.00499748
ENSMUSG00000071064	Zfp827	80.8993	-1.61086	2.13062e-06	5.51582e-05
ENSMUSG00002076173		1277.1	1.02796	2.01604e-06	5.31044e-05

## Sheet: PRU-PPM3H-R vs. PRU
Gene ID	Symbol	BaseMean	Log2FoldChange	pvalue	padj
ENSMUSG00000108732	2310043P16Rik	45.8064	1.93615	1.25328e-05	0.000180603
ENSMUSG00000048106	4632415L05Rik	262.791	-1.42219	3.70769e-09	1.1324e-07
ENSMUSG00000069873	4930438A08Rik	67.621	4.30685	0.000131253	0.00141173
ENSMUSG00000112762	4930459C07Rik	77.3642	4.67028	5.67637e-23	6.66158e-21
ENSMUSG00000114980	4933432I03Rik	38.3122	2.2788	5.54124e-07	1.11045e-05
ENSMUSG00000038152	5033430I15Rik	36.877	1.38879	0.0010165	0.00823486
ENSMUSG00000079499	6530402F18Rik	225.527	1.47813	4.27638e-12	1.95913e-10
ENSMUSG00002076161	7SK	61.0708	1.48434	7.12093e-06	0.000109328
ENSMUSG00000097061	9330151L19Rik	66.6057	-1.49856	5.2054e-06	8.31215e-05
ENSMUSG00000047878	A4galt	5.75845	5.99824	0.000225325	0.00225905
ENSMUSG00000015243	Abca1	857.316	1.258	3.9621e-30	6.72144e-28
ENSMUSG00000020620	Abca8b	9.35661	6.70187	3.35871e-06	5.6922e-05
ENSMUSG00000040584	Abcb1a	69.1682	1.3627	0.000951991	0.00777104
ENSMUSG00000055782	Abcd2	119.272	-1.35563	0.00064623	0.00558483
ENSMUSG00000029802	Abcg2	37.0117	3.04758	1.8072e-07	4.01616e-06
ENSMUSG00000062480	Acat3	94.2305	-1.46125	0.000930103	0.0076251
ENSMUSG00000022126	Acod1	7778.81	2.54922	6.97455e-16	4.85781e-14
ENSMUSG00000001348	Acp5	414.802	3.5763	1.14204e-61	6.98847e-59
ENSMUSG00000032561	Acpp	212.376	5.18322	4.45441e-64	3.18008e-61
ENSMUSG00000032281	Acsbg1	1155.84	2.49512	7.64751e-124	3.27581e-120
ENSMUSG00000035783	Acta2	40.8682	2.56548	1.33811e-07	3.08992e-06
ENSMUSG00000015143	Actn1	2087.61	1.13604	4.54136e-23	5.40358e-21
ENSMUSG00000024866	Acy3	28.7051	1.79066	0.000754583	0.00636271
ENSMUSG00000027318	Adam33	109.317	1.44608	2.02642e-08	5.42511e-07
ENSMUSG00000032363	Adamts7	15.1498	4.11613	8.29362e-06	0.00012498
ENSMUSG00000028184	Adgrl2	24.2738	2.40675	0.00048631	0.00439939
ENSMUSG00000055301	Adh7	50.1413	2.13493	8.74967e-08	2.08798e-06
ENSMUSG00000031448	Adprhl1	4.81611	5.74733	0.000724054	0.00614156
ENSMUSG00000029094	Afap1	8.76352	6.60885	5.37418e-06	8.54979e-05
ENSMUSG00000054932	Afp	299.18	2.36613	3.91338e-06	6.47219e-05
ENSMUSG00000069833	Ahnak	7912.38	-1.02833	5.15301e-17	4.03158e-15
ENSMUSG00000024397	Aif1	99.9233	1.10981	9.20918e-05	0.00103628
ENSMUSG00000038587	Akap12	71.8079	3.36649	2.79264e-20	2.68815e-18
ENSMUSG00000001642	Akr1b3	13467.3	1.87972	1.69654e-63	1.11802e-60
ENSMUSG00000029762	Akr1b8	3626.29	1.71706	1.68508e-109	4.1246e-106
ENSMUSG00000021213	Akr1c13	19.5361	2.27897	0.000467603	0.00425486
ENSMUSG00000070690	Albfm1	15.2292	4.4749	8.94583e-06	0.000134219
ENSMUSG00000025701	Alox5	996.37	-1.07371	3.03697e-10	1.08633e-08
ENSMUSG00000028356	Ambp	376.332	-1.06673	3.92915e-13	2.07145e-11
ENSMUSG00000072115	Ang	69.0626	-1.09079	0.000545854	0.00484846
ENSMUSG00000022265	Ank	9873.95	1.10912	1.08201e-33	2.28879e-31
ENSMUSG00000025172	Ankrd2	9.44488	6.71935	3.79295e-06	6.32183e-05
ENSMUSG00000050914	Ankrd37	209.031	-1.29995	5.17809e-09	1.53763e-07
ENSMUSG00000074968	Ano3	5.28771	5.87818	0.000334383	0.00319182
ENSMUSG00000039062	Anpep	401.956	1.04919	6.44022e-09	1.88627e-07
ENSMUSG00000079554	Aox2	114.85	2.12866	4.79384e-12	2.17296e-10
ENSMUSG00000028435	Aqp3	5.65884	5.97554	0.000261755	0.00257162
ENSMUSG00000029378	Areg	655.522	1.5231	1.2361e-30	2.13933e-28
ENSMUSG00000019987	Arg1	32.906	3.12617	8.47433e-06	0.00012748
ENSMUSG00000036882	Arhgap33	55.8708	-1.27206	0.000580208	0.00510071
ENSMUSG00000073433	Arhgdig	64.2005	1.16	0.000588127	0.00514657
ENSMUSG00000028919	Arhgef19	21.8377	2.76566	1.91158e-05	0.000262024
ENSMUSG00000018909	Arrb1	2207.78	-1.09633	2.74297e-26	3.8523e-24
ENSMUSG00000074794	Arrdc3	186.353	1.58251	1.53441e-09	4.94185e-08
ENSMUSG00000042082	Arsb	1921.39	-1.2449	2.10247e-44	7.50493e-42
ENSMUSG00000033781	Asb13	141.669	-1.01396	6.05741e-06	9.48699e-05
ENSMUSG00000028238	Atp6v0d2	119.664	1.10884	0.000199816	0.00202703
ENSMUSG00000006567	Atp7b	39.0248	-1.85284	6.68473e-05	0.000784495
ENSMUSG00000046876	Atxn1	497.821	1.39556	4.25689e-14	2.46411e-12
ENSMUSG00000115230	AU022793	146.001	-1.24867	3.10763e-07	6.5736e-06
ENSMUSG00000025432	Avil	134.241	1.70539	9.05328e-09	2.59396e-07
ENSMUSG00000043300	B3galnt1	72.4611	1.16354	0.000264336	0.00259549
ENSMUSG00000039741	Bahcc1	497.458	-1.16727	7.8386e-14	4.41218e-12
ENSMUSG00000034266	Batf	23.6939	8.04222	5.96011e-10	2.02927e-08
ENSMUSG00000091996	BC049352	83.0412	2.72136	3.57899e-11	1.46354e-09
ENSMUSG00000044165	Bcl2l15	26.7127	2.82863	9.73912e-05	0.00108569
ENSMUSG00000000317	Bcl6b	123.315	1.39492	9.71763e-09	2.76581e-07
ENSMUSG00000028167	Bdh2	99.8562	2.27519	5.70955e-14	3.25008e-12
ENSMUSG00000099757	BE692007	57.0744	-1.36999	0.00115156	0.00911773
ENSMUSG00000016758	Bik	7.45997	6.37578	3.8412e-05	0.000484062
ENSMUSG00000061132	Blnk	606.244	1.18838	6.59856e-22	7.15568e-20
ENSMUSG00000039004	Bmp6	4.95796	5.78505	0.000493776	0.00445282
ENSMUSG00000053046	Brsk2	8.17102	6.50631	9.80952e-06	0.0001459
ENSMUSG00000030272	Camk1	1794.79	-1.13403	6.34102e-37	1.59775e-34
ENSMUSG00000024617	Camk2a	71.3014	1.5443	0.000312094	0.00300924
ENSMUSG00000036526	Card11	127.851	-1.09764	1.29223e-05	0.000184817
ENSMUSG00000021338	Carmil1	252.243	3.20404	1.86484e-52	8.40844e-50
ENSMUSG00000040380	Cbln3	4.5093	-5.59633	0.000847227	0.00704337
ENSMUSG00000046318	Ccbe1	5.12283	5.83226	0.000330315	0.00316179
ENSMUSG00000024018	Ccdc167	105.881	-1.29826	1.54722e-05	0.00021694
ENSMUSG00000057176	Ccdc189	23.6858	-1.77391	0.00128147	0.00996814
ENSMUSG00000032532	Cck	19.0739	7.73067	4.19073e-09	1.26089e-07
ENSMUSG00000035352	Ccl12	21.5062	2.13	0.000666714	0.00571746
ENSMUSG00000031780	Ccl17	27.0666	4.7033	1.75656e-08	4.76972e-07
ENSMUSG00000031779	Ccl22	11683.6	1.32272	3.23313e-57	1.62931e-54
ENSMUSG00000004814	Ccl24	690.684	1.0389	5.57471e-15	3.63183e-13
ENSMUSG00000000982	Ccl3	25586.4	1.07226	2.24829e-40	6.21325e-38
ENSMUSG00000035042	Ccl5	677.039	2.12889	4.0056e-64	2.984e-61
ENSMUSG00000035373	Ccl7	936.829	1.92912	7.33644e-38	1.9641e-35
ENSMUSG00000028212	Ccne2	632.499	1.33394	6.3639e-13	3.26464e-11
ENSMUSG00000025804	Ccr1	674.449	1.58772	2.07084e-16	1.52282e-14
ENSMUSG00000034783	Cd207	10.4232	3.97804	0.000659308	0.00567668
ENSMUSG00000016496	Cd274	466.969	1.0328	2.5805e-08	6.76227e-07
ENSMUSG00000017309	Cd300lg	17.483	-2.45806	0.000294128	0.00285206
ENSMUSG00000002944	Cd36	9208.22	1.82455	9.2681e-103	1.76444e-99
ENSMUSG00000032679	Cd59a	210.857	1.12115	1.47195e-09	4.76756e-08
ENSMUSG00000075122	Cd80	867.694	1.52161	2.77222e-32	5.2777e-30
ENSMUSG00000015396	Cd83	2596.14	1.49174	5.13767e-35	1.16007e-32
ENSMUSG00000027435	Cd93	141.075	-1.37568	1.19446e-06	2.22847e-05
ENSMUSG00000035498	Cdcp1	28.8941	5.43468	4.95481e-10	1.71507e-08
ENSMUSG00000024856	Cdk2ap2	3618.69	1.63431	2.19423e-97	2.89199e-94
ENSMUSG00000049848	Ceacam19	136.757	1.61647	1.75283e-08	4.76715e-07
ENSMUSG00000071637	Cebpd	899.977	1.64387	4.06968e-23	4.87622e-21
ENSMUSG00000045031	Cetn4	74.7343	1.17609	0.000840005	0.00699011
ENSMUSG00000090231	Cfb	320.244	-1.05772	3.45439e-09	1.06071e-07
ENSMUSG00000026365	Cfh	217.4	-1.48346	1.3105e-11	5.59951e-10
ENSMUSG00000056486	Chn1	18.1577	5.155	1.01702e-06	1.92123e-05
ENSMUSG00000032997	Chpf	704.074	1.24179	1.35584e-21	1.44292e-19
ENSMUSG00000040495	Chrm4	81.0918	1.57376	5.91933e-05	0.000706773
ENSMUSG00000036960	Clca2	13.7727	7.26317	1.55483e-07	3.51458e-06
ENSMUSG00000040663	Clcf1	23.4922	4.78477	3.92255e-08	9.94216e-07
ENSMUSG00000037625	Cldn11	930.831	-2.66761	6.39407e-95	7.82542e-92
ENSMUSG00000079598	Clec2l	46.6178	1.87428	5.35026e-06	8.51964e-05
ENSMUSG00000049037	Clec4a1	27.4497	3.26571	4.2076e-08	1.06332e-06
ENSMUSG00000030148	Clec4a2	149.524	2.0134	2.78757e-12	1.30142e-10
ENSMUSG00000024059	Clip4	5.00049	5.79624	0.000534541	0.00476254
ENSMUSG00000022037	Clu	68.5311	1.41551	0.000236306	0.00235263
ENSMUSG00000025064	Col17a1	13.762	7.26211	2.02207e-07	4.45895e-06
ENSMUSG00000004098	Col5a3	39.1613	5.88138	5.01888e-12	2.26896e-10
ENSMUSG00000018672	Copz2	88.5126	-1.18043	9.52113e-05	0.00106485
ENSMUSG00000003617	Cp	598.811	-1.38936	0.000279923	0.00273288
ENSMUSG00000020841	Cpd	6662.34	2.45764	9.70077e-241	8.31065e-237
ENSMUSG00000037852	Cpe	20.7136	2.72466	2.38381e-05	0.000316867
ENSMUSG00000004885	Crabp2	80.7336	3.23474	3.83792e-21	3.89106e-19
ENSMUSG00000027938	Creb3l4	37.5464	1.43934	0.000642718	0.00556178
ENSMUSG00000031825	Crispld2	18.4015	4.43575	4.07193e-07	8.38562e-06
ENSMUSG00000040860	Crocc	309.839	-1.13418	2.52756e-12	1.19304e-10
ENSMUSG00000032021	Crtam	52.1259	2.00207	4.81977e-07	9.7846e-06
ENSMUSG00000012123	Crybg2	448.631	1.51023	3.80545e-16	2.67224e-14
ENSMUSG00000014599	Csf1	323.933	1.23851	2.0825e-12	9.96691e-11
ENSMUSG00000038067	Csf3	1114.44	8.1887	3.17692e-32	5.91667e-30
ENSMUSG00000070702	Csn1s1	10.7333	6.90418	1.59012e-06	2.89842e-05
ENSMUSG00000068129	Cst7	312.457	-1.26655	1.43477e-15	9.75531e-14
ENSMUSG00000094733	Csta3	119.03	8.51144	9.09533e-16	6.23357e-14
ENSMUSG00000079597	Cstdc4	1111.36	7.36643	1.29244e-77	1.10724e-74
ENSMUSG00000074874	Ctla2b	155.929	1.5495	7.03122e-09	2.03846e-07
ENSMUSG00000038816	Ctnnal1	218.411	1.10781	6.92286e-09	2.01044e-07
ENSMUSG00000028111	Ctsk	116.34	4.79308	4.24486e-37	1.11894e-34
ENSMUSG00000026726	Cubn	11.1551	3.96748	0.000342831	0.00326337
ENSMUSG00000031778	Cx3cl1	54.595	1.51456	5.56996e-05	0.000668785
ENSMUSG00000052336	Cx3cr1	611.119	-1.40912	3.08337e-10	1.10063e-08
ENSMUSG00000029379	Cxcl3	413.114	4.61452	3.81402e-116	1.30699e-112
ENSMUSG00000015340	Cybb	6810.6	-1.0539	3.31774e-17	2.63177e-15
ENSMUSG00000020340	Cyfip2	88.3656	1.43685	4.66292e-06	7.53011e-05
ENSMUSG00000032323	Cyp11a1	19.3022	4.50475	1.57784e-07	3.56189e-06
ENSMUSG00000025002	Cyp2c55	27.4647	1.76367	0.000783558	0.00657789
ENSMUSG00000003484	Cyp4f18	15.0454	2.81385	0.000950133	0.00775957
ENSMUSG00000046727	Cystm1	79.5773	1.11744	0.00035414	0.00335425
ENSMUSG00000019929	Dcn	9.77027	6.76342	3.34377e-06	5.67811e-05
ENSMUSG00000038633	Degs1	3115.26	1.00554	1.05639e-35	2.51392e-33
ENSMUSG00000031024	Denn2b	21.8487	2.42947	4.63254e-05	0.000571036
ENSMUSG00000030313	Dennd5b	29.2959	3.12424	2.01758e-06	3.61225e-05
ENSMUSG00000030747	Dgat2	47.5644	1.68593	9.85434e-05	0.0010971
ENSMUSG00000022861	Dgkg	76.5564	-2.26568	4.58338e-10	1.60269e-08
ENSMUSG00000000881	Dlg3	56.2052	-1.24537	0.00113768	0.00902453
ENSMUSG00000042388	Dlgap3	40.2705	3.16148	4.93782e-10	1.71265e-08
ENSMUSG00000005237	Dnah2	197.121	1.52654	3.04392e-14	1.80465e-12
ENSMUSG00000024505	Dtwd2	110.469	1.17397	5.58804e-06	8.85712e-05
ENSMUSG00000018648	Dusp14	143.5	1.48258	4.76243e-10	1.65516e-08
ENSMUSG00000003206	Ebi3	824.748	1.76519	5.25964e-26	7.2095e-24
ENSMUSG00000057530	Ece1	134.725	3.65048	2.51098e-36	6.0596e-34
ENSMUSG00000028108	Ecm1	182.936	1.51179	1.12684e-12	5.56406e-11
ENSMUSG00000021367	Edn1	89.8058	2.28601	3.69787e-09	1.13141e-07
ENSMUSG00000031217	Efnb1	51.9031	-1.51015	0.000278524	0.00272077
ENSMUSG00000033730	Egr3	1010.69	-1.44398	8.8061e-28	1.35931e-25
ENSMUSG00000074364	Ehd2	698.214	2.1701	7.55369e-48	2.94147e-45
ENSMUSG00000058070	Eml1	91.136	1.20751	7.89988e-05	0.000904789
ENSMUSG00000026814	Eng	251.009	1.06729	1.11365e-08	3.12807e-07
ENSMUSG00000055493	Epm2a	217.052	-1.31905	6.54206e-08	1.6036e-06
ENSMUSG00000047443	Erfe	9.46789	4.15125	0.00102165	0.00826873
ENSMUSG00000075302	Erich2	6.42088	6.15972	6.21377e-05	0.000737468
ENSMUSG00000028967	Errfi1	737.136	1.34611	4.04352e-25	5.32936e-23
ENSMUSG00000021996	Esd	5442.23	1.14366	2.36622e-44	8.10855e-42
ENSMUSG00000011263	Exoc3l2	144.292	-1.447	1.76577e-08	4.78714e-07
ENSMUSG00000038235	F11r	134.11	1.00857	9.87444e-05	0.00109824
ENSMUSG00000021675	F2rl2	39.3922	1.88255	7.8932e-05	0.00090463
ENSMUSG00000062515	Fabp4	150.005	2.88142	4.69021e-23	5.54221e-21
ENSMUSG00000027533	Fabp5	2733.95	1.23558	7.33814e-23	8.49538e-21
ENSMUSG00000025854	Fam20c	1058.62	-1.0505	3.63589e-16	2.57427e-14
ENSMUSG00000036002	Fam214b	396.796	1.50484	4.39128e-25	5.74352e-23
ENSMUSG00000069805	Fbp1	29.0471	2.66334	2.46554e-06	4.3239e-05
ENSMUSG00000059089	Fcgr4	494.884	1.40256	3.07858e-11	1.26799e-09
ENSMUSG00000024013	Fgd2	432.634	-1.11988	1.45255e-14	8.82551e-13
ENSMUSG00000028573	Fggy	41.7209	1.70776	7.09941e-05	0.000826918
ENSMUSG00000028874	Fgr	558.142	-1.01365	1.50704e-05	0.000211653
ENSMUSG00000008136	Fhl2	20.3861	4.31936	1.95187e-07	4.3097e-06
ENSMUSG00000034295	Fhod3	32.6282	2.89054	3.08254e-08	7.95425e-07
ENSMUSG00000068699	Flnc	188.404	2.36809	1.73159e-26	2.47242e-24
ENSMUSG00000051379	Flrt3	116.858	1.09168	5.74067e-06	9.05576e-05
ENSMUSG00000045326	Fndc7	142.158	1.81572	2.60681e-12	1.22706e-10
ENSMUSG00000024912	Fosl1	401.301	1.11617	3.9055e-10	1.37689e-08
ENSMUSG00000045551	Fpr1	15.711	3.94949	1.15637e-05	0.000167882
ENSMUSG00000030064	Frmd4b	739.825	-1.81059	4.79808e-37	1.24561e-34
ENSMUSG00000056602	Fry	52.5648	-1.66575	1.47015e-05	0.000206981
ENSMUSG00000094595	Fsbp	55.8219	1.638	5.3615e-05	0.000646474
ENSMUSG00000054752	Fsd1l	18.3252	2.48687	0.00016412	0.00171153
ENSMUSG00000030530	Furin	3894.81	1.4129	2.96568e-31	5.34885e-29
ENSMUSG00000041075	Fzd7	317.658	-1.67364	4.20282e-24	5.25628e-22
ENSMUSG00000036390	Gadd45a	365.943	1.77146	5.27476e-19	4.65864e-17
ENSMUSG00000031451	Gas6	230.328	-1.01448	8.62554e-07	1.64944e-05
ENSMUSG00000022707	Gbe1	845.605	-1.03883	1.06674e-08	3.02106e-07
ENSMUSG00000040264	Gbp2b	50.2037	1.72643	0.000238234	0.00236495
ENSMUSG00000028268	Gbp3	361.052	1.48805	7.17086e-19	6.23683e-17
ENSMUSG00000079363	Gbp4	116.013	1.67666	1.50613e-09	4.86446e-08
ENSMUSG00000105504	Gbp5	85.5083	1.36811	4.95814e-06	7.96184e-05
ENSMUSG00000058624	Gda	413.738	-1.03721	2.57177e-07	5.53577e-06
ENSMUSG00000029275	Gfi1	35.1294	2.56025	1.24856e-06	2.31774e-05
ENSMUSG00000027316	Gfra4	4.67102	5.70255	0.000683722	0.0058312
ENSMUSG00000055737	Ghr	17.3438	7.59378	1.20511e-08	3.35746e-07
ENSMUSG00000043505	Gimap5	25.6661	2.33691	1.79566e-05	0.00024792
ENSMUSG00000051124	Gimap9	8.36261	4.66961	0.000571235	0.00503474
ENSMUSG00000025059	Gk	4030.44	1.11743	2.21374e-44	7.74088e-42
ENSMUSG00000024827	Gldc	62.9166	1.12671	0.00127486	0.00993787
ENSMUSG00000021591	Glrx	3484.86	1.14243	1.81686e-28	2.88242e-26
ENSMUSG00000096977	Gm10827	17.5281	2.15275	0.001114	0.00886956
ENSMUSG00000083567	Gm11451	67.5326	1.35204	4.4266e-05	0.000548809
ENSMUSG00000082160	Gm11578	24.4136	2.64221	4.98699e-06	7.99317e-05
ENSMUSG00000086298	Gm11716	65.1986	1.38065	0.000175615	0.00180829
ENSMUSG00000082087	Gm12138	92.9715	1.76104	1.24313e-07	2.88223e-06
ENSMUSG00000085823	Gm13012	9.31711	3.80287	0.000897508	0.00737903
ENSMUSG00000086462	Gm13990	5.49424	5.93693	0.000270133	0.00264937
ENSMUSG00000085949	Gm14275	87.1742	9.92363	3.01734e-16	2.16314e-14
ENSMUSG00000095419	Gm14328	84.0456	1.41545	1.05283e-05	0.000155242
ENSMUSG00000097077	Gm16712	102.28	1.99603	1.97065e-08	5.29233e-07
ENSMUSG00000090709	Gm17173	40.7422	2.33432	3.79878e-07	7.88949e-06
ENSMUSG00000091952	Gm17709	371.347	1.5535	4.49143e-17	3.5301e-15
ENSMUSG00000103588	Gm18445	214.764	2.48629	3.76018e-26	5.23796e-24
ENSMUSG00000103845	Gm19026	178.575	3.71457	5.01397e-41	1.40835e-38
ENSMUSG00000103847	Gm20056	235.511	1.33619	3.28317e-08	8.43386e-07
ENSMUSG00000093577	Gm20632	321.943	1.09606	2.58114e-08	6.76227e-07
ENSMUSG00000070392	Gm20634	215.473	3.5074	0.000181582	0.0018619
ENSMUSG00000111904	Gm2395	36.1981	-2.32846	0.000159012	0.00166535
ENSMUSG00000112022	Gm2436	30.5514	1.5906	0.000806485	0.00673736
ENSMUSG00000109903	Gm28710	11.3025	6.97795	8.06028e-07	1.55174e-05
ENSMUSG00000111147	Gm33699	42.7159	1.57723	9.20898e-05	0.00103628
ENSMUSG00000115855	Gm34643	203.813	1.70686	2.62935e-16	1.90896e-14
ENSMUSG00000111146	Gm35454	4.83561	5.7526	0.000527493	0.00470732
ENSMUSG00000102145	Gm38056	369.913	1.79118	4.36745e-22	4.79692e-20
ENSMUSG00000105954	Gm42793	277.781	-1.04324	9.36857e-06	0.000139949
ENSMUSG00000086804	Gm43154	5.31102	5.88384	0.000270506	0.00265151
ENSMUSG00000104568	Gm43255	32.4678	2.39389	6.24757e-07	1.2361e-05
ENSMUSG00000109214	Gm44659	40.1735	1.62459	0.0009241	0.00759038
ENSMUSG00000109715	Gm45606	131.942	-1.21932	3.57694e-07	7.46496e-06
ENSMUSG00000111598	Gm47095	21.9964	4.22341	2.29594e-07	4.99855e-06
ENSMUSG00000113262	Gm48551	36.3165	1.85379	0.0011985	0.00943273
ENSMUSG00000115480	Gm49249	62.4433	1.63559	9.71615e-07	1.84155e-05
ENSMUSG00000114635	Gm49392	53.8629	2.09291	1.51381e-05	0.000212429
ENSMUSG00000116657	Gm49774	528.449	1.69446	3.98875e-20	3.79685e-18
ENSMUSG00000105797	Gm5149	39.4844	3.18515	7.69101e-11	3.01551e-09
ENSMUSG00000069355	Gm5152	7.06174	6.29214	0.000109501	0.00119961
ENSMUSG00000115852	Gm52969	42.4834	1.44662	0.000266754	0.00261773
ENSMUSG00000058163	Gm5431	98.6777	-1.11123	0.000463482	0.00422185
ENSMUSG00000110058	Gm5907	102.121	2.14842	1.3875e-14	8.46028e-13
ENSMUSG00000112963	Gm6093	27.8602	3.21699	3.18612e-07	6.72303e-06
ENSMUSG00000074280	Gm6166	1120.25	1.45172	3.61289e-31	6.38178e-29
ENSMUSG00000071414	Gm6736	68.3595	1.47582	2.89412e-06	5.00382e-05
ENSMUSG00000107092	Gm7993	9064.25	1.49043	2.6469e-61	1.51173e-58
ENSMUSG00000097848	Gm807	107.379	1.06573	6.38133e-05	0.000755094
ENSMUSG00000080845	Gm9115	242.632	1.44253	3.48761e-12	1.61505e-10
ENSMUSG00000043398	Gpr135	23.2443	-2.23368	0.000156848	0.00164885
ENSMUSG00000050350	Gpr18	32.4028	2.30075	4.00646e-06	6.60699e-05
ENSMUSG00000051212	Gpr183	1199.93	-1.83212	1.10022e-63	7.54048e-61
ENSMUSG00000063234	Gpr84	1097.89	-1.30778	1.28206e-26	1.84596e-24
ENSMUSG00000071531	Gprin2	53.479	1.37415	0.000232191	0.0023184
ENSMUSG00000004837	Grap	1116.23	1.12828	3.22252e-31	5.75153e-29
ENSMUSG00000072772	Grcc10	1743.5	-1.02178	3.59779e-12	1.66158e-10
ENSMUSG00000026959	Grin1	62.8628	-2.55532	2.2046e-08	5.86547e-07
ENSMUSG00000060803	Gstp1	204.981	1.35582	1.26798e-07	2.93588e-06
ENSMUSG00000058216	Gstp3	68.7774	4.33967	2.38338e-21	2.47496e-19
ENSMUSG00000009093	Gstt4	35.2023	1.71812	0.00029794	0.00288575
ENSMUSG00000036181	H1f2	1478.01	1.05797	1.82086e-22	2.03912e-20
ENSMUSG00000091383	H2af-ps2	144.533	1.3763	2.7551e-08	7.17951e-07
ENSMUSG00000068854	H2bc21	230.363	1.18534	8.04477e-07	1.55174e-05
ENSMUSG00000069307	H2bc23	56.8614	2.0419	2.96734e-08	7.68012e-07
ENSMUSG00000069303	H2bc24	50.301	2.01678	1.64364e-07	3.68132e-06
ENSMUSG00000018102	H2bc4	251.998	2.18052	4.75333e-33	9.47019e-31
ENSMUSG00000047246	H2bc6	36.8995	1.60212	0.000302502	0.00292499
ENSMUSG00000058385	H2bc8	93.297	2.05778	1.5586e-09	5.01032e-08
ENSMUSG00000053835	H2-T24	2443.86	-1.16812	1.12074e-42	3.49142e-40
ENSMUSG00000081058	H3c15	40.0253	1.98586	3.00716e-06	5.17836e-05
ENSMUSG00000061482	H4c4	22.0268	1.81346	0.00116253	0.00919186
ENSMUSG00000075297	H60b	131.105	1.28491	1.15994e-07	2.69666e-06
ENSMUSG00000063275	Hacd1	147.947	1.77662	3.91383e-14	2.28094e-12
ENSMUSG00000020017	Hal	49.0637	2.98239	1.72992e-09	5.54026e-08
ENSMUSG00000050440	Hamp	7.28108	6.34557	0.000133654	0.00143485
ENSMUSG00000027261	Hao1	91.7494	2.53331	3.06265e-14	1.8095e-12
ENSMUSG00000026874	Hc	11.9605	5.19638	4.97276e-05	0.000605914
ENSMUSG00000045502	Hcar2	415.461	1.4615	1.54492e-13	8.40341e-12
ENSMUSG00000034245	Hdac11	20.9958	-2.6192	0.000102531	0.00113121
ENSMUSG00000004698	Hdac9	381.196	-1.72292	1.98927e-30	3.40842e-28
ENSMUSG00000027360	Hdc	143.453	1.07026	6.00374e-06	9.41154e-05
ENSMUSG00000041180	Hectd2	5.14643	5.83822	0.000337432	0.00321913
ENSMUSG00000042807	Hecw2	42.875	2.33238	1.38199e-07	3.17839e-06
ENSMUSG00000022528	Hes1	20.8524	-3.48882	6.19533e-07	1.2286e-05
ENSMUSG00000034586	Hid1	83.281	1.22908	0.000121137	0.00130868
ENSMUSG00000028634	Hivep3	626.977	-1.09308	1.79425e-17	1.47801e-15
ENSMUSG00000005413	Hmox1	5241.54	1.13188	1.00111e-42	3.17648e-40
ENSMUSG00000056648	Hoxb8	43.1598	-1.5367	0.000663442	0.00570367
ENSMUSG00000031722	Hp	19.2172	-3.06734	0.000118528	0.00128291
ENSMUSG00000031891	Hsd11b2	10.7121	3.92185	0.000162628	0.001697
ENSMUSG00000043263	Ifi209	209.69	1.31194	1.4842e-08	4.08846e-07
ENSMUSG00000064215	Ifi27	1951.34	1.68765	2.86156e-32	5.38791e-30
ENSMUSG00000079017	Ifi27l2a	2886.81	-1.72699	2.25167e-50	9.64502e-48
ENSMUSG00000039146	Ifi44l	2166.21	-1.10871	2.97938e-21	3.03861e-19
ENSMUSG00000062488	Ifit3b	149.462	1.29399	1.26338e-05	0.000181458
ENSMUSG00000020053	Igf1	41.4507	-1.52405	0.00110313	0.00879937
ENSMUSG00000017493	Igfbp4	1319.49	-1.32454	3.64842e-34	7.91291e-32
ENSMUSG00000076617	Ighm	987.126	-1.15334	2.6144e-10	9.57163e-09
ENSMUSG00000022790	Igsf11	56.6094	1.61355	1.7219e-05	0.000239279
ENSMUSG00000004371	Il11	43.3261	5.73046	1.70216e-13	9.22937e-12
ENSMUSG00000004296	Il12b	4.61014	5.68013	0.00066514	0.00570681
ENSMUSG00000031289	Il13ra2	11.2574	5.04815	6.77571e-05	0.000794084
ENSMUSG00000025929	Il17a	6.82929	6.25081	5.93933e-05	0.00070826
ENSMUSG00000027399	Il1a	780.147	3.36503	4.57992e-100	7.13385e-97
ENSMUSG00000027398	Il1b	2732.21	3.16835	6.25408e-33	1.2177e-30
ENSMUSG00000074805	Il1bos	25.2278	2.16059	8.54697e-05	0.000971113
ENSMUSG00000026984	Il1f6	17.9034	7.63916	6.88397e-09	2.00255e-07
ENSMUSG00000044103	Il1f9	22.8293	7.98853	6.9651e-10	2.34e-08
ENSMUSG00000026072	Il1r1	28.7095	1.93543	0.000232941	0.00232317
ENSMUSG00000026981	Il1rn	9922.88	2.14018	2.77127e-93	2.96769e-90
ENSMUSG00000025383	Il23a	279.973	2.09195	1.8905e-22	2.10337e-20
ENSMUSG00000026770	Il2ra	27.2812	2.82684	6.17566e-07	1.22612e-05
ENSMUSG00000068227	Il2rb	43.2953	1.37406	0.000970545	0.00791119
ENSMUSG00000024810	Il33	207.205	5.76359	8.36042e-59	4.47648e-56
ENSMUSG00000031750	Il34	13.8403	6.29236	3.57159e-06	5.9937e-05
ENSMUSG00000074141	Il4i1	32.9636	-2.90137	4.84007e-08	1.2142e-06
ENSMUSG00000030748	Il4ra	427.675	1.00255	6.54896e-05	0.000770673
ENSMUSG00000025746	Il6	187.617	5.09579	1.02186e-55	4.86347e-53
ENSMUSG00000041324	Inhba	84.2764	3.09024	5.74687e-19	5.04958e-17
ENSMUSG00000020227	Irak3	424.336	1.12571	1.06257e-10	4.10047e-09
ENSMUSG00000021356	Irf4	162.371	1.1104	2.37169e-07	5.14386e-06
ENSMUSG00000027009	Itga4	10118.1	-1.91867	7.72233e-103	1.65393e-99
ENSMUSG00000000555	Itga5	2062.16	1.05368	1.24404e-21	1.33222e-19
ENSMUSG00000001281	Itgb7	1440.04	1.94509	5.22302e-37	1.33569e-34
ENSMUSG00000031805	Jak3	1177.58	-1.22097	3.15893e-14	1.85997e-12
ENSMUSG00000034271	Jdp2	2300.16	1.64288	7.79711e-43	2.52067e-40
ENSMUSG00000055675	Kbtbd11	2924.63	-1.827	1.39246e-61	8.22704e-59
ENSMUSG00000050556	Kcnb1	47.3887	1.71587	3.40313e-05	0.000433848
ENSMUSG00000098557	Kctd12	2523.71	2.27331	5.08745e-93	5.12755e-90
ENSMUSG00000029162	Khk	449.982	-1.00971	4.71768e-10	1.64294e-08
ENSMUSG00000055148	Klf2	1159.59	-1.18777	9.22835e-15	5.83463e-13
ENSMUSG00000064023	Klk8	11.787	3.69621	0.000622277	0.00541223
ENSMUSG00000047884	Klk9	22.8319	5.10351	9.30404e-09	2.66136e-07
ENSMUSG00000030187	Klra2	252.81	2.60203	1.24579e-43	4.18536e-41
ENSMUSG00000048154	Kmt2d	1471.53	-1.02365	2.53195e-16	1.85395e-14
ENSMUSG00000018334	Ksr1	73.6821	1.83954	2.15564e-07	4.73523e-06
ENSMUSG00000041782	Lad1	18.7663	3.08384	1.13765e-05	0.000165612
ENSMUSG00000047344	Lancl3	33.123	6.64732	2.17823e-09	6.92427e-08
ENSMUSG00000022257	Laptm4b	43.9444	2.03575	2.91483e-06	5.02948e-05
ENSMUSG00000060594	Layn	364.508	1.14062	4.15484e-13	2.18371e-11
ENSMUSG00000026822	Lcn2	1106.16	5.39731	3.35099e-48	1.33525e-45
ENSMUSG00000036560	Lgi4	5.02552	-5.75176	0.000409605	0.00381837
ENSMUSG00000034394	Lif	1280.22	2.37697	1.59428e-99	2.27636e-96
ENSMUSG00000054263	Lifr	62.9612	-4.28924	4.75438e-19	4.265e-17
ENSMUSG00000024395	Lims2	126.643	1.355	2.68131e-05	0.000351504
ENSMUSG00000047786	Lix1	245.76	2.74908	1.19334e-21	1.28596e-19
ENSMUSG00000032698	Lmo2	1606.27	-1.36702	8.38921e-28	1.30673e-25
ENSMUSG00000027412	Lpin3	8.69304	6.5955	6.30051e-06	9.83178e-05
ENSMUSG00000030029	Lrig1	29.4887	3.18947	1.14085e-08	3.19922e-07
ENSMUSG00000049988	Lrrc25	1206.17	1.67408	2.54338e-43	8.38043e-41
ENSMUSG00000073412	Lst1	906.42	1.05091	1.66599e-11	7.08314e-10
ENSMUSG00000001870	Ltbp1	38.6335	6.89212	3.90146e-10	1.37689e-08
ENSMUSG00000036446	Lum	7.14127	6.30929	5.94006e-05	0.00070826
ENSMUSG00000075602	Ly6a	12.7893	-3.28869	0.000187803	0.00192109
ENSMUSG00000022584	Ly6c2	5.87449	-5.97308	0.00031882	0.00306891
ENSMUSG00000026980	Ly75	35.3535	3.37297	2.7456e-10	9.98791e-09
ENSMUSG00000069515	Lyz1	124.565	1.40249	3.72599e-08	9.50016e-07
ENSMUSG00000069516	Lyz2	106174	1.04657	4.00653e-66	3.12036e-63
ENSMUSG00000044313	Mab21l3	211.698	1.30818	2.04583e-10	7.65354e-09
ENSMUSG00000036278	Macrod1	195.801	-1.38399	1.90339e-06	3.42571e-05
ENSMUSG00000030188	Magohb	71.9673	1.42949	1.12713e-05	0.00016436
ENSMUSG00000042549	Map2k3os	109.047	1.04895	0.000868673	0.00718988
ENSMUSG00000041020	Map7d2	16.1685	3.28114	7.29213e-05	0.000845927
ENSMUSG00000004864	Mapk13	45.8978	2.63179	1.74976e-08	4.76637e-07
ENSMUSG00000022269	Marchf11	35.5503	2.15235	5.26869e-05	0.000636178
ENSMUSG00000069662	Marcks	758.304	1.42814	1.44713e-25	1.93712e-23
ENSMUSG00000032135	Mcam	20.6747	2.40397	0.000173286	0.00179272
ENSMUSG00000005583	Mef2c	2122.31	-1.15881	2.01894e-17	1.63945e-15
ENSMUSG00000022534	Mefv	5.78088	6.01149	0.000188978	0.0019308
ENSMUSG00000009376	Met	16.1845	5.60432	3.26458e-06	5.5768e-05
ENSMUSG00000086712	Mexis	71.5117	1.23043	0.000691326	0.00588142
ENSMUSG00000031647	Mfap3l	118.971	2.27516	4.75275e-15	3.10815e-13
ENSMUSG00000040950	Mgl2	154.695	-1.01731	2.07201e-05	0.000281989
ENSMUSG00000074604	Mgst2	349.824	1.1749	2.43556e-14	1.45912e-12
ENSMUSG00000097418	Mir155hg	97.8307	1.00864	0.000162296	0.0016951
ENSMUSG00000050578	Mmp13	33.8914	2.51398	3.92781e-07	8.1181e-06
ENSMUSG00000025355	Mmp19	573.251	1.18082	1.08079e-13	5.97366e-12
ENSMUSG00000043613	Mmp3	10.3905	6.85333	4.18932e-06	6.83617e-05
ENSMUSG00000017737	Mmp9	654.708	4.03053	1.27607e-102	2.18642e-99
ENSMUSG00000070305	Mpzl3	22.6296	1.89277	0.00119391	0.00940094
ENSMUSG00000032470	Mras	15.5787	2.21944	0.00111569	0.00887475
ENSMUSG00000024672	Ms4a7	20.0806	2.44788	0.000334204	0.00319182
ENSMUSG00000039693	Msantd3	70.4675	1.32999	1.73637e-05	0.000240703
ENSMUSG00000064337	mt-Rnr1	3602.65	1.07838	7.85407e-14	4.41218e-12
ENSMUSG00000064372	mt-Tp	73.9079	1.18138	0.000198082	0.0020154
ENSMUSG00000042485	Mustn1	29.8971	3.31113	1.31939e-06	2.43604e-05
ENSMUSG00000000386	Mx1	169.799	-1.01468	1.13655e-05	0.000165593
ENSMUSG00000022346	Myc	460.627	1.35211	4.03641e-17	3.18709e-15
ENSMUSG00000027470	Mylk2	17.9628	2.90926	2.36164e-05	0.000314164
ENSMUSG00000024049	Myom1	40.557	2.03941	1.71626e-05	0.000238883
ENSMUSG00000026107	Nabp1	471.681	1.34549	2.07675e-20	2.01034e-18
ENSMUSG00000022453	Naga	602.385	-1.11723	3.09409e-08	7.97206e-07
ENSMUSG00000001751	Naglu	1029.72	-1.00914	5.10213e-10	1.7625e-08
ENSMUSG00000052512	Nav2	489.611	-1.55126	1.03909e-27	1.57555e-25
ENSMUSG00000027002	Nckap1	99.4914	1.00748	0.000305656	0.00295048
ENSMUSG00000054008	Ndst1	157.507	1.86102	7.2866e-16	5.0546e-14
ENSMUSG00000034413	Neurl1b	86.7123	-1.10137	0.0002361	0.00235194
ENSMUSG00000001911	Nfix	469.039	-1.12772	3.668e-13	1.93974e-11
ENSMUSG00000020826	Nos2	2132.53	5.10189	1.40916e-256	2.41446e-252
ENSMUSG00000031257	Nox1	57.765	3.39366	2.33452e-15	1.53255e-13
ENSMUSG00000020889	Nr1d1	287.033	1.36904	2.14059e-15	1.41609e-13
ENSMUSG00000020598	Nrcam	26.6189	3.44146	3.14842e-07	6.65168e-06
ENSMUSG00000025810	Nrp1	220.337	-1.18045	2.77505e-09	8.66078e-08
ENSMUSG00000035513	Ntng2	36.5059	3.36004	1.173e-10	4.49623e-09
ENSMUSG00000028072	Ntrk1	16.9257	2.37192	0.000408497	0.00381012
ENSMUSG00000045348	Nyap1	54.6801	1.19215	0.0010679	0.00855019
ENSMUSG00000029561	Oasl2	1473.47	-1.04704	1.13615e-24	1.46367e-22
ENSMUSG00000062061	Obp2a	19.143	3.95166	1.95012e-06	3.49877e-05
ENSMUSG00000011179	Odc1	38007.7	1.50458	1.83076e-56	8.96233e-54
ENSMUSG00000030162	Olr1	703.203	1.09026	8.41155e-15	5.33791e-13
ENSMUSG00000041153	Osgin2	1284.02	1.06619	3.5577e-19	3.24243e-17
ENSMUSG00000037196	Pacrg	43.0742	2.82942	2.16044e-10	8.0647e-09
ENSMUSG00000073591	Pcdhb22	11.1643	-3.29405	0.000576598	0.00507418
ENSMUSG00000053965	Pde5a	9.02706	4.77919	0.000349823	0.00332438
ENSMUSG00000028583	Pdpn	485.172	4.81914	7.99127e-95	9.12816e-92
ENSMUSG00000028716	Pdzk1ip1	220.096	2.49179	1.33057e-35	3.123e-33
ENSMUSG00000020205	Phlda1	2047.77	1.38626	1.37785e-41	4.00138e-39
ENSMUSG00000041064	Pif1	349.169	-1.11084	7.76285e-13	3.92356e-11
ENSMUSG00000046245	Pilra	235.597	2.04237	2.33673e-26	3.30888e-24
ENSMUSG00000066684	Pilrb1	33.9422	3.56583	3.12908e-09	9.69506e-08
ENSMUSG00000066682	Pilrb2	22.5887	4.00814	1.83105e-07	4.06388e-06
ENSMUSG00000031155	Pim2	538.674	2.19349	9.31429e-58	4.83609e-55
ENSMUSG00000034416	Pkd1l2	1437.67	1.24765	1.13634e-34	2.52858e-32
ENSMUSG00000002847	Pla1a	293.897	1.1946	1.00212e-11	4.36904e-10
ENSMUSG00000046223	Plaur	2707.44	1.11342	6.16509e-33	1.21417e-30
ENSMUSG00000032068	Plet1	47.4313	4.12392	3.3448e-13	1.77981e-11
ENSMUSG00000040563	Plppr2	125.285	1.26122	6.31296e-07	1.24583e-05
ENSMUSG00000029765	Plxna4	23.1496	3.4856	1.50792e-06	2.76921e-05
ENSMUSG00000038400	Pmepa1	59.2455	5.58632	0.0001775	0.0018255
ENSMUSG00000024854	Pold4	820.694	1.01262	7.78315e-12	3.44591e-10
ENSMUSG00000005514	Por	3906.57	1.23487	3.57745e-29	5.72861e-27
ENSMUSG00000008496	Pou2f2	974.328	1.48286	6.80923e-31	1.1905e-28
ENSMUSG00000029372	Ppbp	45.5644	1.81023	7.57573e-05	0.000872025
ENSMUSG00000026458	Ppfia4	36.9321	-1.76389	0.000188162	0.00192361
ENSMUSG00000024538	Ppic	424.672	1.79558	6.01131e-25	7.80286e-23
ENSMUSG00000073557	Ppp1r12b	396.873	-1.24463	5.55649e-13	2.85901e-11
ENSMUSG00000038151	Prdm1	31.5695	3.05619	1.10642e-08	3.11612e-07
ENSMUSG00000024530	Prelid3a	98.1408	1.13244	1.46603e-05	0.000206741
ENSMUSG00000037202	Prf1	29.3901	1.9165	0.000434056	0.00400275
ENSMUSG00000029334	Prkg2	225.817	4.25972	5.03829e-61	2.78471e-58
ENSMUSG00000079037	Prnp	335.88	1.19757	6.92592e-15	4.44452e-13
ENSMUSG00000027611	Procr	864.515	1.81262	8.17883e-37	2.03096e-34
ENSMUSG00000043795	Prr33	17.4474	-3.56691	9.88376e-05	0.00109824
ENSMUSG00000045027	Prss22	18.8716	5.27478	9.26977e-07	1.75889e-05
ENSMUSG00000033491	Prss35	16.8112	4.00749	2.25223e-05	0.000302903
ENSMUSG00000049719	Prss46	16.3749	2.77114	0.000455991	0.00416025
ENSMUSG00000048752	Prss50	104.142	5.04178	1.67357e-33	3.45482e-31
ENSMUSG00000036030	Prtg	193.222	-1.67113	1.21713e-11	5.23976e-10
ENSMUSG00000021792	Prxl2a	1713.54	1.96203	5.88919e-86	5.31081e-83
ENSMUSG00000026979	Psd4	134.824	1.95959	1.20502e-12	5.93297e-11
ENSMUSG00000037759	Ptger2	73.8099	1.39059	0.000108995	0.0011956
ENSMUSG00000050737	Ptges	124.151	1.11612	2.27179e-06	4.02117e-05
ENSMUSG00000032487	Ptgs2	9090.94	1.06458	3.18597e-54	1.47536e-51
ENSMUSG00000097754	Ptgs2os2	182.612	1.19351	2.57307e-06	4.48493e-05
ENSMUSG00000030854	Ptpn5	355.514	1.09494	3.31905e-11	1.36375e-09
ENSMUSG00000033295	Ptprf	27.9173	2.35362	2.69008e-05	0.000352114
ENSMUSG00000026204	Ptprn	35.7429	2.04015	9.54829e-06	0.000142385
ENSMUSG00000024084	Qpct	89.9661	1.07104	0.000392055	0.00367879
ENSMUSG00000021062	Rab15	547.23	4.10964	1.6885e-89	1.60727e-86
ENSMUSG00000024663	Rab3il1	529.302	-1.22343	3.14133e-16	2.23334e-14
ENSMUSG00000041046	Ramp3	162.781	1.16883	1.92899e-08	5.18858e-07
ENSMUSG00000041351	Rap1gap	55.7603	2.52476	7.82385e-08	1.88278e-06
ENSMUSG00000071042	Rasgrp3	2695.43	-1.014	6.67979e-30	1.12207e-27
ENSMUSG00000010067	Rassf1	732.181	1.03677	1.02413e-12	5.11588e-11
ENSMUSG00000029370	Rassf6	13.3584	5.35384	1.77991e-05	0.000245999
ENSMUSG00000070780	Rbm47	382.318	-1.06441	6.56987e-12	2.91628e-10
ENSMUSG00000026475	Rgs16	238.285	1.26348	8.2298e-10	2.74338e-08
ENSMUSG00000020599	Rgs9	17.3312	2.39237	0.000647417	0.00558971
ENSMUSG00000002233	Rhoc	3379.9	1.4205	2.63047e-27	3.88539e-25
ENSMUSG00000029401	Rilpl2	2028.54	1.00837	1.07168e-31	1.97443e-29
ENSMUSG00000041135	Ripk2	1178.08	1.09613	1.57179e-21	1.66242e-19
ENSMUSG00000074577	Ripor3	23.999	2.44648	2.98963e-05	0.000387171
ENSMUSG00000036368	Rmdn2	92.0174	1.41477	4.17839e-05	0.000522192
ENSMUSG00000037991	Rmi2	64.8954	1.65344	1.78491e-06	3.22262e-05
ENSMUSG00000021876	Rnase4	714.888	-1.50813	1.82631e-05	0.000251203
ENSMUSG00000038068	Rnf144b	128.077	-1.5013	2.71385e-07	5.80514e-06
ENSMUSG00000063851	Rnf183	110.575	1.40303	2.06794e-05	0.000281878
ENSMUSG00000028150	Rorc	35.7216	4.55647	2.77933e-12	1.30112e-10
ENSMUSG00000074108	Rpl10-ps2	28.2844	-1.67874	0.000861869	0.0071443
ENSMUSG00000034959	Rubcnl	111.309	-1.19538	0.000431868	0.00398687
ENSMUSG00000056054	S100a8	289.48	5.83291	4.74365e-70	3.87037e-67
ENSMUSG00000067586	S1pr3	10.2171	6.8287	1.53465e-06	2.81516e-05
ENSMUSG00000036185	Sapcd1	32.2353	2.89472	2.54569e-07	5.48993e-06
ENSMUSG00000026955	Sapcd2	469.95	-1.12902	3.50588e-14	2.05718e-12
ENSMUSG00000037071	Scd1	2489.88	-1.05596	1.45363e-16	1.0972e-14
ENSMUSG00000050711	Scg2	4.91077	5.77262	0.000453464	0.00414603
ENSMUSG00000057135	Scimp	515.885	1.84755	1.98413e-27	2.95618e-25
ENSMUSG00000002565	Scin	992.048	2.50358	1.00334e-62	6.36715e-60
ENSMUSG00000025743	Sdc3	4021.95	-1.12536	1.59159e-29	2.59718e-27
ENSMUSG00000026589	Sec16b	23.9815	2.19097	0.000364936	0.00344698
ENSMUSG00000068874	Selenbp1	1290.66	-2.05333	3.00514e-10	1.0772e-08
ENSMUSG00000068877	Selenbp2	140.543	-1.76504	2.94662e-10	1.06045e-08
ENSMUSG00000021451	Sema4d	1411.45	-1.13965	2.2145e-34	4.86451e-32
ENSMUSG00000022231	Sema5a	387.663	-1.08997	7.4487e-11	2.9272e-09
ENSMUSG00000027200	Sema6d	613.872	-1.38448	1.14139e-26	1.65733e-24
ENSMUSG00000023232	Serinc2	234.311	2.07524	5.34508e-28	8.40208e-26
ENSMUSG00000051029	Serpinb1b	31.0964	1.82789	9.39748e-05	0.00105377
ENSMUSG00000042842	Serpinb6b	218.271	2.04779	6.50145e-23	7.57795e-21
ENSMUSG00000069248	Serpinb6e	15.0279	3.3095	0.000893741	0.00735865
ENSMUSG00000021403	Serpinb9b	102.109	2.49181	5.32139e-14	3.04939e-12
ENSMUSG00000037411	Serpine1	2746.83	2.16208	2.02513e-47	7.71078e-45
ENSMUSG00000000753	Serpinf1	66.8937	-1.15413	0.00039029	0.00366424
ENSMUSG00000027834	Serpini1	52.8723	2.16998	1.18048e-08	3.2942e-07
ENSMUSG00000030683	Sez6l2	68.7592	1.81363	2.25711e-06	3.99932e-05
ENSMUSG00000017868	Sgk2	32.0961	4.23089	1.19719e-11	5.17997e-10
ENSMUSG00000042743	Sgtb	154.172	1.12835	2.09586e-05	0.000284778
ENSMUSG00000028071	Sh2d2a	36.3982	2.25278	1.15459e-05	0.000167793
ENSMUSG00000040990	Sh3kbp1	875.001	1.31396	8.60944e-37	2.10734e-34
ENSMUSG00000038179	Slamf7	8.96393	4.69176	0.000752706	0.00635001
ENSMUSG00000026548	Slamf9	240.288	1.88811	1.69415e-12	8.29357e-11
ENSMUSG00000026177	Slc11a1	3984.75	1.79587	4.39231e-131	2.50859e-127
ENSMUSG00000024737	Slc15a3	5928.09	1.00617	9.09824e-34	1.94862e-31
ENSMUSG00000009378	Slc16a12	227.325	-1.82541	1.83916e-16	1.35828e-14
ENSMUSG00000030500	Slc17a6	156.856	3.31038	4.83043e-19	4.31066e-17
ENSMUSG00000020334	Slc22a4	31.8275	1.84896	0.000250151	0.0024661
ENSMUSG00000063873	Slc24a3	79.0851	-1.52972	1.72677e-05	0.000239761
ENSMUSG00000027219	Slc28a2	203.374	1.37941	5.9694e-11	2.38414e-09
ENSMUSG00000079071	Slc28a2b	71.2265	1.2618	6.94761e-05	0.000810902
ENSMUSG00000066152	Slc31a2	521.294	1.63762	8.02685e-33	1.5453e-30
ENSMUSG00000032122	Slc37a2	2369.49	1.05838	1.26381e-29	2.08213e-27
ENSMUSG00000063354	Slc39a4	58.7516	1.91917	9.21568e-07	1.75057e-05
ENSMUSG00000053897	Slc39a8	53.5201	1.25832	0.000767335	0.00646069
ENSMUSG00000026435	Slc45a3	258.455	1.47753	9.60405e-12	4.21938e-10
ENSMUSG00000023032	Slc4a8	71.332	2.0171	2.02198e-09	6.45152e-08
ENSMUSG00000011034	Slc5a1	12.1273	3.54535	0.00022858	0.00228901
ENSMUSG00000020838	Slc6a4	835.159	7.25103	2.54073e-18	2.1551e-16
ENSMUSG00000019558	Slc6a8	804.202	1.18564	4.13462e-21	4.16721e-19
ENSMUSG00000022756	Slc7a4	50.5763	-1.25357	0.000777118	0.00653023
ENSMUSG00000002504	Slc9a3r2	115.862	1.64614	3.54403e-06	5.96497e-05
ENSMUSG00000037994	Slc9b2	42.2344	1.87838	0.000581378	0.00510838
ENSMUSG00000078763	Slfn1	40.4282	1.80097	0.000101108	0.00112129
ENSMUSG00000022432	Smc1b	15.9243	5.56733	3.89031e-06	6.44411e-05
ENSMUSG00000081752	Sms-ps	507.43	1.05338	9.77386e-15	6.11187e-13
ENSMUSG00000071669	Snx29	150.148	-1.05867	4.24745e-05	0.000529283
ENSMUSG00000020027	Socs2	22.5028	2.57596	1.55983e-05	0.00021846
ENSMUSG00000049313	Sorl1	1636.74	-1.3514	1.71122e-31	3.11916e-29
ENSMUSG00000091311	Spata31d1b	90.0819	1.70378	3.62218e-08	9.26306e-07
ENSMUSG00000042212	Sprr2d	4.59615	5.67625	0.000832629	0.00693547
ENSMUSG00000027646	Src	263.6	2.68809	2.486e-29	4.0184e-27
ENSMUSG00000038453	Srcin1	29.2119	2.34508	1.19338e-05	0.000172551
ENSMUSG00000032802	Srxn1	1385.14	1.03577	2.68404e-17	2.15908e-15
ENSMUSG00000040710	St8sia4	1077.84	-1.14197	2.09667e-21	2.1905e-19
ENSMUSG00000029254	Stap1	3548.12	1.20337	1.29994e-41	3.84019e-39
ENSMUSG00000022902	Stfa2	15.5182	7.43311	2.7229e-08	7.11192e-07
ENSMUSG00000059657	Stfa2l1	9.52556	6.7303	3.74711e-06	6.2637e-05
ENSMUSG00000054905	Stfa3	99.6929	10.1163	8.12731e-17	6.24454e-15
ENSMUSG00000037217	Syn1	223.207	2.44696	4.2181e-26	5.82846e-24
ENSMUSG00000024743	Syt7	54.5431	1.85881	2.35122e-06	4.14891e-05
ENSMUSG00000053338	Tarm1	47.2498	1.69279	5.39742e-05	0.00064989
ENSMUSG00000039813	Tbc1d2	242.876	-1.03371	2.83131e-07	6.04884e-06
ENSMUSG00000020712	Tcam1	67.6927	1.36941	0.000109581	0.00119972
ENSMUSG00000034833	Tespa1	40.2964	1.6248	0.00043774	0.00402589
ENSMUSG00000026380	Tfcp2l1	289.522	1.03675	1.06511e-07	2.49311e-06
ENSMUSG00000017713	Tha1	65.6002	1.32124	0.000108425	0.00119087
ENSMUSG00000040152	Thbs1	41.3809	4.9638	5.43688e-13	2.80589e-11
ENSMUSG00000032011	Thy1	13.0299	7.18048	1.48165e-07	3.37495e-06
ENSMUSG00000046688	Tifa	228.344	-1.5544	1.01395e-09	3.35386e-08
ENSMUSG00000001131	Timp1	410.648	2.37289	2.45876e-52	1.08022e-49
ENSMUSG00000044583	Tlr7	1501.42	-1.13217	5.14563e-35	1.16007e-32
ENSMUSG00000079625	Tm4sf19	456.004	1.32699	2.88022e-10	1.04466e-08
ENSMUSG00000024736	Tmem132a	474.358	1.10813	5.16198e-12	2.32751e-10
ENSMUSG00000046456	Tmem150b	24.7792	2.45251	6.35579e-05	0.000752592
ENSMUSG00000023367	Tmem176a	567.463	-1.37843	1.99266e-13	1.07029e-11
ENSMUSG00000029810	Tmem176b	1835.05	-1.0162	1.2141e-14	7.4829e-13
ENSMUSG00000054013	Tmem179	18.7694	3.13851	3.40264e-05	0.000433848
ENSMUSG00000036502	Tmem255a	37.3971	1.9355	2.35526e-05	0.000313802
ENSMUSG00000059900	Tmem40	25.6446	4.23043	1.17647e-08	3.28835e-07
ENSMUSG00000028364	Tnc	53.0888	2.36666	2.36267e-08	6.24721e-07
ENSMUSG00000028599	Tnfrsf1b	2758.61	1.49562	7.77889e-46	2.89747e-43
ENSMUSG00000028602	Tnfrsf8	31.9844	2.95275	1.48321e-07	3.37495e-06
ENSMUSG00000005824	Tnfsf14	45.141	-1.65013	0.000369058	0.00348015
ENSMUSG00000050395	Tnfsf15	52.5412	4.03097	1.64199e-15	1.10329e-13
ENSMUSG00000026700	Tnfsf4	110.059	1.29588	1.06614e-06	2.00518e-05
ENSMUSG00000035678	Tnfsf9	757.726	-1.33771	2.40094e-19	2.2117e-17
ENSMUSG00000020400	Tnip1	3565.93	1.46083	6.32151e-42	1.90022e-39
ENSMUSG00000026414	Tnnt2	53.1364	9.20758	9.45616e-14	5.26045e-12
ENSMUSG00000062296	Trank1	30.9545	1.80376	0.000326596	0.00312969
ENSMUSG00000042265	Trem1	552.717	1.23054	1.53056e-16	1.14518e-14
ENSMUSG00000068735	Trp53i11	121.315	-1.39882	7.15837e-06	0.000109706
ENSMUSG00000024424	Ttc39c	102.033	2.6183	2.56208e-16	1.86803e-14
ENSMUSG00000036565	Ttyh3	861.8	-1.03942	2.29811e-17	1.85735e-15
ENSMUSG00000054545	Ugt1a6a	42.3614	1.51656	0.00068077	0.00581182
ENSMUSG00000020407	Upp1	988.297	3.40652	3.74595e-113	1.06972e-109
ENSMUSG00000025481	Urah	260.936	8.32676	1.35898e-35	3.1466e-33
ENSMUSG00000022479	Vdr	61.91	2.44674	7.27657e-11	2.86613e-09
ENSMUSG00000031520	Vegfc	173.711	3.08333	2.81027e-33	5.73229e-31
ENSMUSG00000037428	Vgf	94.5774	2.41089	9.18639e-16	6.2709e-14
ENSMUSG00000051506	Wdfy4	3384.81	-1.03849	1.75324e-44	6.3915e-42
ENSMUSG00000022359	Wdyhv1	131.834	1.06508	6.23269e-06	9.73481e-05
ENSMUSG00000069792	Wfdc17	274.447	1.18498	7.41197e-07	1.44479e-05
ENSMUSG00000071192	Wfikkn1	50.1625	-1.23034	0.00118401	0.00933583
ENSMUSG00000063430	Wscd2	4.4639	5.63837	0.000995013	0.00808372
ENSMUSG00000027803	Wwtr1	19.9127	2.84506	1.11277e-05	0.000162819
ENSMUSG00000020868	Xylt2	658.931	1.11298	4.01368e-18	3.38771e-16
ENSMUSG00000029158	Yipf7	74.8883	-1.28486	2.75871e-05	0.000359998
ENSMUSG00000037638	Zbtb42	131.926	-1.12526	3.51523e-05	0.000447473
ENSMUSG00000042677	Zc3h12a	1277.92	1.58816	5.05772e-49	2.11364e-46
ENSMUSG00000025255	Zfhx4	68.8922	2.34017	6.25546e-12	2.78392e-10
ENSMUSG00000055202	Zfp811	28.6367	4.61555	2.95222e-10	1.06045e-08
ENSMUSG00000098022	Zfp82	30.9106	-2.1241	0.000382983	0.00360552
