# Supplementary material for: Toxoplasma gondii PPM3H regulates the parasite virulence and modulates host immune and inflammatory responses in mice
Source: Vet Res. 2025 Aug 26;56:171. doi: 10.1186/s13567-025-01603-y (PMC12379425; doi:10.1186/s13567-025-01603-y)
Supplement: Supplementary file 4 — Additional file 4. Significantly enriched pathways and GO terms among DEGs in RAW264.7 cells from the RH-PPM3H-KO vs. RH comparison. [file 13567_2025_1603_MOESM4_ESM.xlsx]

## Sheet: Pathway
Pathways	Database	ID	Input number	Background number	P-Value	Corrected P-Value	Input	Hyperlink	Up regulated gene number	Down regulated gene number	Up regulated genes	Down regulated genes
Cytokine-cytokine receptor interaction	KEGG PATHWAY	mmu04060	39	296	2.04e-25	2.81e-22	Il1rn|Cxcl3|Il2ra|Il10|Il11|Lif|Il6|Tnfrsf8|Tnfrsf9|Il1rap|Cx3cl1|Il20rb|Tnfrsf1b|Tnfsf15|Ccl17|Csf1|Csf3r|Tslp|Csf2rb|Il13ra2|Il2rb|Ccl7|Il23a|Il7r|Ppbp|Ccr7|Il1a|Il1b|Il1r1|Il1rl1|Csf2rb2|Inhba|Osm|Il33|Cxcl11|Cxcl10|Ccl22|Ccl24|Tnfsf4	http://www.genome.jp/kegg-bin/show_pathway?mmu04060/mmu:57349%09red/mmu:21941%09red/mmu:21942%09red/mmu:213208%09red/mmu:16193%09red/mmu:56066%09red/mmu:16197%09red/mmu:12775%09red/mmu:77125%09red/mmu:326623%09red/mmu:56221%09red/mmu:20312%09red/mmu:16165%09red/mmu:20295%09red/mmu:22164%09red/mmu:12986%09red/mmu:12984%09red/mmu:12983%09red/mmu:20299%09red/mmu:330122%09red/mmu:15945%09red/mmu:2193…	0	39		Il1rn,Cxcl3,Il2ra,Il10,Il11,Lif,Il6,Tnfrsf8,Tnfrsf9,Il1rap,Cx3cl1,Il20rb,Tnfrsf1b,Tnfsf15,Ccl17,Csf1,Csf3r,Tslp,Csf2rb,Il13ra2,Il2rb,Ccl7,Il23a,Il7r,Ppbp,Ccr7,Il1a,Il1b,Il1r1,Il1rl1,Csf2rb2,Inhba,Osm,Il33,Cxcl11,Cxcl10,Ccl22,Ccl24,Tnfsf4
Cytokine Signaling in Immune system	Reactome	R-MMU-1280215	41	477	2.71e-20	1.24e-17	Areg|Lif|Socs1|Il1rn|Il11|Il6|Tnfrsf8|Tnfrsf9|Il1rap|Dusp5|Nfkb1|Nfkb2|Il20rb|Tnfrsf1b|Tnfsf15|Csf1|Hbegf|Csf3r|Tslp|Ksr1|Ksr2|Dusp10|Csf2rb|Il2ra|Il2rb|Il23a|Trib3|Il7r|Pik3r3|Il1a|Il1b|Fgf2|Il1r1|Il1rl1|Kitl|Stat5a|Osm|Il33|Ptpn2|Pdgfa|Tnfsf4	http://www.reactome.org/cgi-bin/eventbrowser_st_id?ST_ID=R-MMU-1280215	0	41		Areg,Lif,Socs1,Il1rn,Il11,Il6,Tnfrsf8,Tnfrsf9,Il1rap,Dusp5,Nfkb1,Nfkb2,Il20rb,Tnfrsf1b,Tnfsf15,Csf1,Hbegf,Csf3r,Tslp,Ksr1,Ksr2,Dusp10,Csf2rb,Il2ra,Il2rb,Il23a,Trib3,Il7r,Pik3r3,Il1a,Il1b,Fgf2,Il1r1,Il1rl1,Kitl,Stat5a,Osm,Il33,Ptpn2,Pdgfa,Tnfsf4
Immune System	Reactome	R-MMU-168256	72	1618	5.39e-19	2.02e-16	Areg|Cxcl3|Acpp|Dusp10|Il1rn|Il11|Idh1|Tnfaip6|Lif|Tnfaip3|Il6|Tnfrsf8|Tnfrsf9|Il1rap|Dusp5|Nfkb1|Nfkb2|Il1b|Itgax|Mrc1|Ticam2|Ctsk|Tnfrsf1b|Tnfsf15|Olr1|Tarm1|H2-T23|Cd274|Csf1|Itgav|Hbegf|Socs1|Lair1|Csf3r|Tslp|Ksr1|Ksr2|Ube2c|Csf2rb|Il2ra|Il2rb|Hvcn1|Mmp9|Il23a|Pecam1|Gmfg|Trib3|Cd86|Il7r|Hspa1b|Ppbp|Il20rb|Pik3r3|Hc|Il1a|Dynlt1c|Fgf2|Il1r1|Il1rl1|Cblb|Acaa1a|Kitl|Cep290|Stat5a|Tlr1|Osm|Il33|P…	http://www.reactome.org/cgi-bin/eventbrowser_st_id?ST_ID=R-MMU-168256	10	62	Idh1,Ctsk,H2-T23,Ube2c,Mmp9,Gmfg,Hspa1b,Dynlt1c,Acaa1a,Pkm	Areg,Cxcl3,Acpp,Dusp10,Il1rn,Il11,Tnfaip6,Lif,Tnfaip3,Il6,Tnfrsf8,Tnfrsf9,Il1rap,Dusp5,Nfkb1,Nfkb2,Il1b,Itgax,Mrc1,Ticam2,Tnfrsf1b,Tnfsf15,Olr1,Tarm1,Cd274,Csf1,Itgav,Hbegf,Socs1,Lair1,Csf3r,Tslp,Ksr1,Ksr2,Csf2rb,Il2ra,Il2rb,Hvcn1,Il23a,Pecam1,Trib3,Cd86,Il7r,Ppbp,Il20rb,Pik3r3,Hc,Il1a,Fgf2,Il1r1,Il1rl1,Cblb,Kitl,Cep290,Stat5a,Tlr1,Osm,Il33,Ptpn2,Cd200r2,Pdgfa,Tnfsf4
Signaling by Interleukins	Reactome	R-MMU-449147	35	379	2.17e-18	7.48e-16	Areg|Lif|Socs1|Il1rn|Il11|Il6|Il1rap|Dusp5|Nfkb1|Nfkb2|Il20rb|Il1rl1|Csf1|Hbegf|Csf3r|Tslp|Ksr1|Ksr2|Dusp10|Csf2rb|Il2ra|Il2rb|Il23a|Trib3|Il7r|Pik3r3|Il1a|Il1b|Fgf2|Il1r1|Kitl|Stat5a|Osm|Il33|Pdgfa	http://www.reactome.org/cgi-bin/eventbrowser_st_id?ST_ID=R-MMU-449147	0	35		Areg,Lif,Socs1,Il1rn,Il11,Il6,Il1rap,Dusp5,Nfkb1,Nfkb2,Il20rb,Il1rl1,Csf1,Hbegf,Csf3r,Tslp,Ksr1,Ksr2,Dusp10,Csf2rb,Il2ra,Il2rb,Il23a,Trib3,Il7r,Pik3r3,Il1a,Il1b,Fgf2,Il1r1,Kitl,Stat5a,Osm,Il33,Pdgfa
Jak-STAT signaling pathway	KEGG PATHWAY	mmu04630	25	165	5.08e-18	1.61e-15	Il7r|Lif|Socs1|Il2ra|Il10|Il11|Ccnd2|Il6|Il20rb|Socs2|Csf3r|Tslp|Csf2rb|Il13ra2|Il2rb|Il23a|Pik3r3|Cish|Pim1|Csf2rb2|Stat5a|Osm|Ptpn2|Myc|Pdgfa	http://www.genome.jp/kegg-bin/show_pathway?mmu04630/mmu:213208%09red/mmu:16193%09red/mmu:16197%09red/mmu:16165%09red/mmu:216233%09red/mmu:16185%09red/mmu:12986%09red/mmu:12984%09red/mmu:12983%09red/mmu:12703%09red/mmu:18590%09red/mmu:83430%09red/mmu:18710%09red/mmu:16184%09red/mmu:18712%09red/mmu:12700%09red/mmu:16880%09red/mmu:19255%09red/mmu:53603%09red/mmu:12444%09red/mmu:17869%09red/mmu:18413…	0	25		Il7r,Lif,Socs1,Il2ra,Il10,Il11,Ccnd2,Il6,Il20rb,Socs2,Csf3r,Tslp,Csf2rb,Il13ra2,Il2rb,Il23a,Pik3r3,Cish,Pim1,Csf2rb2,Stat5a,Osm,Ptpn2,Myc,Pdgfa
Transcriptional misregulation in cancer	KEGG PATHWAY	mmu05202	25	183	4.58e-17	1.18e-14	Pdgfa|Igf1|Ccnd2|Id2|Il6|Rel|Nfkb1|Bcl2a1d|Traf1|Bcl2a1a|Bcl2a1b|Six1|Nfkbiz|Mmp9|Il2rb|Trp53|Nr4a3|Cd86|Runx2|Ddit3|Gadd45a|Gadd45b|Aff1|Gadd45g|Myc	http://www.genome.jp/kegg-bin/show_pathway?mmu05202/mmu:12047%09red/mmu:12045%09red/mmu:12044%09red/mmu:13198%09red/mmu:19696%09red/mmu:12393%09red/mmu:16193%09red/mmu:13197%09red/mmu:18033%09red/mmu:23882%09red/mmu:17873%09red/mmu:22029%09red/mmu:80859%09red/mmu:16000%09red/mmu:12524%09red/mmu:18590%09red/mmu:15902%09red/mmu:16185%09red/mmu:20471%09red/mmu:12444%09red/mmu:17395%09red/mmu:22059%0…	2	23	Mmp9,Trp53	Pdgfa,Igf1,Ccnd2,Id2,Il6,Rel,Nfkb1,Bcl2a1d,Traf1,Bcl2a1a,Bcl2a1b,Six1,Nfkbiz,Il2rb,Nr4a3,Cd86,Runx2,Ddit3,Gadd45a,Gadd45b,Aff1,Gadd45g,Myc
Signal Transduction	Reactome	R-MMU-162582	79	2305	1.23e-14	2.66e-12	Cdon|Areg|Cxcl3|Ptpn18|Ece1|Ktn1|Rhpn2|Ccr7|Nrip1|Tnfaip3|Itgav|Il6|Dusp5|Igf1|Vegfa|Ptger2|Vegfc|Il1rap|Cx3cl1|Nfkb1|Adora2b|Adm|Cbx2|Furin|Nr4a1|Traf1|Il1rl1|Hbegf|Dhrs9|Sh2d2a|Fgf2|Ccrl2|Col5a2|Col5a3|Flrt3|Gna13|Trib3|Edn1|Ksr1|Ksr2|Guca1a|Dusp10|Rgs1|Il33|Eef2k|Il2ra|Il2rb|Rarb|Maml2|Mmp9|Fmnl2|Inhba|Crhbp|Cd86|Ppbp|Pik3r3|Arhgap26|Pdgfc|Gpr35|Gnat3|Ptpn2|Pgd|Crabp2|Csf2rb|Hc|S1pr1|Kitl|Frat…	http://www.reactome.org/cgi-bin/eventbrowser_st_id?ST_ID=R-MMU-162582	7	72	Ptpn18,Guca1a,Rarb,Mmp9,Pgd,Frat2,Arhgef39	Cdon,Areg,Cxcl3,Ece1,Ktn1,Rhpn2,Ccr7,Nrip1,Tnfaip3,Itgav,Il6,Dusp5,Igf1,Vegfa,Ptger2,Vegfc,Il1rap,Cx3cl1,Nfkb1,Adora2b,Adm,Cbx2,Furin,Nr4a1,Traf1,Il1rl1,Hbegf,Dhrs9,Sh2d2a,Fgf2,Ccrl2,Col5a2,Col5a3,Flrt3,Gna13,Trib3,Edn1,Ksr1,Ksr2,Dusp10,Rgs1,Il33,Eef2k,Il2ra,Il2rb,Maml2,Fmnl2,Inhba,Crhbp,Cd86,Ppbp,Pik3r3,Arhgap26,Pdgfc,Gpr35,Gnat3,Ptpn2,Crabp2,Csf2rb,Hc,S1pr1,Kitl,Ramp3,Hcar2,Stat5a,Gpr65,Skil,Cx…
MAPK signaling pathway	KEGG PATHWAY	mmu04010	27	294	2.03e-14	4.19e-12	Areg|Igf1|Pdgfa|Pdgfc|Vegfa|Vegfc|Il1rap|Dusp5|Nfkb1|Nfkb2|Csf1|Angpt2|Dusp10|Trp53|Nr4a1|Map3k5|Hspa1b|Il1a|Il1b|Fgf2|Il1r1|Ddit3|Gadd45a|Gadd45b|Kitl|Gadd45g|Myc	http://www.genome.jp/kegg-bin/show_pathway?mmu04010/mmu:17311%09red/mmu:11601%09red/mmu:14173%09red/mmu:22339%09red/mmu:13198%09red/mmu:13197%09red/mmu:18033%09red/mmu:18034%09red/mmu:23882%09red/mmu:17873%09red/mmu:16176%09red/mmu:15370%09red/mmu:240672%09red/mmu:11839%09red/mmu:16000%09red/mmu:22341%09red/mmu:26408%09red/mmu:18590%09red/mmu:16180%09red/mmu:63953%09red/mmu:54635%09red/mmu:12977%…	3	24	Angpt2,Trp53,Hspa1b	Areg,Igf1,Pdgfa,Pdgfc,Vegfa,Vegfc,Il1rap,Dusp5,Nfkb1,Nfkb2,Csf1,Dusp10,Nr4a1,Map3k5,Il1a,Il1b,Fgf2,Il1r1,Ddit3,Gadd45a,Gadd45b,Kitl,Gadd45g,Myc
Pathways in cancer	KEGG PATHWAY	mmu05200	35	535	3.78e-14	6.93e-12	Pdgfa|Igf1|Pim1|Ccnd2|Il6|Vegfa|Itgav|Vegfc|Nfkb1|Nfkb2|Traf1|Ptger2|Gna13|Csf3r|Mmp9|Edn1|Csf2rb|Il2ra|Il2rb|Rarb|Il23a|Trp53|Il7r|Frat2|Pik3r3|Fgf2|Ptgs2|Csf2rb2|Gadd45a|Gadd45b|Kitl|Gadd45g|Mgst2|Stat5a|Myc	http://www.genome.jp/kegg-bin/show_pathway?mmu05200/mmu:17311%09red/mmu:14173%09red/mmu:22339%09red/mmu:16410%09red/mmu:16193%09red/mmu:13197%09red/mmu:16197%09red/mmu:211666%09red/mmu:13614%09red/mmu:18033%09red/mmu:18034%09red/mmu:23882%09red/mmu:19225%09red/mmu:17873%09red/mmu:18712%09red/mmu:12986%09red/mmu:12984%09red/mmu:22029%09red/mmu:12983%09red/mmu:14674%09red/mmu:16000%09red/mmu:22341%…	5	30	Mmp9,Rarb,Trp53,Frat2,Mgst2	Pdgfa,Igf1,Pim1,Ccnd2,Il6,Vegfa,Itgav,Vegfc,Nfkb1,Nfkb2,Traf1,Ptger2,Gna13,Csf3r,Edn1,Csf2rb,Il2ra,Il2rb,Il23a,Il7r,Pik3r3,Fgf2,Ptgs2,Csf2rb2,Gadd45a,Gadd45b,Kitl,Gadd45g,Stat5a,Myc
Viral protein interaction with cytokine and cytokine receptor	KEGG PATHWAY	mmu04061	17	103	3.21e-13	4.9e-11	Il2ra|Cxcl3|Il20rb|Tnfrsf1b|Ccl7|Ccl17|Il10|Il2rb|Csf1|Il6|Cx3cl1|Ppbp|Ccr7|Cxcl11|Cxcl10|Ccl22|Ccl24	http://www.genome.jp/kegg-bin/show_pathway?mmu04061/mmu:12775%09red/mmu:12977%09red/mmu:20299%09red/mmu:57349%09red/mmu:56221%09red/mmu:330122%09red/mmu:15945%09red/mmu:20312%09red/mmu:21938%09red/mmu:16184%09red/mmu:20306%09red/mmu:213208%09red/mmu:16193%09red/mmu:56066%09red/mmu:20295%09red/mmu:16153%09red/mmu:16185%09red	0	17		Il2ra,Cxcl3,Il20rb,Tnfrsf1b,Ccl7,Ccl17,Il10,Il2rb,Csf1,Il6,Cx3cl1,Ppbp,Ccr7,Cxcl11,Cxcl10,Ccl22,Ccl24
TNF signaling pathway	KEGG PATHWAY	mmu04668	17	113	1.22e-12	1.8e-10	Traf1|Cxcl3|Tnfrsf1b|Ptgs2|Creb5|Mmp9|Csf1|Tnfaip3|Map3k5|Il6|Cx3cl1|Pik3r3|Vegfc|Cxcl10|Edn1|Nfkb1|Il1b	http://www.genome.jp/kegg-bin/show_pathway?mmu04668/mmu:12977%09red/mmu:22029%09red/mmu:231991%09red/mmu:13614%09red/mmu:330122%09red/mmu:18033%09red/mmu:17395%09red/mmu:22341%09red/mmu:20312%09red/mmu:21938%09red/mmu:21929%09red/mmu:16176%09red/mmu:19225%09red/mmu:26408%09red/mmu:16193%09red/mmu:15945%09red/mmu:18710%09red	1	16	Mmp9	Traf1,Cxcl3,Tnfrsf1b,Ptgs2,Creb5,Csf1,Tnfaip3,Map3k5,Il6,Cx3cl1,Pik3r3,Vegfc,Cxcl10,Edn1,Nfkb1,Il1b
C-type lectin receptor signaling pathway	KEGG PATHWAY	mmu04625	16	112	1.14e-11	1.47e-09	Cblb|Il23a|Ccl17|Egr2|Ptgs2|Plk3|Clec7a|Egr3|Il6|Il10|Pik3r3|Ksr1|Nfkb1|Il1b|Ccl22|Nfkb2	http://www.genome.jp/kegg-bin/show_pathway?mmu04625/mmu:20299%09red/mmu:56644%09red/mmu:20295%09red/mmu:18033%09red/mmu:18034%09red/mmu:16706%09red/mmu:12795%09red/mmu:13655%09red/mmu:13654%09red/mmu:16193%09red/mmu:19225%09red/mmu:208650%09red/mmu:83430%09red/mmu:18710%09red/mmu:16153%09red/mmu:16176%09red	0	16		Cblb,Il23a,Ccl17,Egr2,Ptgs2,Plk3,Clec7a,Egr3,Il6,Il10,Pik3r3,Ksr1,Nfkb1,Il1b,Ccl22,Nfkb2
Apoptosis	KEGG PATHWAY	mmu04210	17	136	1.76e-11	2.2e-09	Bcl2a1d|Traf1|Ctsk|Bcl2a1a|Bcl2a1b|Csf2rb2|Csf2rb|Gadd45a|Gadd45b|Trp53|Gadd45g|Casp6|Ddit3|Pik3r3|Nfkb1|Map3k5|Ern1	http://www.genome.jp/kegg-bin/show_pathway?mmu04210/mmu:12984%09red/mmu:22029%09red/mmu:12983%09red/mmu:13038%09red/mmu:18033%09red/mmu:12047%09red/mmu:13198%09red/mmu:12045%09red/mmu:13197%09red/mmu:26408%09red/mmu:22059%09red/mmu:17873%09red/mmu:23882%09red/mmu:78943%09red/mmu:12368%09red/mmu:12044%09red/mmu:18710%09red	2	15	Ctsk,Trp53	Bcl2a1d,Traf1,Bcl2a1a,Bcl2a1b,Csf2rb2,Csf2rb,Gadd45a,Gadd45b,Gadd45g,Casp6,Ddit3,Pik3r3,Nfkb1,Map3k5,Ern1
PI3K-Akt signaling pathway	KEGG PATHWAY	mmu04151	25	358	4.92e-11	5.97e-09	Areg|Igf1|Pdgfa|Ccnd2|Il6|Pdgfc|Vegfa|Vegfc|Nfkb1|Csf1|Itgav|Csf3r|Angpt2|Il7r|Il2ra|Il2rb|Trp53|Nr4a1|Thbs1|Pik3r3|Fgf2|Creb5|Kitl|Osm|Myc	http://www.genome.jp/kegg-bin/show_pathway?mmu04151/mmu:15370%09red/mmu:11601%09red/mmu:17311%09red/mmu:14173%09red/mmu:22339%09red/mmu:16410%09red/mmu:16193%09red/mmu:21825%09red/mmu:16197%09red/mmu:18033%09red/mmu:12986%09red/mmu:11839%09red/mmu:16000%09red/mmu:22341%09red/mmu:18590%09red/mmu:18710%09red/mmu:16184%09red/mmu:16185%09red/mmu:231991%09red/mmu:54635%09red/mmu:12444%09red/mmu:12977%…	2	23	Angpt2,Trp53	Areg,Igf1,Pdgfa,Ccnd2,Il6,Pdgfc,Vegfa,Vegfc,Nfkb1,Csf1,Itgav,Csf3r,Il7r,Il2ra,Il2rb,Nr4a1,Thbs1,Pik3r3,Fgf2,Creb5,Kitl,Osm,Myc
Fluid shear stress and atherosclerosis	KEGG PATHWAY	mmu05418	16	143	3.09e-10	3.04e-08	Pdgfa|Pecam1|Trp53|Mmp9|Itgav|Map3k5|Mgst2|Pik3r3|Vegfa|Il1a|Edn1|Nfkb1|Thbd|Ass1|Il1b|Il1r1	http://www.genome.jp/kegg-bin/show_pathway?mmu05418/mmu:16410%09red/mmu:18613%09red/mmu:13614%09red/mmu:18033%09red/mmu:17395%09red/mmu:22339%09red/mmu:26408%09red/mmu:22059%09red/mmu:18590%09red/mmu:16177%09red/mmu:16176%09red/mmu:16175%09red/mmu:11898%09red/mmu:21824%09red/mmu:18710%09red/mmu:211666%09red	3	13	Trp53,Mmp9,Mgst2	Pdgfa,Pecam1,Itgav,Map3k5,Pik3r3,Vegfa,Il1a,Edn1,Nfkb1,Thbd,Ass1,Il1b,Il1r1
Interleukin signaling pathway	PANTHER	P00036	11	74	1.32e-08	1.03e-06	Csf2rb|Il13ra2|Il2rb|Il2ra|Il23a|Csf2rb2|Il11|Il6|Stat5a|Il1a|Myc	http://www.pantherdb.org/pathway/pathwayDiagram.jsp?catAccession=P00036	0	11		Csf2rb,Il13ra2,Il2rb,Il2ra,Il23a,Csf2rb2,Il11,Il6,Stat5a,Il1a,Myc
Rheumatoid arthritis	KEGG PATHWAY	mmu05323	11	84	4.32e-08	3.12e-06	Acp5|Ctsk|Il23a|Il11|Csf1|Cd86|Il6|Vegfa|H2-Ea|Il1a|Il1b	http://www.genome.jp/kegg-bin/show_pathway?mmu05323/mmu:11433%09red/mmu:13038%09red/mmu:12524%09red/mmu:22339%09red/mmu:12977%09red/mmu:16176%09red/mmu:16175%09red/mmu:16193%09red/mmu:16156%09red/mmu:83430%09red/mmu:100504404%09red	2	9	Acp5,Ctsk	Il23a,Il11,Csf1,Cd86,Il6,Vegfa,H2-Ea,Il1a,Il1b
NF-kappa B signaling pathway	KEGG PATHWAY	mmu04064	12	109	6.07e-08	4.32e-06	Bcl2a1d|Traf1|Ticam2|Bcl2a1a|Bcl2a1b|Ptgs2|Gadd45b|Tnfaip3|Nfkb1|Il1b|Nfkb2|Il1r1	http://www.genome.jp/kegg-bin/show_pathway?mmu04064/mmu:22029%09red/mmu:225471%09red/mmu:18034%09red/mmu:18033%09red/mmu:12047%09red/mmu:12045%09red/mmu:12044%09red/mmu:21929%09red/mmu:16177%09red/mmu:16176%09red/mmu:19225%09red/mmu:17873%09red	0	12		Bcl2a1d,Traf1,Ticam2,Bcl2a1a,Bcl2a1b,Ptgs2,Gadd45b,Tnfaip3,Nfkb1,Il1b,Nfkb2,Il1r1
GPCR ligand binding	Reactome	R-MMU-500792	21	379	7.67e-08	5.36e-06	Gpr65|Pgd|Ptger2|Cxcl10|S1pr1|Ccr7|Cx3cl1|Cxcl3|Ramp3|Ccrl2|Hcar2|Ppbp|Edn1|Crhbp|Ece1|Hc|Cxcl11|F2rl2|Adora2b|Adm|Gpr35	http://www.reactome.org/cgi-bin/eventbrowser_st_id?ST_ID=R-MMU-500792	1	20	Pgd	Gpr65,Ptger2,Cxcl10,S1pr1,Ccr7,Cx3cl1,Cxcl3,Ramp3,Ccrl2,Hcar2,Ppbp,Edn1,Crhbp,Ece1,Hc,Cxcl11,F2rl2,Adora2b,Adm,Gpr35
IL-17 signaling pathway	KEGG PATHWAY	mmu04657	11	91	9.08e-08	6.14e-06	Ptgs2|Cxcl3|Mmp9|Ccl7|Ccl17|Mmp13|Tnfaip3|Il6|Cxcl10|Nfkb1|Il1b	http://www.genome.jp/kegg-bin/show_pathway?mmu04657/mmu:330122%09red/mmu:18033%09red/mmu:17395%09red/mmu:15945%09red/mmu:17386%09red/mmu:21929%09red/mmu:16176%09red/mmu:19225%09red/mmu:20306%09red/mmu:16193%09red/mmu:20295%09red	1	10	Mmp9	Ptgs2,Cxcl3,Ccl7,Ccl17,Mmp13,Tnfaip3,Il6,Cxcl10,Nfkb1,Il1b
Signaling by Receptor Tyrosine Kinases	Reactome	R-MMU-9006934	21	385	9.84e-08	6.34e-06	Areg|Ptpn18|Hbegf|Mmp9|Kitl|Sh2d2a|Itgav|Col5a2|Col5a3|Flrt3|Igf1|Pik3r3|Stat5a|Vegfc|Trib3|Pdgfc|Vegfa|Furin|Pdgfa|Fgf2|Ptpn2	http://www.reactome.org/cgi-bin/eventbrowser_st_id?ST_ID=R-MMU-9006934	2	19	Ptpn18,Mmp9	Areg,Hbegf,Kitl,Sh2d2a,Itgav,Col5a2,Col5a3,Flrt3,Igf1,Pik3r3,Stat5a,Vegfc,Trib3,Pdgfc,Vegfa,Furin,Pdgfa,Fgf2,Ptpn2
Small cell lung cancer	KEGG PATHWAY	mmu05222	11	92	1.01e-07	6.38e-06	Traf1|Rarb|Trp53|Gadd45a|Gadd45b|Itgav|Gadd45g|Pik3r3|Ptgs2|Nfkb1|Myc	http://www.genome.jp/kegg-bin/show_pathway?mmu05222/mmu:16410%09red/mmu:22029%09red/mmu:18033%09red/mmu:13197%09red/mmu:22059%09red/mmu:17869%09red/mmu:23882%09red/mmu:19225%09red/mmu:17873%09red/mmu:18710%09red/mmu:218772%09red	2	9	Rarb,Trp53	Traf1,Gadd45a,Gadd45b,Itgav,Gadd45g,Pik3r3,Ptgs2,Nfkb1,Myc
Hematopoietic cell lineage	KEGG PATHWAY	mmu04640	11	95	1.35e-07	8.33e-06	Il7r|Il2ra|Il11|Kitl|Csf1|Il6|Csf3r|H2-Ea|Il1a|Il1b|Il1r1	http://www.genome.jp/kegg-bin/show_pathway?mmu04640/mmu:12986%09red/mmu:17311%09red/mmu:100504404%09red/mmu:12977%09red/mmu:16177%09red/mmu:16176%09red/mmu:16175%09red/mmu:16184%09red/mmu:16193%09red/mmu:16156%09red/mmu:16197%09red	0	11		Il7r,Il2ra,Il11,Kitl,Csf1,Il6,Csf3r,H2-Ea,Il1a,Il1b,Il1r1
Measles	KEGG PATHWAY	mmu05162	13	144	1.46e-07	8.86e-06	Cblb|Il2rb|Il2ra|Trp53|Ccnd2|Tnfaip3|Il6|Hspa1b|Stat5a|Pik3r3|Il1a|Nfkb1|Il1b	http://www.genome.jp/kegg-bin/show_pathway?mmu05162/mmu:18033%09red/mmu:12444%09red/mmu:208650%09red/mmu:20850%09red/mmu:15511%09red/mmu:22059%09red/mmu:21929%09red/mmu:16176%09red/mmu:16175%09red/mmu:16193%09red/mmu:18710%09red/mmu:16184%09red/mmu:16185%09red	2	11	Trp53,Hspa1b	Cblb,Il2rb,Il2ra,Ccnd2,Tnfaip3,Il6,Stat5a,Pik3r3,Il1a,Nfkb1,Il1b
Class A/1 (Rhodopsin-like receptors)	Reactome	R-MMU-373076	18	295	1.71e-07	1e-05	Gpr65|Pgd|Cxcl10|S1pr1|Ccr7|Cx3cl1|Cxcl3|Ptger2|Ccrl2|Hcar2|Ppbp|Edn1|Ece1|Hc|Cxcl11|F2rl2|Adora2b|Gpr35	http://www.reactome.org/cgi-bin/eventbrowser_st_id?ST_ID=R-MMU-373076	1	17	Pgd	Gpr65,Cxcl10,S1pr1,Ccr7,Cx3cl1,Cxcl3,Ptger2,Ccrl2,Hcar2,Ppbp,Edn1,Ece1,Hc,Cxcl11,F2rl2,Adora2b,Gpr35
Extracellular matrix organization	Reactome	R-MMU-1474244	17	263	1.75e-07	1e-05	Itgax|Pdgfa|Ctsk|Pecam1|Mmp12|Timp1|Mmp13|Ddr2|Mmp19|Itgav|Col5a2|Col5a3|Mmp9|Klk9|Fgf2|Fbln5|Furin	http://www.reactome.org/cgi-bin/eventbrowser_st_id?ST_ID=R-MMU-1474244	2	15	Ctsk,Mmp9	Itgax,Pdgfa,Pecam1,Mmp12,Timp1,Mmp13,Ddr2,Mmp19,Itgav,Col5a2,Col5a3,Klk9,Fgf2,Fbln5,Furin
Tuberculosis	KEGG PATHWAY	mmu05152	14	178	2.36e-07	1.28e-05	Itgax|Mrc1|Il1a|Vdr|Il23a|Clec7a|Il10|Plk3|Il6|Tlr1|Ksr1|H2-Ea|Nfkb1|Il1b	http://www.genome.jp/kegg-bin/show_pathway?mmu05152/mmu:16411%09red/mmu:21897%09red/mmu:13115%09red/mmu:56644%09red/mmu:18033%09red/mmu:16706%09red/mmu:12795%09red/mmu:17533%09red/mmu:16176%09red/mmu:16175%09red/mmu:100504404%09red/mmu:16193%09red/mmu:83430%09red/mmu:16153%09red	0	14		Itgax,Mrc1,Il1a,Vdr,Il23a,Clec7a,Il10,Plk3,Il6,Tlr1,Ksr1,H2-Ea,Nfkb1,Il1b
AGE-RAGE signaling pathway in diabetic complications	KEGG PATHWAY	mmu04933	11	101	2.38e-07	1.28e-05	Pim1|Il6|Stat5a|Vegfa|Pik3r3|Vegfc|Il1a|Edn1|Nfkb1|Thbd|Il1b	http://www.genome.jp/kegg-bin/show_pathway?mmu04933/mmu:20850%09red/mmu:13614%09red/mmu:18033%09red/mmu:22341%09red/mmu:22339%09red/mmu:16176%09red/mmu:16175%09red/mmu:16193%09red/mmu:21824%09red/mmu:18710%09red/mmu:18712%09red	0	11		Pim1,Il6,Stat5a,Vegfa,Pik3r3,Vegfc,Il1a,Edn1,Nfkb1,Thbd,Il1b
Th17 cell differentiation	KEGG PATHWAY	mmu04659	11	102	2.61e-07	1.38e-05	Il2ra|Il2rb|Il23a|Irf4|Il6|Stat5a|Il1rap|H2-Ea|Nfkb1|Il1b|Il1r1	http://www.genome.jp/kegg-bin/show_pathway?mmu04659/mmu:18033%09red/mmu:20850%09red/mmu:16364%09red/mmu:16177%09red/mmu:16176%09red/mmu:100504404%09red/mmu:16193%09red/mmu:83430%09red/mmu:16180%09red/mmu:16184%09red/mmu:16185%09red	0	11		Il2ra,Il2rb,Il23a,Irf4,Il6,Stat5a,Il1rap,H2-Ea,Nfkb1,Il1b,Il1r1
Apoptosis signaling pathway	PANTHER	P00006	11	103	2.86e-07	1.45e-05	Bcl2a1d|Tnfrsf1b|Bcl2a1a|Bcl2a1b|Trp53|Map3k5|Hspa1b|Crem|Nfkb1|Nfkb2|Atf3	http://www.pantherdb.org/pathway/pathwayDiagram.jsp?catAccession=P00006	2	9	Trp53,Hspa1b	Bcl2a1d,Tnfrsf1b,Bcl2a1a,Bcl2a1b,Map3k5,Crem,Nfkb1,Nfkb2,Atf3
Negative regulation of the PI3K/AKT network	Reactome	R-MMU-199418	11	103	2.86e-07	1.45e-05	Areg|Il1rl1|Pdgfa|Il1rap|Kitl|Cd86|Hbegf|Pik3r3|Il33|Trib3|Fgf2	http://www.reactome.org/cgi-bin/eventbrowser_st_id?ST_ID=R-MMU-199418	0	11		Areg,Il1rl1,Pdgfa,Il1rap,Kitl,Cd86,Hbegf,Pik3r3,Il33,Trib3,Fgf2
Interleukin-1 family signaling	Reactome	R-MMU-446652	9	62	3.36e-07	1.65e-05	Il1rn|Il1rl1|Il1rap|Il33|Il1a|Nfkb1|Il1b|Nfkb2|Il1r1	http://www.reactome.org/cgi-bin/eventbrowser_st_id?ST_ID=R-MMU-446652	0	9		Il1rn,Il1rl1,Il1rap,Il33,Il1a,Nfkb1,Il1b,Nfkb2,Il1r1
Other interleukin signaling	Reactome	R-MMU-449836	15	214	3.53e-07	1.71e-05	Csf2rb|Areg|Il2rb|Il2ra|Pdgfa|Kitl|Csf1|Fgf2|Hbegf|Csf3r|Trib3|Dusp5|Ksr1|Ksr2|Dusp10	http://www.reactome.org/cgi-bin/eventbrowser_st_id?ST_ID=R-MMU-449836	0	15		Csf2rb,Areg,Il2rb,Il2ra,Pdgfa,Kitl,Csf1,Fgf2,Hbegf,Csf3r,Trib3,Dusp5,Ksr1,Ksr2,Dusp10
Neutrophil degranulation	Reactome	R-MMU-6798695	23	511	6.25e-07	2.96e-05	Cxcl3|Acpp|Idh1|Tnfaip6|Nfkb1|Itgax|Pecam1|Ticam2|Tnfrsf1b|Olr1|H2-T23|Itgav|Tarm1|Lair1|Mmp9|Gmfg|Hvcn1|Hspa1b|Ppbp|Dynlt1c|Acaa1a|Cep290|Pkm	http://www.reactome.org/cgi-bin/eventbrowser_st_id?ST_ID=R-MMU-6798695	8	15	Idh1,H2-T23,Mmp9,Gmfg,Hspa1b,Dynlt1c,Acaa1a,Pkm	Cxcl3,Acpp,Tnfaip6,Nfkb1,Itgax,Pecam1,Ticam2,Tnfrsf1b,Olr1,Itgav,Tarm1,Lair1,Hvcn1,Ppbp,Cep290
Epstein-Barr virus infection	KEGG PATHWAY	mmu05169	15	230	8.31e-07	3.73e-05	H2-Ea|Entpd1|Trp53|Gadd45a|H2-T23|Ccnd2|Tnfaip3|Gadd45g|Il6|Pik3r3|Gadd45b|Cxcl10|Nfkb1|Myc|Nfkb2	http://www.genome.jp/kegg-bin/show_pathway?mmu05169/mmu:12495%09red/mmu:18033%09red/mmu:18034%09red/mmu:12444%09red/mmu:17869%09red/mmu:15040%09red/mmu:15945%09red/mmu:13197%09red/mmu:22059%09red/mmu:21929%09red/mmu:23882%09red/mmu:16193%09red/mmu:17873%09red/mmu:18710%09red/mmu:100504404%09red	2	13	Trp53,H2-T23	H2-Ea,Entpd1,Gadd45a,Ccnd2,Tnfaip3,Gadd45g,Il6,Pik3r3,Gadd45b,Cxcl10,Nfkb1,Myc,Nfkb2
Metabolic pathways	KEGG PATHWAY	mmu01100	44	1494	8.67e-07	3.79e-05	Cyp26b1|Smox|Entpd1|Dhrs9|Scd3|Idh1|Dgat2|Ltc4s|Mtmr7|Ass1|Mgst2|Galnt15|Adh7|Ext1|Ugt1a10|Ckb|Gpat3|Chsy3|Akr1b3|Glce|Pycr1|Gldc|Acp5|Vdr|Ptgs2|Idi2|Azin2|Uox|Gamt|Hdc|4930438A08Rik|Pde4b|Chac1|Cth|Acaa1b|Acaa1a|Extl1|Car6|Atp5k|Il4i1|Pkm|Acot2|Cndp1|Cox6a2	http://www.genome.jp/kegg-bin/show_pathway?mmu01100/mmu:338403%09red/mmu:231510%09red/mmu:30049%09red/mmu:13115%09red/mmu:11433%09red/mmu:15186%09red/mmu:171210%09red/mmu:12353%09red/mmu:232174%09red/mmu:67909%09red/mmu:235674%09red/mmu:78923%09red/mmu:211666%09red/mmu:107869%09red/mmu:69065%09red/mmu:18746%09red/mmu:22262%09red/mmu:67800%09red/mmu:12862%09red/mmu:14204%09red/mmu:19225%09red/mmu:…	11	33	Idh1,Ltc4s,Mgst2,Ckb,Akr1b3,Acp5,Gamt,Acaa1b,Acaa1a,Atp5k,Pkm	Cyp26b1,Smox,Entpd1,Dhrs9,Scd3,Dgat2,Mtmr7,Ass1,Galnt15,Adh7,Ext1,Ugt1a10,Gpat3,Chsy3,Glce,Pycr1,Gldc,Vdr,Ptgs2,Idi2,Azin2,Uox,Hdc,4930438A08Rik,Pde4b,Chac1,Cth,Extl1,Car6,Il4i1,Acot2,Cndp1,Cox6a2
Melanoma	KEGG PATHWAY	mmu05218	9	72	1.05e-06	4.51e-05	Pdgfa|Pdgfc|Trp53|Gadd45a|Gadd45b|Gadd45g|Igf1|Pik3r3|Fgf2	http://www.genome.jp/kegg-bin/show_pathway?mmu05218/mmu:54635%09red/mmu:14173%09red/mmu:16000%09red/mmu:13197%09red/mmu:22059%09red/mmu:18590%09red/mmu:23882%09red/mmu:17873%09red/mmu:18710%09red	1	8	Trp53	Pdgfa,Pdgfc,Gadd45a,Gadd45b,Gadd45g,Igf1,Pik3r3,Fgf2
PI5P, PP2A and IER3 Regulate PI3K/AKT Signaling	Reactome	R-MMU-6811558	10	96	1.22e-06	5.15e-05	Areg|Il1rl1|Pdgfa|Kitl|Cd86|Hbegf|Pik3r3|Il33|Il1rap|Fgf2	http://www.reactome.org/cgi-bin/eventbrowser_st_id?ST_ID=R-MMU-6811558	0	10		Areg,Il1rl1,Pdgfa,Kitl,Cd86,Hbegf,Pik3r3,Il33,Il1rap,Fgf2
PIP3 activates AKT signaling	Reactome	R-MMU-1257604	13	178	1.38e-06	5.7e-05	Areg|Il1rl1|Pdgfa|Il1rap|Nr4a1|Kitl|Fgf2|Cd86|Hbegf|Pik3r3|Il33|Trib3|Cbx2	http://www.reactome.org/cgi-bin/eventbrowser_st_id?ST_ID=R-MMU-1257604	0	13		Areg,Il1rl1,Pdgfa,Il1rap,Nr4a1,Kitl,Fgf2,Cd86,Hbegf,Pik3r3,Il33,Trib3,Cbx2
Hemostasis	Reactome	R-MMU-109582	22	497	1.42e-06	5.8e-05	Pdgfa|Igf1|Pdpn|Vegfa|Vegfc|Serpinb2|P2rx5|Itgax|Pecam1|Olr1|Itgav|Gna13|Srgn|Gnat3|Carmil1|Slc7a11|Angpt2|Ppbp|Pik3r3|Timp1|F2rl2|Thbd	http://www.reactome.org/cgi-bin/eventbrowser_st_id?ST_ID=R-MMU-109582	1	21	Angpt2	Pdgfa,Igf1,Pdpn,Vegfa,Vegfc,Serpinb2,P2rx5,Itgax,Pecam1,Olr1,Itgav,Gna13,Srgn,Gnat3,Carmil1,Slc7a11,Ppbp,Pik3r3,Timp1,F2rl2,Thbd
Toll-like receptor signaling pathway	KEGG PATHWAY	mmu04620	10	99	1.58e-06	6.27e-05	Ticam2|Ctsk|Cd86|Il6|Tlr1|Pik3r3|Cxcl10|Cxcl11|Nfkb1|Il1b	http://www.genome.jp/kegg-bin/show_pathway?mmu04620/mmu:21897%09red/mmu:225471%09red/mmu:13038%09red/mmu:18033%09red/mmu:12524%09red/mmu:15945%09red/mmu:16176%09red/mmu:16193%09red/mmu:56066%09red/mmu:18710%09red	1	9	Ctsk	Ticam2,Cd86,Il6,Tlr1,Pik3r3,Cxcl10,Cxcl11,Nfkb1,Il1b
Human T-cell leukemia virus 1 infection	KEGG PATHWAY	mmu05166	15	246	1.83e-06	7.06e-05	Il2ra|Il2rb|Trp53|Egr2|Creb5|Ccnd2|Il6|Stat5a|Pik3r3|Nfkb2|H2-Ea|Nfkb1|Myc|H2-T23|Il1r1	http://www.genome.jp/kegg-bin/show_pathway?mmu05166/mmu:12444%09red/mmu:231991%09red/mmu:18033%09red/mmu:18034%09red/mmu:15040%09red/mmu:20850%09red/mmu:22059%09red/mmu:17869%09red/mmu:16177%09red/mmu:13654%09red/mmu:100504404%09red/mmu:16193%09red/mmu:18710%09red/mmu:16184%09red/mmu:16185%09red	2	13	Trp53,H2-T23	Il2ra,Il2rb,Egr2,Creb5,Ccnd2,Il6,Stat5a,Pik3r3,Nfkb2,H2-Ea,Nfkb1,Myc,Il1r1
Osteoclast differentiation	KEGG PATHWAY	mmu04380	11	128	2.08e-06	7.94e-05	Acp5|Ctsk|Socs1|Csf1|Fhl2|Pik3r3|Il1a|Nfkb1|Il1b|Nfkb2|Il1r1	http://www.genome.jp/kegg-bin/show_pathway?mmu04380/mmu:12703%09red/mmu:11433%09red/mmu:13038%09red/mmu:18033%09red/mmu:18034%09red/mmu:12977%09red/mmu:16177%09red/mmu:16176%09red/mmu:16175%09red/mmu:14200%09red/mmu:18710%09red	2	9	Acp5,Ctsk	Socs1,Csf1,Fhl2,Pik3r3,Il1a,Nfkb1,Il1b,Nfkb2,Il1r1
MAPK1/MAPK3 signaling	Reactome	R-MMU-5684996	13	189	2.58e-06	9.58e-05	Csf2rb|Pdgfa|Il2rb|Il2ra|Areg|Kitl|Fgf2|Il6|Hbegf|Dusp5|Ksr1|Ksr2|Dusp10	http://www.reactome.org/cgi-bin/eventbrowser_st_id?ST_ID=R-MMU-5684996	0	13		Csf2rb,Pdgfa,Il2rb,Il2ra,Areg,Kitl,Fgf2,Il6,Hbegf,Dusp5,Ksr1,Ksr2,Dusp10
FoxO signaling pathway	KEGG PATHWAY	mmu04068	11	132	2.74e-06	0.000101041	Il7r|Igf1|Il10|Gadd45a|Plk3|Ccnd2|Gadd45g|Il6|Pik3r3|Gadd45b|S1pr1	http://www.genome.jp/kegg-bin/show_pathway?mmu04068/mmu:12444%09red/mmu:13609%09red/mmu:16000%09red/mmu:16197%09red/mmu:18710%09red/mmu:12795%09red/mmu:17873%09red/mmu:23882%09red/mmu:16193%09red/mmu:13197%09red/mmu:16153%09red	0	11		Il7r,Igf1,Il10,Gadd45a,Plk3,Ccnd2,Gadd45g,Il6,Pik3r3,Gadd45b,S1pr1
Human cytomegalovirus infection	KEGG PATHWAY	mmu05163	15	256	2.91e-06	0.000104241	Il1b|Ptgs2|Trp53|Creb5|Ptger2|Itgav|Il6|Pik3r3|Gna13|Vegfa|Cx3cl1|Nfkb1|Myc|H2-T23|Il1r1	http://www.genome.jp/kegg-bin/show_pathway?mmu05163/mmu:16410%09red/mmu:19217%09red/mmu:231991%09red/mmu:14674%09red/mmu:18033%09red/mmu:15040%09red/mmu:22339%09red/mmu:20312%09red/mmu:22059%09red/mmu:17869%09red/mmu:16177%09red/mmu:16176%09red/mmu:19225%09red/mmu:16193%09red/mmu:18710%09red	2	13	Trp53,H2-T23	Il1b,Ptgs2,Creb5,Ptger2,Itgav,Il6,Pik3r3,Gna13,Vegfa,Cx3cl1,Nfkb1,Myc,Il1r1
FLT3 Signaling	Reactome	R-MMU-9607240	13	197	3.95e-06	0.000134743	Csf2rb|Areg|Il2rb|Il2ra|Pdgfa|Kitl|Fgf2|Hbegf|Trib3|Dusp5|Ksr1|Ksr2|Dusp10	http://www.reactome.org/cgi-bin/eventbrowser_st_id?ST_ID=R-MMU-9607240	0	13		Csf2rb,Areg,Il2rb,Il2ra,Pdgfa,Kitl,Fgf2,Hbegf,Trib3,Dusp5,Ksr1,Ksr2,Dusp10
Ras signaling pathway	KEGG PATHWAY	mmu04014	14	233	4.72e-06	0.000155692	Pdgfa|Igf1|Rel|Vegfa|Kitl|Csf1|Pdgfc|Pik3r3|Vegfc|Ksr1|Angpt2|Nfkb1|Ksr2|Fgf2	http://www.genome.jp/kegg-bin/show_pathway?mmu04014/mmu:17311%09red/mmu:333050%09red/mmu:16000%09red/mmu:11601%09red/mmu:54635%09red/mmu:14173%09red/mmu:18033%09red/mmu:22341%09red/mmu:22339%09red/mmu:12977%09red/mmu:16706%09red/mmu:18590%09red/mmu:19696%09red/mmu:18710%09red	1	13	Angpt2	Pdgfa,Igf1,Rel,Vegfa,Kitl,Csf1,Pdgfc,Pik3r3,Vegfc,Ksr1,Nfkb1,Ksr2,Fgf2
Intracellular signaling by second messengers	Reactome	R-MMU-9006925	13	202	5.11e-06	0.000165024	Areg|Il1rl1|Pdgfa|Il1rap|Nr4a1|Kitl|Fgf2|Cd86|Hbegf|Pik3r3|Il33|Trib3|Cbx2	http://www.reactome.org/cgi-bin/eventbrowser_st_id?ST_ID=R-MMU-9006925	0	13		Areg,Il1rl1,Pdgfa,Il1rap,Nr4a1,Kitl,Fgf2,Cd86,Hbegf,Pik3r3,Il33,Trib3,Cbx2
Acute myeloid leukemia	KEGG PATHWAY	mmu05221	8	69	6.96e-06	0.000216058	Bcl2a1d|Bcl2a1a|Bcl2a1b|Pim1|Stat5a|Pik3r3|Nfkb1|Myc	http://www.genome.jp/kegg-bin/show_pathway?mmu05221/mmu:20850%09red/mmu:18033%09red/mmu:12047%09red/mmu:12045%09red/mmu:12044%09red/mmu:17869%09red/mmu:18710%09red/mmu:18712%09red	0	8		Bcl2a1d,Bcl2a1a,Bcl2a1b,Pim1,Stat5a,Pik3r3,Nfkb1,Myc
MAPK family signaling cascades	Reactome	R-MMU-5683057	13	211	7.96e-06	0.000239767	Csf2rb|Pdgfa|Il2rb|Il2ra|Areg|Kitl|Fgf2|Il6|Hbegf|Dusp5|Ksr1|Ksr2|Dusp10	http://www.reactome.org/cgi-bin/eventbrowser_st_id?ST_ID=R-MMU-5683057	0	13		Csf2rb,Pdgfa,Il2rb,Il2ra,Areg,Kitl,Fgf2,Il6,Hbegf,Dusp5,Ksr1,Ksr2,Dusp10
Interleukin-1 processing	Reactome	R-MMU-448706	4	7	8.38e-06	0.000248801	Nfkb1|Il1b|Nfkb2|Il1a	http://www.reactome.org/cgi-bin/eventbrowser_st_id?ST_ID=R-MMU-448706	0	4		Nfkb1,Il1b,Nfkb2,Il1a
Innate Immune System	Reactome	R-MMU-168249	29	876	8.54e-06	0.000251532	Cxcl3|Acpp|Idh1|Tnfaip6|Tnfaip3|Nfkb1|Nfkb2|Dynlt1c|Itgax|Pecam1|Ticam2|Ctsk|Tnfrsf1b|Olr1|H2-T23|Itgav|Tarm1|Lair1|Mmp9|Hc|Gmfg|Hvcn1|Hspa1b|Ppbp|Il1b|Acaa1a|Cep290|Tlr1|Pkm	http://www.reactome.org/cgi-bin/eventbrowser_st_id?ST_ID=R-MMU-168249	9	20	Idh1,Dynlt1c,Ctsk,H2-T23,Mmp9,Gmfg,Hspa1b,Acaa1a,Pkm	Cxcl3,Acpp,Tnfaip6,Tnfaip3,Nfkb1,Nfkb2,Itgax,Pecam1,Ticam2,Tnfrsf1b,Olr1,Itgav,Tarm1,Lair1,Hc,Hvcn1,Ppbp,Il1b,Cep290,Tlr1
Interleukin-1 signaling	Reactome	R-MMU-9020702	7	50	8.6e-06	0.000251532	Il1rn|Il1rap|Il1a|Nfkb1|Nfkb2|Il1b|Il1r1	http://www.reactome.org/cgi-bin/eventbrowser_st_id?ST_ID=R-MMU-9020702	0	7		Il1rn,Il1rap,Il1a,Nfkb1,Nfkb2,Il1b,Il1r1
Rap1 signaling pathway	KEGG PATHWAY	mmu04015	13	214	9.18e-06	0.000265792	Pdgfa|Adora2b|Igf1|Kitl|Csf1|Id1|Pdgfc|Pik3r3|Vegfc|Angpt2|Vegfa|Thbs1|Fgf2	http://www.genome.jp/kegg-bin/show_pathway?mmu04015/mmu:17311%09red/mmu:11601%09red/mmu:54635%09red/mmu:11541%09red/mmu:16000%09red/mmu:22341%09red/mmu:22339%09red/mmu:12977%09red/mmu:14173%09red/mmu:18590%09red/mmu:21825%09red/mmu:18710%09red/mmu:15901%09red	2	11	Id1,Angpt2	Pdgfa,Adora2b,Igf1,Kitl,Csf1,Pdgfc,Pik3r3,Vegfc,Vegfa,Thbs1,Fgf2
Prolactin signaling pathway	KEGG PATHWAY	mmu04917	8	72	9.28e-06	0.000265792	Socs1|Socs2|Ccnd2|Stat5a|Pik3r3|Cish|Csn2|Nfkb1	http://www.genome.jp/kegg-bin/show_pathway?mmu04917/mmu:12700%09red/mmu:12444%09red/mmu:12991%09red/mmu:18033%09red/mmu:20850%09red/mmu:12703%09red/mmu:216233%09red/mmu:18710%09red	0	8		Socs1,Socs2,Ccnd2,Stat5a,Pik3r3,Cish,Csn2,Nfkb1
RAF/MAP kinase cascade	Reactome	R-MMU-5673001	12	183	9.82e-06	0.000279572	Csf2rb|Pdgfa|Il2rb|Il2ra|Areg|Kitl|Fgf2|Hbegf|Dusp5|Ksr1|Ksr2|Dusp10	http://www.reactome.org/cgi-bin/eventbrowser_st_id?ST_ID=R-MMU-5673001	0	12		Csf2rb,Pdgfa,Il2rb,Il2ra,Areg,Kitl,Fgf2,Hbegf,Dusp5,Ksr1,Ksr2,Dusp10
Cellular senescence	KEGG PATHWAY	mmu04218	12	186	1.15e-05	0.000319464	Trp53|Gadd45a|H2-T23|Ccnd2|Zfp36l1|Gadd45g|Il6|Pik3r3|Il1a|Nfkb1|Myc|Gadd45b	http://www.genome.jp/kegg-bin/show_pathway?mmu04218/mmu:18033%09red/mmu:12444%09red/mmu:15040%09red/mmu:18710%09red/mmu:22059%09red/mmu:17869%09red/mmu:23882%09red/mmu:16175%09red/mmu:16193%09red/mmu:17873%09red/mmu:13197%09red/mmu:12192%09red	2	10	Trp53,H2-T23	Gadd45a,Ccnd2,Zfp36l1,Gadd45g,Il6,Pik3r3,Il1a,Nfkb1,Myc,Gadd45b
Chemokine receptors bind chemokines	Reactome	R-MMU-380108	7	53	1.21e-05	0.000334081	Cxcl3|Ccrl2|Cx3cl1|Ppbp|Ccr7|Cxcl11|Cxcl10	http://www.reactome.org/cgi-bin/eventbrowser_st_id?ST_ID=R-MMU-380108	0	7		Cxcl3,Ccrl2,Cx3cl1,Ppbp,Ccr7,Cxcl11,Cxcl10
Pertussis	KEGG PATHWAY	mmu05133	8	76	1.33e-05	0.000359688	Ticam2|Il23a|Il10|Hc|Il6|Il1a|Nfkb1|Il1b	http://www.genome.jp/kegg-bin/show_pathway?mmu05133/mmu:225471%09red/mmu:18033%09red/mmu:16176%09red/mmu:16175%09red/mmu:16193%09red/mmu:15139%09red/mmu:83430%09red/mmu:16153%09red	0	8		Ticam2,Il23a,Il10,Hc,Il6,Il1a,Nfkb1,Il1b
Chronic myeloid leukemia	KEGG PATHWAY	mmu05220	8	76	1.33e-05	0.000359688	Trp53|Gadd45a|Gadd45b|Gadd45g|Stat5a|Pik3r3|Nfkb1|Myc	http://www.genome.jp/kegg-bin/show_pathway?mmu05220/mmu:20850%09red/mmu:18033%09red/mmu:13197%09red/mmu:22059%09red/mmu:17869%09red/mmu:23882%09red/mmu:17873%09red/mmu:18710%09red	1	7	Trp53	Gadd45a,Gadd45b,Gadd45g,Stat5a,Pik3r3,Nfkb1,Myc
Amoebiasis	KEGG PATHWAY	mmu05146	9	103	1.55e-05	0.00041637	Serpinb9|Serpinb9b|Il10|Serpinb6b|Il6|Pik3r3|Nfkb1|Il1b|Il1r1	http://www.genome.jp/kegg-bin/show_pathway?mmu05146/mmu:20723%09red/mmu:18033%09red/mmu:20708%09red/mmu:20706%09red/mmu:16177%09red/mmu:16176%09red/mmu:16193%09red/mmu:18710%09red/mmu:16153%09red	0	9		Serpinb9,Serpinb9b,Il10,Serpinb6b,Il6,Pik3r3,Nfkb1,Il1b,Il1r1
Hepatitis B	KEGG PATHWAY	mmu05161	11	163	1.79e-05	0.000464431	Ticam2|Trp53|Egr2|Egr3|Creb5|Il6|Stat5a|Pik3r3|Mmp9|Nfkb1|Myc	http://www.genome.jp/kegg-bin/show_pathway?mmu05161/mmu:231991%09red/mmu:225471%09red/mmu:18033%09red/mmu:17395%09red/mmu:20850%09red/mmu:22059%09red/mmu:17869%09red/mmu:13655%09red/mmu:13654%09red/mmu:16193%09red/mmu:18710%09red	2	9	Trp53,Mmp9	Ticam2,Egr2,Egr3,Creb5,Il6,Stat5a,Pik3r3,Nfkb1,Myc
Viral carcinogenesis	KEGG PATHWAY	mmu05203	13	231	1.98e-05	0.000494214	Traf1|Trp53|Egr2|Egr3|Creb5|Ccnd2|Stat5a|Pik3r3|Rel|Nfkb1|Nfkb2|H2-T23|Pkm	http://www.genome.jp/kegg-bin/show_pathway?mmu05203/mmu:18033%09red/mmu:18746%09red/mmu:12444%09red/mmu:18034%09red/mmu:15040%09red/mmu:20850%09red/mmu:22059%09red/mmu:22029%09red/mmu:13655%09red/mmu:13654%09red/mmu:231991%09red/mmu:18710%09red/mmu:19696%09red	3	10	Trp53,H2-T23,Pkm	Traf1,Egr2,Egr3,Creb5,Ccnd2,Stat5a,Pik3r3,Rel,Nfkb1,Nfkb2
Non-integrin membrane-ECM interactions	Reactome	R-MMU-3000171	6	38	2.08e-05	0.000512826	Pdgfa|Ddr2|Itgav|Col5a2|Col5a3|Fgf2	http://www.reactome.org/cgi-bin/eventbrowser_st_id?ST_ID=R-MMU-3000171	0	6		Pdgfa,Ddr2,Itgav,Col5a2,Col5a3,Fgf2
Chemokine signaling pathway	KEGG PATHWAY	mmu04062	12	200	2.26e-05	0.000552752	Cxcl3|Ccl7|Ccl17|Cx3cl1|Ppbp|Pik3r3|Cxcl10|Ccr7|Cxcl11|Nfkb1|Ccl22|Ccl24	http://www.genome.jp/kegg-bin/show_pathway?mmu04062/mmu:12775%09red/mmu:20299%09red/mmu:57349%09red/mmu:56221%09red/mmu:20295%09red/mmu:18033%09red/mmu:15945%09red/mmu:18710%09red/mmu:20312%09red/mmu:20306%09red/mmu:56066%09red/mmu:330122%09red	0	12		Cxcl3,Ccl7,Ccl17,Cx3cl1,Ppbp,Pik3r3,Cxcl10,Ccr7,Cxcl11,Nfkb1,Ccl22,Ccl24
Inflammatory bowel disease (IBD)	KEGG PATHWAY	mmu05321	7	59	2.29e-05	0.000556182	H2-Ea|Il23a|Il10|Il6|Il1a|Nfkb1|Il1b	http://www.genome.jp/kegg-bin/show_pathway?mmu05321/mmu:18033%09red/mmu:16176%09red/mmu:16175%09red/mmu:100504404%09red/mmu:16193%09red/mmu:83430%09red/mmu:16153%09red	0	7		H2-Ea,Il23a,Il10,Il6,Il1a,Nfkb1,Il1b
Signaling pathways regulating pluripotency of stem cells	KEGG PATHWAY	mmu04550	10	138	2.42e-05	0.000579914	Lif|Igf1|Id2|Id3|Id1|Inhba|Pik3r3|Skil|Myc|Fgf2	http://www.genome.jp/kegg-bin/show_pathway?mmu04550/mmu:14173%09red/mmu:16000%09red/mmu:15902%09red/mmu:17869%09red/mmu:20482%09red/mmu:16323%09red/mmu:16880%09red/mmu:15903%09red/mmu:18710%09red/mmu:15901%09red	2	8	Id3,Id1	Lif,Igf1,Id2,Inhba,Pik3r3,Skil,Myc,Fgf2
Platelet activation, signaling and aggregation	Reactome	R-MMU-76002	13	237	2.55e-05	0.000600818	Pdgfa|Igf1|Timp1|Pecam1|Vegfa|Pdpn|Ppbp|Pik3r3|Gna13|Vegfc|Srgn|F2rl2|Gnat3	http://www.reactome.org/cgi-bin/eventbrowser_st_id?ST_ID=R-MMU-76002	0	13		Pdgfa,Igf1,Timp1,Pecam1,Vegfa,Pdpn,Ppbp,Pik3r3,Gna13,Vegfc,Srgn,F2rl2,Gnat3
Bladder cancer	KEGG PATHWAY	mmu05219	6	41	3.06e-05	0.000704387	Trp53|Thbs1|Hbegf|Vegfa|Mmp9|Myc	http://www.genome.jp/kegg-bin/show_pathway?mmu05219/mmu:17395%09red/mmu:22339%09red/mmu:22059%09red/mmu:17869%09red/mmu:21825%09red/mmu:15200%09red	2	4	Trp53,Mmp9	Thbs1,Hbegf,Vegfa,Myc
Inflammation mediated by chemokine and cytokine signaling pathway	PANTHER	P00031	12	208	3.26e-05	0.00074675	Ptgs2|Myh7b|Ccl7|Cxcl10|Il6|Ltc4s|Rgs1|Ccr7|Nfkb1|Il1b|Ccl22|Nfkb2	http://www.pantherdb.org/pathway/pathwayDiagram.jsp?catAccession=P00031	1	11	Ltc4s	Ptgs2,Myh7b,Ccl7,Cxcl10,Il6,Rgs1,Ccr7,Nfkb1,Il1b,Ccl22,Nfkb2
TNFs bind their physiological receptors	Reactome	R-MMU-5669034	5	25	3.81e-05	0.000845376	Tnfrsf1b|Tnfrsf8|Tnfrsf9|Tnfsf15|Tnfsf4	http://www.reactome.org/cgi-bin/eventbrowser_st_id?ST_ID=R-MMU-5669034	0	5		Tnfrsf1b,Tnfrsf8,Tnfrsf9,Tnfsf15,Tnfsf4
Breast cancer	KEGG PATHWAY	mmu05224	10	147	4.01e-05	0.000879853	Nfkb2|Igf1|Trp53|Gadd45a|Gadd45b|Gadd45g|Frat2|Pik3r3|Myc|Fgf2	http://www.genome.jp/kegg-bin/show_pathway?mmu05224/mmu:14173%09red/mmu:16000%09red/mmu:18034%09red/mmu:13197%09red/mmu:22059%09red/mmu:17869%09red/mmu:23882%09red/mmu:212398%09red/mmu:17873%09red/mmu:18710%09red	2	8	Trp53,Frat2	Nfkb2,Igf1,Gadd45a,Gadd45b,Gadd45g,Pik3r3,Myc,Fgf2
Non-small cell lung cancer	KEGG PATHWAY	mmu05223	7	66	4.44e-05	0.000958463	Rarb|Trp53|Gadd45a|Gadd45b|Gadd45g|Stat5a|Pik3r3	http://www.genome.jp/kegg-bin/show_pathway?mmu05223/mmu:13197%09red/mmu:18710%09red/mmu:22059%09red/mmu:23882%09red/mmu:17873%09red/mmu:20850%09red/mmu:218772%09red	2	5	Rarb,Trp53	Gadd45a,Gadd45b,Gadd45g,Stat5a,Pik3r3
Gastric cancer	KEGG PATHWAY	mmu05226	10	150	4.71e-05	0.00100644	Abcb1a|Rarb|Trp53|Gadd45a|Gadd45b|Gadd45g|Frat2|Pik3r3|Myc|Fgf2	http://www.genome.jp/kegg-bin/show_pathway?mmu05226/mmu:14173%09red/mmu:13197%09red/mmu:22059%09red/mmu:17869%09red/mmu:23882%09red/mmu:212398%09red/mmu:17873%09red/mmu:18710%09red/mmu:218772%09red/mmu:18671%09red	3	7	Rarb,Trp53,Frat2	Abcb1a,Gadd45a,Gadd45b,Gadd45g,Pik3r3,Myc,Fgf2
Kaposi sarcoma-associated herpesvirus infection	KEGG PATHWAY	mmu05167	12	217	4.81e-05	0.00102025	Ptgs2|Cxcl3|Trp53|H2-T23|Cd86|Il6|Pik3r3|Vegfa|Angpt2|Nfkb1|Myc|Fgf2	http://www.genome.jp/kegg-bin/show_pathway?mmu05167/mmu:11601%09red/mmu:330122%09red/mmu:18033%09red/mmu:12524%09red/mmu:15040%09red/mmu:14173%09red/mmu:22339%09red/mmu:22059%09red/mmu:17869%09red/mmu:19225%09red/mmu:16193%09red/mmu:18710%09red	3	9	Trp53,H2-T23,Angpt2	Ptgs2,Cxcl3,Cd86,Il6,Pik3r3,Vegfa,Nfkb1,Myc,Fgf2
Peptide ligand-binding receptors	Reactome	R-MMU-375276	11	185	5.33e-05	0.00111095	Cxcl3|Cxcl10|Cx3cl1|Ccr7|Ccrl2|Edn1|Ppbp|Ece1|Hc|Cxcl11|F2rl2	http://www.reactome.org/cgi-bin/eventbrowser_st_id?ST_ID=R-MMU-375276	0	11		Cxcl3,Cxcl10,Cx3cl1,Ccr7,Ccrl2,Edn1,Ppbp,Ece1,Hc,Cxcl11,F2rl2
Prostate cancer	KEGG PATHWAY	mmu05215	8	97	6.74e-05	0.00135673	Pdgfa|Pdgfc|Trp53|Creb5|Igf1|Pik3r3|Mmp9|Nfkb1	http://www.genome.jp/kegg-bin/show_pathway?mmu05215/mmu:18033%09red/mmu:231991%09red/mmu:54635%09red/mmu:16000%09red/mmu:17395%09red/mmu:22059%09red/mmu:18590%09red/mmu:18710%09red	2	6	Trp53,Mmp9	Pdgfa,Pdgfc,Creb5,Igf1,Pik3r3,Nfkb1
p53 signaling pathway	KEGG PATHWAY	mmu04115	7	71	6.81e-05	0.00136344	Igf1|Trp53|Gadd45a|Gadd45b|Ccnd2|Gadd45g|Thbs1	http://www.genome.jp/kegg-bin/show_pathway?mmu04115/mmu:12444%09red/mmu:16000%09red/mmu:22059%09red/mmu:17873%09red/mmu:23882%09red/mmu:21825%09red/mmu:13197%09red	1	6	Trp53	Igf1,Gadd45a,Gadd45b,Ccnd2,Gadd45g,Thbs1
Degradation of the extracellular matrix	Reactome	R-MMU-1474228	9	128	7.63e-05	0.00149295	Ctsk|Mmp12|Timp1|Mmp13|Mmp19|Col5a2|Col5a3|Mmp9|Klk9	http://www.reactome.org/cgi-bin/eventbrowser_st_id?ST_ID=R-MMU-1474228	2	7	Ctsk,Mmp9	Mmp12,Timp1,Mmp13,Mmp19,Col5a2,Col5a3,Klk9
TNFR2 non-canonical NF-kB pathway	Reactome	R-MMU-5668541	6	51	9.26e-05	0.00174534	Tnfrsf1b|Tnfsf15|Tnfrsf8|Tnfrsf9|Nfkb2|Tnfsf4	http://www.reactome.org/cgi-bin/eventbrowser_st_id?ST_ID=R-MMU-5668541	0	6		Tnfrsf1b,Tnfsf15,Tnfrsf8,Tnfrsf9,Nfkb2,Tnfsf4
Pancreatic cancer	KEGG PATHWAY	mmu05212	7	75	9.37e-05	0.00174979	Trp53|Gadd45a|Gadd45b|Gadd45g|Pik3r3|Vegfa|Nfkb1	http://www.genome.jp/kegg-bin/show_pathway?mmu05212/mmu:18033%09red/mmu:13197%09red/mmu:22339%09red/mmu:22059%09red/mmu:23882%09red/mmu:17873%09red/mmu:18710%09red	1	6	Trp53	Gadd45a,Gadd45b,Gadd45g,Pik3r3,Vegfa,Nfkb1
Glioma	KEGG PATHWAY	mmu05214	7	75	9.37e-05	0.00174979	Pdgfa|Igf1|Trp53|Gadd45a|Gadd45b|Gadd45g|Pik3r3	http://www.genome.jp/kegg-bin/show_pathway?mmu05214/mmu:16000%09red/mmu:13197%09red/mmu:22059%09red/mmu:18590%09red/mmu:23882%09red/mmu:17873%09red/mmu:18710%09red	1	6	Trp53	Pdgfa,Igf1,Gadd45a,Gadd45b,Gadd45g,Pik3r3
Interleukin-2 family signaling	Reactome	R-MMU-451927	5	32	0.000108229	0.00199355	Csf2rb|Il2ra|Il2rb|Pik3r3|Stat5a	http://www.reactome.org/cgi-bin/eventbrowser_st_id?ST_ID=R-MMU-451927	0	5		Csf2rb,Il2ra,Il2rb,Pik3r3,Stat5a
Metabolism	Reactome	R-MMU-1430728	40	1609	0.000113164	0.00205671	Chst11|Smox|Entpd1|Idh1|Dgat2|Ltc4s|Marcks|Mtmr7|Ass1|Gamt|Adh7|Ext1|Lyve1|Aldh1l2|Ugt1a10|Gpat3|Chsy3|Hilpda|Akr1b3|Pycr1|Gldc|Acp5|Vdr|Faah|Ckb|Idi2|Azin2|Cyp26b1|Pik3r3|Chac1|Cth|Rgs16|Ptgs2|Acaa1a|Car6|Atp5k|Hdc|Il4i1|Acot2|Pkm	http://www.reactome.org/cgi-bin/eventbrowser_st_id?ST_ID=R-MMU-1430728	9	31	Idh1,Ltc4s,Gamt,Akr1b3,Acp5,Ckb,Acaa1a,Atp5k,Pkm	Chst11,Smox,Entpd1,Dgat2,Marcks,Mtmr7,Ass1,Adh7,Ext1,Lyve1,Aldh1l2,Ugt1a10,Gpat3,Chsy3,Hilpda,Pycr1,Gldc,Vdr,Faah,Idi2,Azin2,Cyp26b1,Pik3r3,Chac1,Cth,Rgs16,Ptgs2,Car6,Hdc,Il4i1,Acot2
Cell adhesion molecules (CAMs)	KEGG PATHWAY	mmu04514	10	171	0.000131597	0.00234039	Pecam1|Cldn11|Ntng2|Nrcam|Cd274|H2-T23|Itgav|Cd86|H2-Ea|Tigit	http://www.genome.jp/kegg-bin/show_pathway?mmu04514/mmu:16410%09red/mmu:319504%09red/mmu:100043314%09red/mmu:171171%09red/mmu:12524%09red/mmu:60533%09red/mmu:18417%09red/mmu:15040%09red/mmu:18613%09red/mmu:100504404%09red	1	9	H2-T23	Pecam1,Cldn11,Ntng2,Nrcam,Cd274,Itgav,Cd86,H2-Ea,Tigit
Collagen degradation	Reactome	R-MMU-1442490	6	55	0.000135728	0.00236002	Ctsk|Mmp12|Mmp13|Col5a2|Col5a3|Mmp9	http://www.reactome.org/cgi-bin/eventbrowser_st_id?ST_ID=R-MMU-1442490	2	4	Ctsk,Mmp9	Mmp12,Mmp13,Col5a2,Col5a3
EGFR tyrosine kinase inhibitor resistance	KEGG PATHWAY	mmu01521	7	80	0.000136319	0.00236002	Pdgfa|Pdgfc|Il6|Igf1|Pik3r3|Vegfa|Fgf2	http://www.genome.jp/kegg-bin/show_pathway?mmu01521/mmu:54635%09red/mmu:14173%09red/mmu:16000%09red/mmu:22339%09red/mmu:18590%09red/mmu:16193%09red/mmu:18710%09red	0	7		Pdgfa,Pdgfc,Il6,Igf1,Pik3r3,Vegfa,Fgf2
MicroRNAs in cancer	KEGG PATHWAY	mmu05206	13	282	0.000136705	0.00236002	Pdgfa|Abcb1a|Socs1|Mmp9|Trp53|Ccnd2|Thbs1|Marcks|Vegfa|Ptgs2|Nfkb1|Myc|Pim1	http://www.genome.jp/kegg-bin/show_pathway?mmu05206/mmu:12444%09red/mmu:12703%09red/mmu:18033%09red/mmu:17395%09red/mmu:22339%09red/mmu:22059%09red/mmu:17869%09red/mmu:17118%09red/mmu:19225%09red/mmu:21825%09red/mmu:18712%09red/mmu:18590%09red/mmu:18671%09red	2	11	Mmp9,Trp53	Pdgfa,Abcb1a,Socs1,Ccnd2,Thbs1,Marcks,Vegfa,Ptgs2,Nfkb1,Myc,Pim1
Signaling by GPCR	Reactome	R-MMU-372790	28	984	0.000153591	0.0025972	Cxcl3|Dhrs9|Adora2b|Gpr65|Ece1|Cx3cl1|Adm|Cxcl10|Ptger2|Ccrl2|Hbegf|Gna13|Edn1|Hc|Gnat3|Guca1a|Rgs1|Crhbp|Ppbp|Pik3r3|Ccr7|Gpr35|Pgd|S1pr1|Ramp3|Hcar2|Cxcl11|F2rl2	http://www.reactome.org/cgi-bin/eventbrowser_st_id?ST_ID=R-MMU-372790	2	26	Guca1a,Pgd	Cxcl3,Dhrs9,Adora2b,Gpr65,Ece1,Cx3cl1,Adm,Cxcl10,Ptger2,Ccrl2,Hbegf,Gna13,Edn1,Hc,Gnat3,Rgs1,Crhbp,Ppbp,Pik3r3,Ccr7,Gpr35,S1pr1,Ramp3,Hcar2,Cxcl11,F2rl2
p38 MAPK pathway	PANTHER	P05918	5	35	0.00015827	0.00265455	Eef2k|Gadd45a|Dusp10|Il1r1|Map3k5	http://www.pantherdb.org/pathway/pathwayDiagram.jsp?catAccession=P05918	0	5		Eef2k,Gadd45a,Dusp10,Il1r1,Map3k5
Legionellosis	KEGG PATHWAY	mmu05134	6	58	0.000177405	0.00280874	Cxcl3|Il6|Hspa1b|Nfkb1|Il1b|Nfkb2	http://www.genome.jp/kegg-bin/show_pathway?mmu05134/mmu:330122%09red/mmu:18033%09red/mmu:18034%09red/mmu:15511%09red/mmu:16193%09red/mmu:16176%09red	1	5	Hspa1b	Cxcl3,Il6,Nfkb1,Il1b,Nfkb2
Endometrial cancer	KEGG PATHWAY	mmu05213	6	58	0.000177405	0.00280874	Trp53|Gadd45a|Gadd45b|Gadd45g|Pik3r3|Myc	http://www.genome.jp/kegg-bin/show_pathway?mmu05213/mmu:13197%09red/mmu:22059%09red/mmu:17869%09red/mmu:23882%09red/mmu:17873%09red/mmu:18710%09red	1	5	Trp53	Gadd45a,Gadd45b,Gadd45g,Pik3r3,Myc
Toll receptor signaling pathway	PANTHER	P00054	5	36	0.000178354	0.00280874	Ptgs2|Ticam2|Tlr1|Nfkb2|Tnfaip3	http://www.pantherdb.org/pathway/pathwayDiagram.jsp?catAccession=P00054	0	5		Ptgs2,Ticam2,Tlr1,Nfkb2,Tnfaip3
Platelet degranulation	Reactome	R-MMU-114608	8	113	0.000181897	0.00285363	Pdgfa|Igf1|Timp1|Pecam1|Ppbp|Vegfa|Vegfc|Srgn	http://www.reactome.org/cgi-bin/eventbrowser_st_id?ST_ID=R-MMU-114608	0	8		Pdgfa,Igf1,Timp1,Pecam1,Ppbp,Vegfa,Vegfc,Srgn
HIF-1 signaling pathway	KEGG PATHWAY	mmu04066	8	114	0.0001925	0.00299718	Igf1|Timp1|Il6|Edn1|Pik3r3|Vegfa|Angpt2|Nfkb1	http://www.genome.jp/kegg-bin/show_pathway?mmu04066/mmu:18033%09red/mmu:11601%09red/mmu:13614%09red/mmu:16000%09red/mmu:22339%09red/mmu:21857%09red/mmu:16193%09red/mmu:18710%09red	1	7	Angpt2	Igf1,Timp1,Il6,Edn1,Pik3r3,Vegfa,Nfkb1
Regulation of Insulin-like Growth Factor (IGF) transport and uptake by Insulin-like Growth Factor Binding Proteins (IGFBPs)	Reactome	R-MMU-381426	8	114	0.0001925	0.00299718	Igf1|Ktn1|Timp1|Csf1|Il6|Stc2|Tmem132a|Apol9b	http://www.reactome.org/cgi-bin/eventbrowser_st_id?ST_ID=R-MMU-381426	1	7	Apol9b	Igf1,Ktn1,Timp1,Csf1,Il6,Stc2,Tmem132a
Interleukin receptor SHC signaling	Reactome	R-MMU-912526	4	19	0.000198928	0.00304998	Csf2rb|Il2ra|Il2rb|Pik3r3	http://www.reactome.org/cgi-bin/eventbrowser_st_id?ST_ID=R-MMU-912526	0	4		Csf2rb,Il2ra,Il2rb,Pik3r3
Thyroid cancer	KEGG PATHWAY	mmu05216	5	37	0.000200326	0.00304998	Gadd45a|Myc|Gadd45g|Gadd45b|Trp53	http://www.genome.jp/kegg-bin/show_pathway?mmu05216/mmu:22059%09red/mmu:17869%09red/mmu:17873%09red/mmu:13197%09red/mmu:23882%09red	1	4	Trp53	Gadd45a,Myc,Gadd45g,Gadd45b
Colorectal cancer	KEGG PATHWAY	mmu05210	7	88	0.000236024	0.00351987	Areg|Trp53|Gadd45a|Gadd45b|Gadd45g|Pik3r3|Myc	http://www.genome.jp/kegg-bin/show_pathway?mmu05210/mmu:11839%09red/mmu:13197%09red/mmu:22059%09red/mmu:17869%09red/mmu:23882%09red/mmu:17873%09red/mmu:18710%09red	1	6	Trp53	Areg,Gadd45a,Gadd45b,Gadd45g,Pik3r3,Myc
Response to elevated platelet cytosolic Ca2+	Reactome	R-MMU-76005	8	118	0.000240118	0.00355099	Pdgfa|Igf1|Timp1|Pecam1|Ppbp|Vegfa|Vegfc|Srgn	http://www.reactome.org/cgi-bin/eventbrowser_st_id?ST_ID=R-MMU-76005	0	8		Pdgfa,Igf1,Timp1,Pecam1,Ppbp,Vegfa,Vegfc,Srgn
Non-alcoholic fatty liver disease (NAFLD)	KEGG PATHWAY	mmu04932	9	151	0.000247586	0.00364835	Ddit3|Map3k5|Il6|Pik3r3|Il1a|Nfkb1|Il1b|Ern1|Cox6a2	http://www.genome.jp/kegg-bin/show_pathway?mmu04932/mmu:18033%09red/mmu:12862%09red/mmu:26408%09red/mmu:13198%09red/mmu:16176%09red/mmu:16175%09red/mmu:78943%09red/mmu:16193%09red/mmu:18710%09red	0	9		Ddit3,Map3k5,Il6,Pik3r3,Il1a,Nfkb1,Il1b,Ern1,Cox6a2
Interleukin-3, Interleukin-5 and GM-CSF signaling	Reactome	R-MMU-512988	5	39	0.000250395	0.00367662	Csf2rb|Il2ra|Il2rb|Pik3r3|Stat5a	http://www.reactome.org/cgi-bin/eventbrowser_st_id?ST_ID=R-MMU-512988	0	5		Csf2rb,Il2ra,Il2rb,Pik3r3,Stat5a
Graft-versus-host disease	KEGG PATHWAY	mmu05332	6	65	0.000314149	0.00448505	H2-Ea|H2-T23|Cd86|Il6|Il1a|Il1b	http://www.genome.jp/kegg-bin/show_pathway?mmu05332/mmu:12524%09red/mmu:15040%09red/mmu:16176%09red/mmu:16175%09red/mmu:16193%09red/mmu:100504404%09red	1	5	H2-T23	H2-Ea,Cd86,Il6,Il1a,Il1b
Interleukin-2 signaling	Reactome	R-MMU-9020558	3	8	0.000325342	0.00452518	Il2ra|Il2rb|Stat5a	http://www.reactome.org/cgi-bin/eventbrowser_st_id?ST_ID=R-MMU-9020558	0	3		Il2ra,Il2rb,Stat5a
Interleukin-6 family signaling	Reactome	R-MMU-6783589	4	22	0.000325734	0.00452518	Il6|Il11|Lif|Osm	http://www.reactome.org/cgi-bin/eventbrowser_st_id?ST_ID=R-MMU-6783589	0	4		Il6,Il11,Lif,Osm
TGF-beta signaling pathway	KEGG PATHWAY	mmu04350	7	95	0.000365191	0.00504237	Hamp|Id2|Id3|Id1|Inhba|Myc|Thbs1	http://www.genome.jp/kegg-bin/show_pathway?mmu04350/mmu:17869%09red/mmu:84506%09red/mmu:16323%09red/mmu:21825%09red/mmu:15903%09red/mmu:15902%09red/mmu:15901%09red	2	5	Id3,Id1	Hamp,Id2,Inhba,Myc,Thbs1
Leishmaniasis	KEGG PATHWAY	mmu05140	6	67	0.000365407	0.00504237	Ptgs2|Il10|H2-Ea|Il1a|Nfkb1|Il1b	http://www.genome.jp/kegg-bin/show_pathway?mmu05140/mmu:16153%09red/mmu:18033%09red/mmu:16176%09red/mmu:16175%09red/mmu:19225%09red/mmu:100504404%09red	0	6		Ptgs2,Il10,H2-Ea,Il1a,Nfkb1,Il1b
Oxidative stress response	PANTHER	P00046	5	44	0.000417045	0.00563062	Eef2k|Dusp5|Myc|Ddit3|Dusp10	http://www.pantherdb.org/pathway/pathwayDiagram.jsp?catAccession=P00046	0	5		Eef2k,Dusp5,Myc,Ddit3,Dusp10
Focal adhesion	KEGG PATHWAY	mmu04510	10	199	0.000417588	0.00563062	Pdgfa|Igf1|Mylk4|Ccnd2|Itgav|Thbs1|Pdgfc|Pik3r3|Vegfc|Vegfa	http://www.genome.jp/kegg-bin/show_pathway?mmu04510/mmu:16410%09red/mmu:12444%09red/mmu:54635%09red/mmu:16000%09red/mmu:238564%09red/mmu:22341%09red/mmu:22339%09red/mmu:18590%09red/mmu:21825%09red/mmu:18710%09red	0	10		Pdgfa,Igf1,Mylk4,Ccnd2,Itgav,Thbs1,Pdgfc,Pik3r3,Vegfc,Vegfa
Type I diabetes mellitus	KEGG PATHWAY	mmu04940	6	70	0.000454301	0.00587601	H2-T23|Cd86|H2-Ea|Ptprn|Il1a|Il1b	http://www.genome.jp/kegg-bin/show_pathway?mmu04940/mmu:19275%09red/mmu:12524%09red/mmu:15040%09red/mmu:16176%09red/mmu:16175%09red/mmu:100504404%09red	1	5	H2-T23	Cd86,H2-Ea,Ptprn,Il1a,Il1b
Relaxin signaling pathway	KEGG PATHWAY	mmu04926	8	131	0.000465618	0.00598487	Mmp13|Creb5|Pik3r3|Vegfc|Mmp9|Edn1|Nfkb1|Vegfa	http://www.genome.jp/kegg-bin/show_pathway?mmu04926/mmu:231991%09red/mmu:13614%09red/mmu:18033%09red/mmu:17395%09red/mmu:22341%09red/mmu:22339%09red/mmu:17386%09red/mmu:18710%09red	1	7	Mmp9	Mmp13,Creb5,Pik3r3,Vegfc,Edn1,Nfkb1,Vegfa
Proteoglycans in cancer	KEGG PATHWAY	mmu05205	10	206	0.000540111	0.0068338	Igf1|Trp53|Itgav|Thbs1|Hbegf|Pik3r3|Mmp9|Vegfa|Myc|Fgf2	http://www.genome.jp/kegg-bin/show_pathway?mmu05205/mmu:16410%09red/mmu:14173%09red/mmu:16000%09red/mmu:17395%09red/mmu:22339%09red/mmu:22059%09red/mmu:17869%09red/mmu:21825%09red/mmu:15200%09red/mmu:18710%09red	2	8	Trp53,Mmp9	Igf1,Itgav,Thbs1,Hbegf,Pik3r3,Vegfa,Myc,Fgf2
Interleukin-7 signaling	Reactome	R-MMU-1266695	4	26	0.000573276	0.00699804	Il7r|Stat5a|Pik3r3|Tslp	http://www.reactome.org/cgi-bin/eventbrowser_st_id?ST_ID=R-MMU-1266695	0	4		Il7r,Stat5a,Pik3r3,Tslp
Activation of Matrix Metalloproteinases	Reactome	R-MMU-1592389	5	48	0.00060169	0.00732322	Klk9|Ctsk|Mmp9|Timp1|Mmp13	http://www.reactome.org/cgi-bin/eventbrowser_st_id?ST_ID=R-MMU-1592389	2	3	Ctsk,Mmp9	Klk9,Timp1,Mmp13
Gonadotropin-releasing hormone receptor pathway	PANTHER	P06664	10	213	0.00069101	0.00822069	Lhx2|Igf1|Nr4a1|Id2|Id3|Ptger2|Map3k5|Inhba|Ksr1|Atf3	http://www.pantherdb.org/pathway/pathwayDiagram.jsp?catAccession=P06664	1	9	Id3	Lhx2,Igf1,Nr4a1,Id2,Ptger2,Map3k5,Inhba,Ksr1,Atf3
Parathyroid hormone synthesis, secretion and action	KEGG PATHWAY	mmu04928	7	107	0.000713177	0.00834769	Vdr|Mmp13|Creb5|Runx2|Hbegf|Gna13|Pde4b	http://www.genome.jp/kegg-bin/show_pathway?mmu04928/mmu:231991%09red/mmu:14674%09red/mmu:18578%09red/mmu:13115%09red/mmu:17386%09red/mmu:12393%09red/mmu:15200%09red	0	7		Vdr,Mmp13,Creb5,Runx2,Hbegf,Gna13,Pde4b
Arginine and proline metabolism	KEGG PATHWAY	mmu00330	5	50	0.000714187	0.00834769	Pycr1|Azin2|Gamt|Cndp1|Smox	http://www.genome.jp/kegg-bin/show_pathway?mmu00330/mmu:338403%09red/mmu:14431%09red/mmu:242669%09red/mmu:209027%09red/mmu:228608%09red	1	4	Gamt	Pycr1,Azin2,Cndp1,Smox
Cell surface interactions at the vascular wall	Reactome	R-MMU-202733	7	108	0.000751114	0.00865669	Itgax|Pecam1|Olr1|Slc7a11|Itgav|Angpt2|Thbd	http://www.reactome.org/cgi-bin/eventbrowser_st_id?ST_ID=R-MMU-202733	1	6	Angpt2	Itgax,Pecam1,Olr1,Slc7a11,Itgav,Thbd
Post-translational protein phosphorylation	Reactome	R-MMU-8957275	7	108	0.000751114	0.00865669	Ktn1|Timp1|Csf1|Il6|Stc2|Tmem132a|Apol9b	http://www.reactome.org/cgi-bin/eventbrowser_st_id?ST_ID=R-MMU-8957275	1	6	Apol9b	Ktn1,Timp1,Csf1,Il6,Stc2,Tmem132a
Alzheimer disease-presenilin pathway	PANTHER	P00004	7	109	0.000790629	0.00908672	Mmp12|Mmp13|Mmp19|Mmp23|Mmp9|Ern1|Furin	http://www.pantherdb.org/pathway/pathwayDiagram.jsp?catAccession=P00004	1	6	Mmp9	Mmp12,Mmp13,Mmp19,Mmp23,Ern1,Furin
Signaling by PDGF	Reactome	R-MMU-186797	5	52	0.000841697	0.00954077	Col5a2|Col5a3|Stat5a|Pdgfc|Pdgfa	http://www.reactome.org/cgi-bin/eventbrowser_st_id?ST_ID=R-MMU-186797	0	5		Col5a2,Col5a3,Stat5a,Pdgfc,Pdgfa

## Sheet: GO
GO Term	Database	ID	Input number	Background number	P-Value	Corrected P-Value	Input	Hyperlink	Up regulated gene number	Down regulated gene number	Up regulated genes	Down regulated genes
protein binding	Gene Ontology	GO:0005515	166	5183	8.33e-29	3.44e-25	Ctla2b|Ptpn18|Tal1|Nrcam|Nrip1|Tnfaip3|Igf1|Il1rap|Nfkb1|Bcl6b|Pecam1|Cldn11|Sgk2|Arid5a|Ccl17|Rnf180|Fam220a|Syt7|Flrt3|Tslp|Cacybp|Cytip|Tmem158|Scimp|Csf2rb|Il13ra2|Nr4a1|Gja1|Thbs1|Srgn|Tigit|Fgf2|Cdk2ap2|Ptgs2|Ddit3|Slc6a4|Eml1|Kitl|Zfp36l1|Plxna4|Stat5a|Arc|Skil|Ptprn|Myc|Areg|Socs1|Socs2|Map3k5|Runx2|Raph1|Marcks|Crem|Rel|Prkg2|Gprc5a|Cbx2|Furin|Lhx2|Pacrg|Moap1|Cep162|Cpeb1|Six1|Gna13|Tri…	http://amigo.geneontology.org/amigo/term/GO:0005515	20	146	Ptpn18,Sgk2,Fam220a,Cacybp,Cdk2ap2,Slc6a4,Pacrg,Angpt2,Ckb,Dmpk,Pkm,Hspa1b,S100a6,Ankrd2,Psme2,Id3,Id1,Sertad3,Tmem176a,Trp53	Ctla2b,Tal1,Nrcam,Nrip1,Tnfaip3,Igf1,Il1rap,Nfkb1,Bcl6b,Pecam1,Cldn11,Arid5a,Ccl17,Rnf180,Syt7,Flrt3,Tslp,Cytip,Tmem158,Scimp,Csf2rb,Il13ra2,Nr4a1,Gja1,Thbs1,Srgn,Tigit,Fgf2,Ptgs2,Ddit3,Eml1,Kitl,Zfp36l1,Plxna4,Stat5a,Arc,Skil,Ptprn,Myc,Areg,Socs1,Socs2,Map3k5,Runx2,Raph1,Marcks,Crem,Rel,Prkg2,Gprc5a,Cbx2,Furin,Lhx2,Moap1,Cep162,Cpeb1,Six1,Gna13,Trib3,Syne2,Syn1,Il2ra,Ticam2,Cd86,Cd200r2,Abca1,Pd…
membrane	Gene Ontology	GO:0016020	186	6528	1.1e-26	2.27e-23	Smim3|Chst11|Slc39a10|Fam171b|Nrcam|Mcoln2|I830077J02Rik|Ltc4s|Tnfrsf8|Tnfrsf9|Il1rap|Slc6a13|Cystm1|Osbp2|Pecam1|Ctsk|Entpd1|Ildr1|Ddr2|Popdc2|Rnf180|Psd|Syt7|Slc39a8|Flrt3|Caprin2|Rgs1|Cd274|Cytip|Tmem158|Scimp|Csf2rb|Il13ra2|Glipr2|Rell1|Hid1|Ly75|Slc16a11|Slc16a12|Ocstamp|Slc46a3|Ptgs2|Csf2rb2|Extl1|Slc6a9|Slc6a4|Kitl|Plxna4|Atp5k|Arc|Pet100|Ptprn|S1pr1|Lair1|Areg|Ece1|Ext1|Pim1|Dgat2|Il2rb|M…	http://amigo.geneontology.org/amigo/term/GO:0016020	21	165	Ltc4s,Slc6a13,Ctsk,Slc16a12,Slc6a4,Atp5k,Pet100,H2-T23,Dmpk,Fxyd2,Arhgef39,Mgst2,Tomm6,Lst1,S100a6,Comtd1,Tmem176a,Ifi27l2a,Guca1a,Pgd,Sapcd2	Smim3,Chst11,Slc39a10,Fam171b,Nrcam,Mcoln2,I830077J02Rik,Tnfrsf8,Tnfrsf9,Il1rap,Cystm1,Osbp2,Pecam1,Entpd1,Ildr1,Ddr2,Popdc2,Rnf180,Psd,Syt7,Slc39a8,Flrt3,Caprin2,Rgs1,Cd274,Cytip,Tmem158,Scimp,Csf2rb,Il13ra2,Glipr2,Rell1,Hid1,Ly75,Slc16a11,Ocstamp,Slc46a3,Ptgs2,Csf2rb2,Extl1,Slc6a9,Kitl,Plxna4,Arc,Ptprn,S1pr1,Lair1,Areg,Ece1,Ext1,Pim1,Dgat2,Il2rb,Marcks,Clcn5,Prkg2,Cx3cl1,Cd36,Gprc5a,Furin,Itgax…
extracellular space	Gene Ontology	GO:0005615	82	1684	5.7e-24	5.88e-21	Areg|Cxcl3|Igf1|Acpp|Entpd1|Il1rn|Il10|Il11|Tnfaip6|Ambp|Ctla2b|Il6|Angptl6|Pdgfc|Vegfa|Tnfrsf9|Vegfc|Il1a|Cx3cl1|Adm|Sema7a|Mmp23|Pi15|Ctla2a|Pecam1|Ctsk|Tnfsf15|Ccbe1|Serpinb2|H2-T23|Ckb|Csf1|Hilpda|Fgf2|Col5a2|Col5a3|Flrt3|Tslp|Angpt2|Hc|S100a13|Edn1|Ccl7|Glipr2|Timp1|Il23a|Mmp13|Mmp12|Mmp9|Mmp19|Crhbp|Thbs1|Akr1b3|Ppbp|Serpinb9b|Kitl|Hmcn2|Klk9|Il1b|Thbd|Il1r1|Il1rl1|Serpinb9|Sema3g|Hamp|Arg1…	http://amigo.geneontology.org/amigo/term/GO:0005615	8	74	Ambp,Ctsk,H2-T23,Ckb,Angpt2,S100a13,Mmp9,Akr1b3	Areg,Cxcl3,Igf1,Acpp,Entpd1,Il1rn,Il10,Il11,Tnfaip6,Ctla2b,Il6,Angptl6,Pdgfc,Vegfa,Tnfrsf9,Vegfc,Il1a,Cx3cl1,Adm,Sema7a,Mmp23,Pi15,Ctla2a,Pecam1,Tnfsf15,Ccbe1,Serpinb2,Csf1,Hilpda,Fgf2,Col5a2,Col5a3,Flrt3,Tslp,Hc,Edn1,Ccl7,Glipr2,Timp1,Il23a,Mmp13,Mmp12,Mmp19,Crhbp,Thbs1,Ppbp,Serpinb9b,Kitl,Hmcn2,Klk9,Il1b,Thbd,Il1r1,Il1rl1,Serpinb9,Sema3g,Hamp,Arg1,Ccl17,Car6,Hbegf,Serpinb6b,Inhba,Osm,Il33,Serpi…
inflammatory response	Gene Ontology	GO:0006954	38	348	3.57e-22	2.95e-19	Il1rn|Cxcl3|Kdm6b|Tnfaip3|Il6|Itgav|Rel|Il1rap|Cx3cl1|Sema7a|Ticam2|Tnfrsf1b|Olr1|Ccl17|Csf1|Ptger2|Ccrl2|Nfkbiz|Hc|Il2ra|Ccl7|Il23a|Crhbp|Thbs1|Cyp26b1|Ppbp|Ccr7|Il1a|Il1b|Il1r1|Ptgs2|Pgd|Tlr1|Cxcl11|Cxcl10|Ccl22|Ccl24|Tnfsf4	http://amigo.geneontology.org/amigo/term/GO:0006954	1	37	Pgd	Il1rn,Cxcl3,Kdm6b,Tnfaip3,Il6,Itgav,Rel,Il1rap,Cx3cl1,Sema7a,Ticam2,Tnfrsf1b,Olr1,Ccl17,Csf1,Ptger2,Ccrl2,Nfkbiz,Hc,Il2ra,Ccl7,Il23a,Crhbp,Thbs1,Cyp26b1,Ppbp,Ccr7,Il1a,Il1b,Il1r1,Ptgs2,Tlr1,Cxcl11,Cxcl10,Ccl22,Ccl24,Tnfsf4
plasma membrane	Gene Ontology	GO:0005886	131	4216	6.05e-21	4.16e-18	Slc39a10|Igf1|Nrcam|Mcoln2|Tnfrsf8|Il1rap|Slc6a13|Pecam1|Ctsk|Ildr1|Ddr2|Popdc2|Psd|Syt7|Scnn1g|Flrt3|Caprin2|Rgs1|Cytip|Scimp|Rell1|Slc16a11|Slc16a12|S100a13|Csf2rb2|Slc6a9|Slc6a4|Kitl|Plxna4|Arc|Ptprn|Lair1|Pim1|Tgm2|Raph1|Marcks|Prkg2|Cx3cl1|Cd36|Gprc5a|Furin|Mrc1|Lhx2|Il20rb|Adh7|Olr1|H2-T23|Itgav|Tarm1|Gna13|Angpt2|Syne2|Kcna3|Il2rb|Gja1|Cdh24|Slc7a11|Cd86|Cldn11|Dmpk|Abca1|Tmem132a|Il1r1|Rg…	http://amigo.geneontology.org/amigo/term/GO:0005886	16	115	Slc6a13,Ctsk,Slc16a12,S100a13,Slc6a4,H2-T23,Angpt2,Dmpk,Arhgef39,Mgst2,Ambp,Hspa1b,S100a6,Ube2c,Pgd,Sapcd2	Slc39a10,Igf1,Nrcam,Mcoln2,Tnfrsf8,Il1rap,Pecam1,Ildr1,Ddr2,Popdc2,Psd,Syt7,Scnn1g,Flrt3,Caprin2,Rgs1,Cytip,Scimp,Rell1,Slc16a11,Csf2rb2,Slc6a9,Kitl,Plxna4,Arc,Ptprn,Lair1,Pim1,Tgm2,Raph1,Marcks,Prkg2,Cx3cl1,Cd36,Gprc5a,Furin,Mrc1,Lhx2,Il20rb,Adh7,Olr1,Itgav,Tarm1,Gna13,Syne2,Kcna3,Il2rb,Gja1,Cdh24,Slc7a11,Cd86,Cldn11,Abca1,Tmem132a,Il1r1,Rgs16,1700019D03Rik,Tlr1,Adora2b,Pdgfc,Acpp,Ntng2,Mt2,Cd27…
positive regulation of cell migration	Gene Ontology	GO:0030335	32	247	7.31e-21	4.31e-18	Pdgfa|Igf1|Cd274|Tnfaip6|Carmil1|Pdpn|Pdgfc|Vegfa|Vegfc|Cx3cl1|Sema7a|Furin|Itgax|Pecam1|Cpeb1|Csf1|Itgav|Hbegf|Mmp9|Edn1|Syne2|Zfp703|Cass4|Thbs1|Il1b|Sema3g|Clec7a|S1pr1|Arhgef39|Synpo2|Cxcl10|Ccl24	http://amigo.geneontology.org/amigo/term/GO:0030335	2	30	Mmp9,Arhgef39	Pdgfa,Igf1,Cd274,Tnfaip6,Carmil1,Pdpn,Pdgfc,Vegfa,Vegfc,Cx3cl1,Sema7a,Furin,Itgax,Pecam1,Cpeb1,Csf1,Itgav,Hbegf,Edn1,Syne2,Zfp703,Cass4,Thbs1,Il1b,Sema3g,Clec7a,S1pr1,Synpo2,Cxcl10,Ccl24
extracellular region	Gene Ontology	GO:0005576	76	1684	2.27e-20	1.17e-17	Tecta|Il1rn|Cxcl3|Igf1|Rif1|Prss35|Pdgfa|Nrcam|Il11|Ambp|Lif|Il6|Angptl6|Pdgfc|Vegfa|Vegfc|Il1rap|Cx3cl1|Acpp|Adm|Pi15|Ctla2a|Kitl|Ctsk|Tnfsf15|Olr1|Ccbe1|Serpinb2|Csf1|Hilpda|Fgf2|Col5a2|Il10|Flrt3|Srgn|Tslp|Angpt2|Hc|Spink5|Sned1|Adamts14|Il13ra2|Ccl7|Glipr2|Timp1|Il23a|Mmp13|Mmp12|Edil3|Mmp9|Furin|Mmp19|Crhbp|Thbs1|Edn1|Osm|Hmcn2|Il1a|Il1b|S100a13|Il1r1|Il1rl1|Sema3g|Hamp|Arg1|Car6|Hbegf|Inhba…	http://amigo.geneontology.org/amigo/term/GO:0005576	6	70	Prss35,Ambp,Ctsk,Angpt2,Mmp9,S100a13	Tecta,Il1rn,Cxcl3,Igf1,Rif1,Pdgfa,Nrcam,Il11,Lif,Il6,Angptl6,Pdgfc,Vegfa,Vegfc,Il1rap,Cx3cl1,Acpp,Adm,Pi15,Ctla2a,Kitl,Tnfsf15,Olr1,Ccbe1,Serpinb2,Csf1,Hilpda,Fgf2,Col5a2,Il10,Flrt3,Srgn,Tslp,Hc,Spink5,Sned1,Adamts14,Il13ra2,Ccl7,Glipr2,Timp1,Il23a,Mmp13,Mmp12,Edil3,Furin,Mmp19,Crhbp,Thbs1,Edn1,Osm,Hmcn2,Il1a,Il1b,Il1r1,Il1rl1,Sema3g,Hamp,Arg1,Car6,Hbegf,Inhba,Lad1,Il33,C1ql1,Cxcl10,Stc2,Ccl22,Cc…
positive regulation of cell population proliferation	Gene Ontology	GO:0008284	43	545	6.34e-20	2.62e-17	Areg|Lif|Pdgfc|Hsf4|Pdgfa|Il11|Ccnd2|Id2|Adora2b|Il6|Igf1|Vegfa|Itgav|Vegfc|Cx3cl1|Adm|Il1b|Itgax|Gja1|Ddr2|Csf1|Hilpda|Hbegf|Tslp|Edn1|S100a13|Atf3|Il7r|Zfp703|Rarb|Thbs1|Runx2|Fgf2|Ptgs2|Timp1|Clec7a|S1pr1|Kitl|Stat5a|Osm|Cxcl10|Myc|Sapcd2	http://amigo.geneontology.org/amigo/term/GO:0008284	3	40	S100a13,Rarb,Sapcd2	Areg,Lif,Pdgfc,Hsf4,Pdgfa,Il11,Ccnd2,Id2,Adora2b,Il6,Igf1,Vegfa,Itgav,Vegfc,Cx3cl1,Adm,Il1b,Itgax,Gja1,Ddr2,Csf1,Hilpda,Hbegf,Tslp,Edn1,Atf3,Il7r,Zfp703,Thbs1,Runx2,Fgf2,Ptgs2,Timp1,Clec7a,S1pr1,Kitl,Stat5a,Osm,Cxcl10,Myc
cytoplasm	Gene Ontology	GO:0005737	168	6775	1.63e-17	4.79e-15	Ptpn18|Smox|Sh2d6|Tnfaip3|Six1|Igf1|Il1rap|Nfkb1|Nfkb2|Sprr2f|Pecam1|Ctsk|Usp49|Sgk2|Aldh1l2|Fgf2|Adarb1|Caprin2|Rgs1|Cacybp|Cytip|Rps29|Idi2|Nr4a1|Gja1|Thbs1|Hid1|Edn1|Exosc6|Spink5|Cdk2ap2|Ptgs2|Ddit3|Ankrd2|Arg1|Eml1|Kitl|Zfp36l1|Stat5a|Arc|Skil|Sacs|Myc|Areg|Socs1|Socs2|C1ql1|Psme2|Idh1|Dgat2|Zfp703|Runx2|Fhod3|Crem|Rel|Cx3cl1|S100a13|Gamt|Adh7|Moap1|Filip1l|Cep162|Serpinb2|Cass4|Cpeb1|Ptgr1|…	http://amigo.geneontology.org/amigo/term/GO:0005737	31	137	Ptpn18,Ctsk,Sgk2,Cacybp,Rps29,Exosc6,Cdk2ap2,Ankrd2,Psme2,Idh1,S100a13,Gamt,Ptgr1,Inka1,Ckb,Dmpk,Mgst2,Pkm,Hspa1b,Frat2,S100a6,Crip1,Sertad3,Id3,Id1,Rarb,Akr1b3,Ranbp3l,Trp53,Ifi44l,Sapcd2	Smox,Sh2d6,Tnfaip3,Six1,Igf1,Il1rap,Nfkb1,Nfkb2,Sprr2f,Pecam1,Usp49,Aldh1l2,Fgf2,Adarb1,Caprin2,Rgs1,Cytip,Idi2,Nr4a1,Gja1,Thbs1,Hid1,Edn1,Spink5,Ptgs2,Ddit3,Arg1,Eml1,Kitl,Zfp36l1,Stat5a,Arc,Skil,Sacs,Myc,Areg,Socs1,Socs2,C1ql1,Dgat2,Zfp703,Runx2,Fhod3,Crem,Rel,Cx3cl1,Adh7,Moap1,Filip1l,Cep162,Serpinb2,Cass4,Cpeb1,Gna13,Syne2,Fcrlb,Hivep3,Tgm2,Map3k5,Pde4b,Csrp2,Stk38l,Egr2,Gadd45a,Gadd45b,Pask,…
cytokine activity	Gene Ontology	GO:0005125	27	221	3.22e-17	8.87e-15	Areg|Cxcl3|Il1rn|Il10|Il11|Il6|Vegfa|Cx3cl1|Il23a|Ccl17|Csf1|Tslp|Edn1|Ccl7|Tnfsf15|Il1a|Il1b|Fgf2|Timp1|Kitl|Inhba|Osm|Il33|Cxcl10|Ccl22|Ccl24|Tnfsf4	http://amigo.geneontology.org/amigo/term/GO:0005125	0	27		Areg,Cxcl3,Il1rn,Il10,Il11,Il6,Vegfa,Cx3cl1,Il23a,Ccl17,Csf1,Tslp,Edn1,Ccl7,Tnfsf15,Il1a,Il1b,Fgf2,Timp1,Kitl,Inhba,Osm,Il33,Cxcl10,Ccl22,Ccl24,Tnfsf4
positive regulation of transcription by RNA polymerase II	Gene Ontology	GO:0045944	56	1208	1.23e-15	2.98e-13	Igf1|Tal1|Hsf4|Il10|Il11|Nrip1|Six1|Il6|Rarb|Vegfa|Crem|Rel|Cx3cl1|Nfkb1|Nfkb2|Il1b|Grhl1|Klf13|Gja1|Lhx2|Mmp12|Arid5a|Irf4|Csrnp1|Bclaf3|Caprin2|Ifrd1|Edn1|Atf3|E2f7|Vdr|Maml2|Il23a|Trp53|Nr4a3|Nr4a1|Cdon|Kdm6b|Il1a|Runx2|Fgf2|Batf|Ddit3|Hamp|Egr2|Egr3|S1pr1|Inhba|Stat5a|Osm|Il33|Plagl2|Ptprn|Myc|Creb5|Fbln5	http://amigo.geneontology.org/amigo/term/GO:0045944	2	54	Rarb,Trp53	Igf1,Tal1,Hsf4,Il10,Il11,Nrip1,Six1,Il6,Vegfa,Crem,Rel,Cx3cl1,Nfkb1,Nfkb2,Il1b,Grhl1,Klf13,Gja1,Lhx2,Mmp12,Arid5a,Irf4,Csrnp1,Bclaf3,Caprin2,Ifrd1,Edn1,Atf3,E2f7,Vdr,Maml2,Il23a,Nr4a3,Nr4a1,Cdon,Kdm6b,Il1a,Runx2,Fgf2,Batf,Ddit3,Hamp,Egr2,Egr3,S1pr1,Inhba,Stat5a,Osm,Il33,Plagl2,Ptprn,Myc,Creb5,Fbln5
negative regulation of apoptotic process	Gene Ontology	GO:0043066	37	547	2.59e-15	5.94e-13	Chst11|Il1rn|Igf1|Rif1|Pim1|Il10|Ccnd2|Pdpn|Id1|Il6|Vegfa|Cx3cl1|Nfkb1|Serpinb2|Gja1|Bcl2a1a|Six1|Mgmt|Akr1b3|Eef2k|Il2rb|Rarb|Mmp9|Trp53|Nr4a3|Plk3|Tslp|Thbs1|Hspa1b|Cth|Serpinb9|Ptgs2|Timp1|Egr3|Kitl|Fhl2|Stat5a	http://amigo.geneontology.org/amigo/term/GO:0043066	7	30	Id1,Mgmt,Akr1b3,Rarb,Mmp9,Trp53,Hspa1b	Chst11,Il1rn,Igf1,Rif1,Pim1,Il10,Ccnd2,Pdpn,Il6,Vegfa,Cx3cl1,Nfkb1,Serpinb2,Gja1,Bcl2a1a,Six1,Eef2k,Il2rb,Nr4a3,Plk3,Tslp,Thbs1,Cth,Serpinb9,Ptgs2,Timp1,Egr3,Kitl,Fhl2,Stat5a
immune response	Gene Ontology	GO:0006955	30	382	3.29e-14	6.47e-12	Il1rn|Cxcl3|Il10|Cd274|Il6|Nfil3|Cx3cl1|Ctsk|Tnfrsf1b|Tnfsf15|Lst1|H2-T23|Ccrl2|Ccl7|Il23a|Cd86|Ifi44l|Ppbp|Ccr7|Il1a|Il1b|Serpinb9|Cblb|Arg1|Osm|Cxcl11|Cxcl10|Ccl22|Ccl24|Tnfsf4	http://amigo.geneontology.org/amigo/term/GO:0006955	4	26	Ctsk,Lst1,H2-T23,Ifi44l	Il1rn,Cxcl3,Il10,Cd274,Il6,Nfil3,Cx3cl1,Tnfrsf1b,Tnfsf15,Ccrl2,Ccl7,Il23a,Cd86,Ppbp,Ccr7,Il1a,Il1b,Serpinb9,Cblb,Arg1,Osm,Cxcl11,Cxcl10,Ccl22,Ccl24,Tnfsf4
integral component of membrane	Gene Ontology	GO:0016021	135	5373	3.86e-14	6.93e-12	Smim3|Slc39a10|Fam171b|Nrcam|Mcoln2|Ltc4s|Tnfrsf8|Tnfrsf9|Il1rap|Slc6a13|Cystm1|Pecam1|Cldn11|Ktn1|Ildr1|Ddr2|Popdc2|Rnf180|Psd|Syt7|Scnn1g|Flrt3|Lair1|Cd274|Tmem158|Scimp|Csf2rb|Il13ra2|Rell1|Ly75|Slc16a11|Slc16a12|Ocstamp|Slc46a3|Csf2rb2|Extl1|Slc6a9|Slc6a4|Kitl|Plxna4|Pet100|Ptprn|S1pr1|Areg|Ext1|Dgat2|Cd69|Cx3cl1|Cd36|Gprc5a|Furin|Itgax|Mrc1|Lhx2|Il20rb|Tnfrsf1b|Lyve1|H2-T23|Itgav|Tarm1|Skint…	http://amigo.geneontology.org/amigo/term/GO:0016021	14	121	Ltc4s,Slc6a13,Slc16a12,Slc6a4,Pet100,H2-T23,Dmpk,Fxyd2,Mgst2,Lst1,Comtd1,Tmem176a,Ifi27l2a,Pgd	Smim3,Slc39a10,Fam171b,Nrcam,Mcoln2,Tnfrsf8,Tnfrsf9,Il1rap,Cystm1,Pecam1,Cldn11,Ktn1,Ildr1,Ddr2,Popdc2,Rnf180,Psd,Syt7,Scnn1g,Flrt3,Lair1,Cd274,Tmem158,Scimp,Csf2rb,Il13ra2,Rell1,Ly75,Slc16a11,Ocstamp,Slc46a3,Csf2rb2,Extl1,Slc6a9,Kitl,Plxna4,Ptprn,S1pr1,Areg,Ext1,Dgat2,Cd69,Cx3cl1,Cd36,Gprc5a,Furin,Itgax,Mrc1,Lhx2,Il20rb,Tnfrsf1b,Lyve1,Itgav,Tarm1,Skint7,Syne2,Kcna3,Il2ra,Il2rb,Faah,Gja1,Cd83,Cdh…
cell surface	Gene Ontology	GO:0009986	39	679	6.45e-14	1.11e-11	Areg|Adora2b|Pdgfc|Entpd1|Pdgfa|Cd274|Abca1|Ambp|Itgav|Vegfa|Ramp3|Ece1|Cx3cl1|Cd36|Furin|Itgax|Mrc1|Il1rl1|H2-T23|Hilpda|Scnn1g|Hbegf|Il1r1|Il2ra|Il2rb|Pecam1|Slc7a11|Thbs1|Cdon|Ccr7|Il1a|Cd86|Slc1a2|Abcb1a|Clec7a|Tigit|Cd69|Thbd|Tnfsf4	http://amigo.geneontology.org/amigo/term/GO:0009986	2	37	Ambp,H2-T23	Areg,Adora2b,Pdgfc,Entpd1,Pdgfa,Cd274,Abca1,Itgav,Vegfa,Ramp3,Ece1,Cx3cl1,Cd36,Furin,Itgax,Mrc1,Il1rl1,Hilpda,Scnn1g,Hbegf,Il1r1,Il2ra,Il2rb,Pecam1,Slc7a11,Thbs1,Cdon,Ccr7,Il1a,Cd86,Slc1a2,Abcb1a,Clec7a,Tigit,Cd69,Thbd,Tnfsf4
negative regulation of transcription by RNA polymerase II	Gene Ontology	GO:0000122	43	853	2.17e-13	3.59e-11	Trps1|Tal1|Hsf4|Id2|Id3|Id1|Vdr|Vegfa|Crem|Rel|Nfil3|Nfkb1|Bcl6b|Cbx2|Etv3|Arid5a|Six1|Fam220a|Trib3|Edn1|Atf3|Il33|E2f7|Rarb|Glrp1|Mmp12|Trp53|Nr4a3|Plk3|Nrip1|Batf3|Il1b|Zbtb1|Ddit3|Ankrd2|Hamp|Bhlhe40|Gadd45a|Fhl2|Skil|Ptpn2|Myc|Fbln5	http://amigo.geneontology.org/amigo/term/GO:0000122	6	37	Id3,Id1,Fam220a,Rarb,Trp53,Ankrd2	Trps1,Tal1,Hsf4,Id2,Vdr,Vegfa,Crem,Rel,Nfil3,Nfkb1,Bcl6b,Cbx2,Etv3,Arid5a,Six1,Trib3,Edn1,Atf3,Il33,E2f7,Glrp1,Mmp12,Nr4a3,Plk3,Nrip1,Batf3,Il1b,Zbtb1,Ddit3,Hamp,Bhlhe40,Gadd45a,Fhl2,Skil,Ptpn2,Myc,Fbln5
nucleus	Gene Ontology	GO:0005634	140	5823	3.07e-13	4.87e-11	Ptpn18|Tal1|Smox|Nrip1|Tnfaip3|Ltc4s|Pdgfc|Itgav|Nfkb1|Bcl6b|Sprr2f|Usp49|Sgk2|Arid5a|Irf4|Csrnp1|Fam220a|Adarb1|Macrod1|Cacybp|Atf3|Nr4a3|Nr4a1|Exosc6|S100a13|Cdk2ap2|Ptgs2|Ddit3|Ankrd2|Zfp36l1|Stat5a|Skil|Plagl2|Ptprn|Myc|Areg|Socs1|Pim1|Runx2|Crem|Rel|Plekhf1|Dmwd|Cbx2|Lhx2|Gamt|Tnfrsf1b|Moap1|Filip1l|Cep162|Cpeb1|Six1|Ercc6|Gna13|Trib3|Angpt2|Syne2|Hivep3|Zfp703|Inka1|Ckb|Crhbp|Dmpk|Nfkb2|Pde…	http://amigo.geneontology.org/amigo/term/GO:0005634	29	111	Ptpn18,Ltc4s,Sgk2,Fam220a,Macrod1,Cacybp,Exosc6,S100a13,Cdk2ap2,Ankrd2,Dmwd,Gamt,Angpt2,Inka1,Ckb,Dmpk,Pkm,Hspa1b,S100a6,Sertad3,Ube2c,Id3,Id1,Rarb,Mgmt,Ifi27l2a,Ranbp3l,Trp53,Sapcd2	Tal1,Smox,Nrip1,Tnfaip3,Pdgfc,Itgav,Nfkb1,Bcl6b,Sprr2f,Usp49,Arid5a,Irf4,Csrnp1,Adarb1,Atf3,Nr4a3,Nr4a1,Ptgs2,Ddit3,Zfp36l1,Stat5a,Skil,Plagl2,Ptprn,Myc,Areg,Socs1,Pim1,Runx2,Crem,Rel,Plekhf1,Cbx2,Lhx2,Tnfrsf1b,Moap1,Filip1l,Cep162,Cpeb1,Six1,Ercc6,Gna13,Trib3,Syne2,Hivep3,Zfp703,Crhbp,Nfkb2,Pde4b,Csrp2,Il1r1,Zbtb1,Egr2,Gadd45a,Gadd45b,Pask,Tnks1bp1,Ubxn2a,Hmx3,Trps1,Grhl1,Il33,Tent5c,Ccnd2,Rnf18…
positive regulation of smooth muscle cell proliferation	Gene Ontology	GO:0048661	15	79	1.34e-12	1.91e-10	Cx3cl1|Ptgs2|Tgm2|Igf1|Hbegf|Nr4a3|S1pr1|Id2|Thbs1|Il6|Edn1|Vegfa|Akr1b3|Myc|Fgf2	http://amigo.geneontology.org/amigo/term/GO:0048661	1	14	Akr1b3	Cx3cl1,Ptgs2,Tgm2,Igf1,Hbegf,Nr4a3,S1pr1,Id2,Thbs1,Il6,Edn1,Vegfa,Myc,Fgf2
external side of plasma membrane	Gene Ontology	GO:0009897	33	564	3.63e-12	4.99e-10	Lif|Il2ra|Cd274|Abca1|Pdpn|Il6|Tnfrsf9|Ece1|Sema7a|Itgax|Pecam1|Ctsk|Il1rl1|H2-T23|Itgav|Ccrl2|Scnn1g|Csf3r|Il7r|Il13ra2|Il2rb|Skint7|Cd83|Thbs1|Ly75|Ccr7|Cd86|Il1r1|Map3k5|S1pr1|Cd69|Cxcl10|Cd200r2	http://amigo.geneontology.org/amigo/term/GO:0009897	2	31	Ctsk,H2-T23	Lif,Il2ra,Cd274,Abca1,Pdpn,Il6,Tnfrsf9,Ece1,Sema7a,Itgax,Pecam1,Il1rl1,Itgav,Ccrl2,Scnn1g,Csf3r,Il7r,Il13ra2,Il2rb,Skint7,Cd83,Thbs1,Ly75,Ccr7,Cd86,Il1r1,Map3k5,S1pr1,Cd69,Cxcl10,Cd200r2
identical protein binding	Gene Ontology	GO:0042802	62	1767	4.86e-12	6.47e-10	Smim3|Pdgfa|Lnx2|Hsf4|Entpd1|Idh1|Prkg2|Tnfaip3|Id1|Ltc4s|Marcks|Vegfa|Tnfrsf9|Ece1|Nfkb1|Acpp|Gadd45g|Ass1|Mgst2|Cldn11|Adh7|Olr1|Ildr1|P2rx5|Csf1|Fgf2|Adarb1|Mmp9|Pycr1|Atf3|Syn1|E2f7|Tgm2|Nr4a1|Traf1|Trp53|Hvcn1|Gja1|Tmem132a|Map3k5|Cd36|Tigit|Gamt|Hdc|Mcoln2|Dynlt1c|Cth|Slc1a1|Arid5a|Slc6a4|Creb5|Ccdc88c|Psme2|Cd69|Cep290|Fhl2|Inhba|Casp6|Tlr1|Skil|Clcn5|Pkm	http://amigo.geneontology.org/amigo/term/GO:0042802	11	51	Idh1,Id1,Ltc4s,Mgst2,Mmp9,Trp53,Gamt,Dynlt1c,Slc6a4,Psme2,Pkm	Smim3,Pdgfa,Lnx2,Hsf4,Entpd1,Prkg2,Tnfaip3,Marcks,Vegfa,Tnfrsf9,Ece1,Nfkb1,Acpp,Gadd45g,Ass1,Cldn11,Adh7,Olr1,Ildr1,P2rx5,Csf1,Fgf2,Adarb1,Pycr1,Atf3,Syn1,E2f7,Tgm2,Nr4a1,Traf1,Hvcn1,Gja1,Tmem132a,Map3k5,Cd36,Tigit,Hdc,Mcoln2,Cth,Slc1a1,Arid5a,Creb5,Ccdc88c,Cd69,Cep290,Fhl2,Inhba,Casp6,Tlr1,Skil,Clcn5
negative regulation of cell population proliferation	Gene Ontology	GO:0008285	26	390	5.23e-11	6.16e-09	Adora2b|Igf1|Il10|Pdpn|Il6|Vdr|Tnfrsf9|Vegfc|Adm|Klf13|Gja1|Etv3|Il1rl1|Cpeb1|Adarb1|E2f7|Rarb|Trp53|Zfp503|Il1a|Il1b|Cth|Fgf2|Ptgs2|Inhba|Ptpn2	http://amigo.geneontology.org/amigo/term/GO:0008285	2	24	Rarb,Trp53	Adora2b,Igf1,Il10,Pdpn,Il6,Vdr,Tnfrsf9,Vegfc,Adm,Klf13,Gja1,Etv3,Il1rl1,Cpeb1,Adarb1,E2f7,Zfp503,Il1a,Il1b,Cth,Fgf2,Ptgs2,Inhba,Ptpn2
growth factor activity	Gene Ontology	GO:0008083	17	147	5.37e-11	6.16e-09	Areg|Pdgfc|Timp1|Pdgfa|Osgin2|Il11|Inhba|Kitl|Csf1|Il6|Hbegf|Igf1|Osm|Vegfc|Gmfg|Vegfa|Fgf2	http://amigo.geneontology.org/amigo/term/GO:0008083	1	16	Gmfg	Areg,Pdgfc,Timp1,Pdgfa,Osgin2,Il11,Inhba,Kitl,Csf1,Il6,Hbegf,Igf1,Osm,Vegfc,Vegfa,Fgf2
protein homodimerization activity	Gene Ontology	GO:0042803	34	671	6.81e-11	7.49e-09	Pdgfa|Pdgfc|Acpp|Grhl1|Ext1|Idh1|Dgat2|Ambp|Ece1|Bcl2a1d|Pecam1|Bcl2a1a|Bcl2a1b|Ugt1a10|Csf1|Flrt3|Cacybp|Glce|S100a13|Atf3|Glipr2|Gja1|Nr4a3|Gldc|Map3k5|Tnc|S100a6|Ptgs2|Zbtb1|Bhlhe40|Gadd45a|Ccdc88a|Stc2|Fbln5	http://amigo.geneontology.org/amigo/term/GO:0042803	5	29	Idh1,Ambp,Cacybp,S100a13,S100a6	Pdgfa,Pdgfc,Acpp,Grhl1,Ext1,Dgat2,Ece1,Bcl2a1d,Pecam1,Bcl2a1a,Bcl2a1b,Ugt1a10,Csf1,Flrt3,Glce,Atf3,Glipr2,Gja1,Nr4a3,Gldc,Map3k5,Tnc,Ptgs2,Zbtb1,Bhlhe40,Gadd45a,Ccdc88a,Stc2,Fbln5
cytokine-mediated signaling pathway	Gene Ontology	GO:0019221	16	128	6.95e-11	7.49e-09	Csf2rb|Il13ra2|Il2rb|Il20rb|Socs1|Csf2rb2|Lif|Il6|Ptprn|Stat5a|Csf3r|Il1rap|Cx3cl1|Il1a|Il1b|Il1r1	http://amigo.geneontology.org/amigo/term/GO:0019221	0	16		Csf2rb,Il13ra2,Il2rb,Il20rb,Socs1,Csf2rb2,Lif,Il6,Ptprn,Stat5a,Csf3r,Il1rap,Cx3cl1,Il1a,Il1b,Il1r1
cytosol	Gene Ontology	GO:0005829	91	3398	7.08e-11	7.49e-09	Uox|Nrip1|Nfkb1|Nfkb2|Irf4|Adarb1|Flrt3|Caprin2|Rgs1|Cacybp|Cytip|Nr4a1|Hid1|Spink5|Ankrd2|Eml1|Zfp36l1|Stat5a|Syn1|Cndp1|Socs1|Pim1|Idh1|Tgm2|Runx2|Raph1|Rel|Gamt|Pacrg|Moap1|Cpeb1|Itgav|Gna13|S100a13|Hivep3|Rab11fip1|Ckb|Map3k5|Dmpk|Pde4b|Tmem132a|Stk38l|Ildr1|Pask|Ubxn2a|Pkm|Pdgfc|Grhl1|Ccnd2|Pdpn|Serpinb9|Mtmr7|P2rx5|Gja1|Il1rl1|Apold1|Arl4c|Vdr|Azin2|Hspa1b|Hdc|S100a6|Crabp2|Car6|Clcn5|Tanc2…	http://amigo.geneontology.org/amigo/term/GO:0005829	15	76	Cacybp,Ankrd2,Idh1,Gamt,Pacrg,S100a13,Ckb,Dmpk,Pkm,Hspa1b,S100a6,Ube2c,Akr1b3,Trp53,Sapcd2	Uox,Nrip1,Nfkb1,Nfkb2,Irf4,Adarb1,Flrt3,Caprin2,Rgs1,Cytip,Nr4a1,Hid1,Spink5,Eml1,Zfp36l1,Stat5a,Syn1,Cndp1,Socs1,Pim1,Tgm2,Runx2,Raph1,Rel,Moap1,Cpeb1,Itgav,Gna13,Hivep3,Rab11fip1,Map3k5,Pde4b,Tmem132a,Stk38l,Ildr1,Pask,Ubxn2a,Pdgfc,Grhl1,Ccnd2,Pdpn,Serpinb9,Mtmr7,P2rx5,Gja1,Il1rl1,Apold1,Arl4c,Vdr,Azin2,Hdc,Crabp2,Car6,Clcn5,Tanc2,Synpo2,Ptpn2,Casp6,Errfi1,Dusp10,Id2,Ass1,Map1b,Adh7,Fam217b,Rnf…
metal ion binding	Gene Ontology	GO:0046872	84	3098	2.49e-10	2.56e-08	Cyp26b1|Trps1|Lnx2|Dmpk|Ext1|Zfp827|Scd3|Idh1|Kdm6b|Tgm2|Tnfaip3|Rps29|Nr4a1|Rarb|Ece1|Plekhf1|Bcl6b|Zbtb1|Mmp23|Furin|Itgax|Lhx2|S100a6|Usp49|Gnat3|Trp53|Cpeb1|Chsy3|Itgav|Syt7|Col5a2|Caprin2|Gna13|Mgmt|Angpt2|Glce|S100a13|Rnf19b|Guca1a|Idi2|Lonrf3|Hivep3|Acp5|Zfp703|Vdr|Faah|Mmp9|Mmp12|Mmp13|Nr4a3|Edil3|Ptgs2|Cdh24|Mmp19|Klf13|Zfp503|Rnf180|Galnt15|Pim1|Egr3|Tnc|Ksr1|Adh7|Csrp2|Crip1|Slc1a1|Slc…	http://amigo.geneontology.org/amigo/term/GO:0046872	15	69	Dmpk,Idh1,Rps29,Rarb,S100a6,Trp53,Mgmt,Angpt2,S100a13,Guca1a,Acp5,Mmp9,Crip1,Slc6a4,Pkm	Cyp26b1,Trps1,Lnx2,Ext1,Zfp827,Scd3,Kdm6b,Tgm2,Tnfaip3,Nr4a1,Ece1,Plekhf1,Bcl6b,Zbtb1,Mmp23,Furin,Itgax,Lhx2,Usp49,Gnat3,Cpeb1,Chsy3,Itgav,Syt7,Col5a2,Caprin2,Gna13,Glce,Rnf19b,Idi2,Lonrf3,Hivep3,Zfp703,Vdr,Faah,Mmp12,Mmp13,Nr4a3,Edil3,Ptgs2,Cdh24,Mmp19,Klf13,Zfp503,Rnf180,Galnt15,Pim1,Egr3,Tnc,Ksr1,Adh7,Csrp2,Slc1a1,Slc1a2,Rgs16,Cblb,Abcb1a,Stk38l,Timp1,Egr2,Adarb1,Car6,Zfp36l1,Fhl2,Rev3l,Tiparp…
positive regulation of gene expression	Gene Ontology	GO:0010628	29	528	3.07e-10	3.04e-08	Igf1|Id2|Id3|Id1|Serpinb9|Vegfa|Nfil3|Nfkb1|Il1b|Itgax|Gja1|Csf1|Ercc6|Atf3|Il7r|Vdr|Mmp12|Trp53|Cyp26b1|Pik3r3|Il1a|Runx2|Fgf2|Il6|Slc6a4|Ramp3|Inhba|Il33|Myc	http://amigo.geneontology.org/amigo/term/GO:0010628	4	25	Id3,Id1,Trp53,Slc6a4	Igf1,Id2,Serpinb9,Vegfa,Nfil3,Nfkb1,Il1b,Itgax,Gja1,Csf1,Ercc6,Atf3,Il7r,Vdr,Mmp12,Cyp26b1,Pik3r3,Il1a,Runx2,Fgf2,Il6,Ramp3,Inhba,Il33,Myc
neutrophil chemotaxis	Gene Ontology	GO:0030593	12	70	6.76e-10	6.49e-08	Cxcl3|Ccl7|Ccl17|Ccl24|Cx3cl1|Ppbp|Csf3r|Cxcl11|Cxcl10|Pde4b|Ccl22|Il1b	http://amigo.geneontology.org/amigo/term/GO:0030593	0	12		Cxcl3,Ccl7,Ccl17,Ccl24,Cx3cl1,Ppbp,Csf3r,Cxcl11,Cxcl10,Pde4b,Ccl22,Il1b
RNA polymerase II cis-regulatory region sequence-specific DNA binding	Gene Ontology	GO:0000978	32	669	9.73e-10	9.13e-08	Tal1|Grhl1|Nrip1|Runx2|Rarb|Crem|Rel|Nfil3|Nfkb1|Bcl6b|Nfkb2|Hsf4|Klf13|Lhx2|Irf4|Six1|Atf3|E2f7|Vdr|Trp53|Nr4a3|Nr4a1|Kdm6b|Batf3|Batf|Zbtb1|Ddit3|Egr2|Bhlhe40|Stat5a|Skil|Myc	http://amigo.geneontology.org/amigo/term/GO:0000978	2	30	Rarb,Trp53	Tal1,Grhl1,Nrip1,Runx2,Crem,Rel,Nfil3,Nfkb1,Bcl6b,Nfkb2,Hsf4,Klf13,Lhx2,Irf4,Six1,Atf3,E2f7,Vdr,Nr4a3,Nr4a1,Kdm6b,Batf3,Batf,Zbtb1,Ddit3,Egr2,Bhlhe40,Stat5a,Skil,Myc
apoptotic process	Gene Ontology	GO:0006915	29	565	1.34e-09	1.23e-07	Casp6|Ero1a|Pim1|Tnfaip3|Six1|Gpr65|Tnfrsf9|Ece1|Nfkb1|Phlda1|Traf1|Moap1|Csrnp1|Trib3|Srgn|Plekhf1|Tnfsf15|Trp53|Plk3|Nr4a1|Gja1|Map3k5|Chac1|Bcl2a1a|Ddit3|Gadd45b|Zfp36l1|Gadd45g|Hcar2	http://amigo.geneontology.org/amigo/term/GO:0006915	1	28	Trp53	Casp6,Ero1a,Pim1,Tnfaip3,Six1,Gpr65,Tnfrsf9,Ece1,Nfkb1,Phlda1,Traf1,Moap1,Csrnp1,Trib3,Srgn,Plekhf1,Tnfsf15,Plk3,Nr4a1,Gja1,Map3k5,Chac1,Bcl2a1a,Ddit3,Gadd45b,Zfp36l1,Gadd45g,Hcar2
circadian rhythm	Gene Ontology	GO:0007623	12	76	1.56e-09	1.4e-07	Slc6a4|Igf1|Trp53|Mt2|Prkg2|Id2|Id3|Id1|Bhlhe40|Crem|Nfil3|Ass1	http://amigo.geneontology.org/amigo/term/GO:0007623	4	8	Slc6a4,Trp53,Id3,Id1	Igf1,Mt2,Prkg2,Id2,Bhlhe40,Crem,Nfil3,Ass1
chemokine-mediated signaling pathway	Gene Ontology	GO:0070098	10	44	1.67e-09	1.47e-07	Cxcl3|Ccl7|Ccl17|Cx3cl1|Ppbp|Cxcl11|Cxcl10|Ccl22|Gpr35|Ccl24	http://amigo.geneontology.org/amigo/term/GO:0070098	0	10		Cxcl3,Ccl7,Ccl17,Cx3cl1,Ppbp,Cxcl11,Cxcl10,Ccl22,Gpr35,Ccl24
cellular response to lipopolysaccharide	Gene Ontology	GO:0071222	19	250	2.87e-09	2.47e-07	Mrc1|Cxcl3|Tnfrsf1b|Il1a|Arid5a|Cxcl10|Il10|Cd274|Ticam2|Tnfaip3|Cd86|Il6|Ppbp|Abca1|Cxcl11|Nfkb1|Pde4b|Il1b|Tnfsf4	http://amigo.geneontology.org/amigo/term/GO:0071222	0	19		Mrc1,Cxcl3,Tnfrsf1b,Il1a,Arid5a,Cxcl10,Il10,Cd274,Ticam2,Tnfaip3,Cd86,Il6,Ppbp,Abca1,Cxcl11,Nfkb1,Pde4b,Il1b,Tnfsf4
positive regulation of interleukin-6 production	Gene Ontology	GO:0032755	13	105	4.73e-09	3.98e-07	Adora2b|Arid5a|Clec7a|Il1rap|Ticam2|Il6|Tlr1|Il33|Tslp|Il1a|Il1b|Scimp|Tnfsf4	http://amigo.geneontology.org/amigo/term/GO:0032755	0	13		Adora2b,Arid5a,Clec7a,Il1rap,Ticam2,Il6,Tlr1,Il33,Tslp,Il1a,Il1b,Scimp,Tnfsf4
positive regulation of interleukin-10 production	Gene Ontology	GO:0032733	9	39	9.83e-09	7.95e-07	Il20rb|Il23a|Irf4|Cd274|Cd83|Il6|Tigit|Tslp|Tnfsf4	http://amigo.geneontology.org/amigo/term/GO:0032733	0	9		Il20rb,Il23a,Irf4,Cd274,Cd83,Il6,Tigit,Tslp,Tnfsf4
extrinsic apoptotic signaling pathway in absence of ligand	Gene Ontology	GO:0097192	9	39	9.83e-09	7.95e-07	Bcl2a1d|Igf1|Moap1|Bcl2a1b|Kitl|Itgav|Il1a|Il1b|Bcl2a1a	http://amigo.geneontology.org/amigo/term/GO:0097192	0	9		Bcl2a1d,Igf1,Moap1,Bcl2a1b,Kitl,Itgav,Il1a,Il1b,Bcl2a1a
positive regulation of transcription, DNA-templated	Gene Ontology	GO:0045893	29	626	1.18e-08	9.37e-07	Igf1|Tal1|Pim1|Il10|Id2|Runx2|Rel|Nfil3|Nfkb1|Gja1|Lhx2|Irf4|Six1|Hivep3|Sertad3|Trp53|Nr4a3|Nr4a1|Map3k5|Il1b|Fgf2|Il6|Ddit3|Egr2|Creb5|Aff1|Cep290|Inhba|Myc	http://amigo.geneontology.org/amigo/term/GO:0045893	2	27	Sertad3,Trp53	Igf1,Tal1,Pim1,Il10,Id2,Runx2,Rel,Nfil3,Nfkb1,Gja1,Lhx2,Irf4,Six1,Hivep3,Nr4a3,Nr4a1,Map3k5,Il1b,Fgf2,Il6,Ddit3,Egr2,Creb5,Aff1,Cep290,Inhba,Myc
chemokine activity	Gene Ontology	GO:0008009	9	43	2.06e-08	1.57e-06	Cxcl3|Ccl7|Ccl17|Cx3cl1|Ppbp|Cxcl11|Cxcl10|Ccl22|Ccl24	http://amigo.geneontology.org/amigo/term/GO:0008009	0	9		Cxcl3,Ccl7,Ccl17,Cx3cl1,Ppbp,Cxcl11,Cxcl10,Ccl22,Ccl24
positive regulation of angiogenesis	Gene Ontology	GO:0045766	14	151	3.58e-08	2.68e-06	Itgax|Ccbe1|Mmp9|Fgf2|Thbs1|Cx3cl1|Vegfa|Vegfc|Il1a|Angpt2|Hc|Il1b|Adm|Ccl24	http://amigo.geneontology.org/amigo/term/GO:0045766	2	12	Mmp9,Angpt2	Itgax,Ccbe1,Fgf2,Thbs1,Cx3cl1,Vegfa,Vegfc,Il1a,Hc,Il1b,Adm,Ccl24
negative regulation of interleukin-12 production	Gene Ontology	GO:0032695	7	20	4.03e-08	2.97e-06	Acp5|Il10|Thbs1|Tigit|Tnfrsf9|Ccr7|Nfkb1	http://amigo.geneontology.org/amigo/term/GO:0032695	1	6	Acp5	Il10,Thbs1,Tigit,Tnfrsf9,Ccr7,Nfkb1
positive regulation of ERK1 and ERK2 cascade	Gene Ontology	GO:0070374	16	218	8e-08	5.5e-06	Pdgfa|Pdgfc|Glipr2|Ccl7|Ccl17|Fgf2|Ramp3|Ccl24|Il6|Vegfa|Cx3cl1|Il1a|Il1b|Ccl22|Sema7a|Scimp	http://amigo.geneontology.org/amigo/term/GO:0070374	0	16		Pdgfa,Pdgfc,Glipr2,Ccl7,Ccl17,Fgf2,Ramp3,Ccl24,Il6,Vegfa,Cx3cl1,Il1a,Il1b,Ccl22,Sema7a,Scimp
angiogenesis	Gene Ontology	GO:0001525	17	251	9.36e-08	6.23e-06	Pdgfa|Itgav|Tal1|Pecam1|Ccbe1|Angptl6|S1pr1|Mmp19|Ramp3|Fgf2|Hbegf|Vegfa|Gna13|Vegfc|Ptgs2|Angpt2|Apold1	http://amigo.geneontology.org/amigo/term/GO:0001525	1	16	Angpt2	Pdgfa,Itgav,Tal1,Pecam1,Ccbe1,Angptl6,S1pr1,Mmp19,Ramp3,Fgf2,Hbegf,Vegfa,Gna13,Vegfc,Ptgs2,Apold1
regulation of cell population proliferation	Gene Ontology	GO:0042127	16	221	9.53e-08	6.24e-06	Chst11|Ptgs2|Igf1|Faah|Trp53|Ccdc88a|Ptger2|Slc7a11|Tal1|Il6|Stat5a|Tnfrsf9|Cxcl10|Ksr1|Bcl6b|Sla	http://amigo.geneontology.org/amigo/term/GO:0042127	1	15	Trp53	Chst11,Ptgs2,Igf1,Faah,Ccdc88a,Ptger2,Slc7a11,Tal1,Il6,Stat5a,Tnfrsf9,Cxcl10,Ksr1,Bcl6b,Sla
positive regulation of apoptotic process	Gene Ontology	GO:0043065	20	355	1.21e-07	7.59e-06	Casp6|Ptgs2|Tgm2|Rarb|Rps29|Moap1|Trp53|Gadd45a|Gadd45b|Nr4a1|Id3|Map3k5|Gadd45g|Il6|Ddit3|Tnfrsf8|Mmp9|Il1b|Adm|Phlda1	http://amigo.geneontology.org/amigo/term/GO:0043065	5	15	Rarb,Rps29,Trp53,Id3,Mmp9	Casp6,Ptgs2,Tgm2,Moap1,Gadd45a,Gadd45b,Nr4a1,Map3k5,Gadd45g,Il6,Ddit3,Tnfrsf8,Il1b,Adm,Phlda1
positive regulation of interleukin-13 production	Gene Ontology	GO:0032736	6	14	1.48e-07	8.86e-06	Irf4|H2-T23|Tslp|Il33|Il1rap|Tnfsf4	http://amigo.geneontology.org/amigo/term/GO:0032736	1	5	H2-T23	Irf4,Tslp,Il33,Il1rap,Tnfsf4
sequence-specific DNA binding	Gene Ontology	GO:0043565	28	672	1.73e-07	1e-05	Hmx3|Trps1|Grhl1|Six1|Vdr|Rel|Nfkb1|Hsf4|Lhx2|Arid5a|Irf4|Csrnp1|Ercc6|E2f7|Rarb|Mmp12|Trp53|Nr4a3|Nr4a1|Etv3|Kdm6b|Batf|Ddit3|Egr2|Egr3|Stat5a|Plagl2|Myc	http://amigo.geneontology.org/amigo/term/GO:0043565	2	26	Rarb,Trp53	Hmx3,Trps1,Grhl1,Six1,Vdr,Rel,Nfkb1,Hsf4,Lhx2,Arid5a,Irf4,Csrnp1,Ercc6,E2f7,Mmp12,Nr4a3,Nr4a1,Etv3,Kdm6b,Batf,Ddit3,Egr2,Egr3,Stat5a,Plagl2,Myc
positive regulation of vascular endothelial growth factor production	Gene Ontology	GO:0010575	7	26	1.81e-07	1.03e-05	Ptgs2|Adora2b|Ccbe1|Il6|Il1a|Hc|Il1b	http://amigo.geneontology.org/amigo/term/GO:0010575	0	7		Ptgs2,Adora2b,Ccbe1,Il6,Il1a,Hc,Il1b
positive regulation of inflammatory response	Gene Ontology	GO:0050729	10	77	1.91e-07	1.06e-05	Tgm2|Il1rl1|Nfkbiz|Stat5a|Osm|Il33|Tslp|Il1b|Ccl24|Tnfsf4	http://amigo.geneontology.org/amigo/term/GO:0050729	0	10		Tgm2,Il1rl1,Nfkbiz,Stat5a,Osm,Il33,Tslp,Il1b,Ccl24,Tnfsf4
signaling receptor binding	Gene Ontology	GO:0005102	21	407	2.36e-07	1.28e-05	Gja1|Itgav|Sema3g|Angptl6|C1ql1|H2-T23|Inhba|Nrip1|Hilpda|Cd86|Il6|Edn1|Tigit|Caprin2|Pdpn|Skint7|Abca1|Angpt2|Itprid1|Vegfa|Sla	http://amigo.geneontology.org/amigo/term/GO:0005102	2	19	H2-T23,Angpt2	Gja1,Itgav,Sema3g,Angptl6,C1ql1,Inhba,Nrip1,Hilpda,Cd86,Il6,Edn1,Tigit,Caprin2,Pdpn,Skint7,Abca1,Itprid1,Vegfa,Sla
positive regulation of p38MAPK cascade	Gene Ontology	GO:1900745	7	28	2.79e-07	1.45e-05	Gadd45a|Gadd45b|Rell1|Map3k5|Vegfa|Il1b|Gadd45g	http://amigo.geneontology.org/amigo/term/GO:1900745	0	7		Gadd45a,Gadd45b,Rell1,Map3k5,Vegfa,Il1b,Gadd45g
DNA-binding transcription activator activity, RNA polymerase II-specific	Gene Ontology	GO:0001228	23	490	3.12e-07	1.57e-05	Grhl1|Six1|Runx2|Rel|Nfkb1|Nfkb2|Hsf4|Klf13|Lhx2|Irf4|Csrnp1|Atf3|Trp53|Nr4a3|Nr4a1|Batf|Ddit3|Egr2|Egr3|Creb5|Stat5a|Plagl2|Myc	http://amigo.geneontology.org/amigo/term/GO:0001228	1	22	Trp53	Grhl1,Six1,Runx2,Rel,Nfkb1,Nfkb2,Hsf4,Klf13,Lhx2,Irf4,Csrnp1,Atf3,Nr4a3,Nr4a1,Batf,Ddit3,Egr2,Egr3,Creb5,Stat5a,Plagl2,Myc
DNA-binding transcription factor activity	Gene Ontology	GO:0003700	29	738	3.33e-07	1.65e-05	Trps1|Tal1|Grhl1|Six1|Runx2|Vdr|Crem|Rel|Nfil3|Nfkb1|Nfkb2|Hsf4|Etv3|Irf4|Csrnp1|Atf3|E2f7|Rarb|Trp53|Nr4a3|Nr4a1|Batf3|Batf|Ddit3|Egr2|Creb5|Aff1|Stat5a|Myc	http://amigo.geneontology.org/amigo/term/GO:0003700	2	27	Rarb,Trp53	Trps1,Tal1,Grhl1,Six1,Runx2,Vdr,Crem,Rel,Nfil3,Nfkb1,Nfkb2,Hsf4,Etv3,Irf4,Csrnp1,Atf3,E2f7,Nr4a3,Nr4a1,Batf3,Batf,Ddit3,Egr2,Creb5,Aff1,Stat5a,Myc
positive regulation of cell division	Gene Ontology	GO:0051781	8	45	3.84e-07	1.84e-05	Pdgfa|Pdgfc|Tal1|Vegfa|Vegfc|Il1a|Il1b|Fgf2	http://amigo.geneontology.org/amigo/term/GO:0051781	0	8		Pdgfa,Pdgfc,Tal1,Vegfa,Vegfc,Il1a,Il1b,Fgf2
positive regulation of interleukin-2 production	Gene Ontology	GO:0032743	7	33	7.32e-07	3.43e-05	Irf4|Cd83|Stat5a|Il1a|Il1b|Pde4b|Tnfsf4	http://amigo.geneontology.org/amigo/term/GO:0032743	0	7		Irf4,Cd83,Stat5a,Il1a,Il1b,Pde4b,Tnfsf4
DNA-binding transcription factor activity, RNA polymerase II-specific	Gene Ontology	GO:0000981	19	364	7.49e-07	3.47e-05	E2f7|Batf|Etv3|Tal1|Hsf4|Irf4|Egr2|Egr3|Trp53|Lhx2|Six1|Runx2|Bhlhe40|Skil|Rel|Batf3|Myc|Klf13|Atf3	http://amigo.geneontology.org/amigo/term/GO:0000981	1	18	Trp53	E2f7,Batf,Etv3,Tal1,Hsf4,Irf4,Egr2,Egr3,Lhx2,Six1,Runx2,Bhlhe40,Skil,Rel,Batf3,Myc,Klf13,Atf3
positive regulation of peptidyl-tyrosine phosphorylation	Gene Ontology	GO:0050731	11	115	7.85e-07	3.6e-05	Areg|Igf1|Pecam1|Trp53|Il11|Kitl|Il6|Hbegf|Osm|Vegfc|Vegfa	http://amigo.geneontology.org/amigo/term/GO:0050731	1	10	Trp53	Areg,Igf1,Pecam1,Il11,Kitl,Il6,Hbegf,Osm,Vegfc,Vegfa
signal transduction	Gene Ontology	GO:0007165	37	1142	7.97e-07	3.61e-05	Adora2b|Rhpn2|Mt2|Cd274|Pdpn|Gpr65|Tnfrsf8|Il1rap|Nfkb1|Nfkb2|Gprc5a|Traf1|Ticam2|Il1rl1|Ccl17|Plppr3|Ptger2|Ccrl2|Gna13|Ksr1|Gnat3|Rgs1|Tnfsf15|Gja1|Cd86|Arhgap26|Ccr7|Gpr35|Il1r1|Cblb|Pgd|S1pr1|Plxna4|Hcar2|Stat5a|Tlr1|F2rl2	http://amigo.geneontology.org/amigo/term/GO:0007165	1	36	Pgd	Adora2b,Rhpn2,Mt2,Cd274,Pdpn,Gpr65,Tnfrsf8,Il1rap,Nfkb1,Nfkb2,Gprc5a,Traf1,Ticam2,Il1rl1,Ccl17,Plppr3,Ptger2,Ccrl2,Gna13,Ksr1,Gnat3,Rgs1,Tnfsf15,Gja1,Cd86,Arhgap26,Ccr7,Gpr35,Il1r1,Cblb,S1pr1,Plxna4,Hcar2,Stat5a,Tlr1,F2rl2
positive regulation of endothelial cell proliferation	Gene Ontology	GO:0001938	9	70	8.47e-07	3.76e-05	Adora2b|Il10|Egr3|Nr4a1|Fgf2|Stat5a|Vegfa|Vegfc|Ccl24	http://amigo.geneontology.org/amigo/term/GO:0001938	0	9		Adora2b,Il10,Egr3,Nr4a1,Fgf2,Stat5a,Vegfa,Vegfc,Ccl24
negative regulation of interferon-gamma production	Gene Ontology	GO:0032689	7	34	8.73e-07	3.79e-05	Il20rb|Il1rl1|Il10|Cd274|Ddit3|Il33|Tnfsf4	http://amigo.geneontology.org/amigo/term/GO:0032689	0	7		Il20rb,Il1rl1,Il10,Cd274,Ddit3,Il33,Tnfsf4
positive regulation of vascular associated smooth muscle cell proliferation	Gene Ontology	GO:1904707	7	36	1.22e-06	5.15e-05	Gja1|Igf1|Nr4a3|Map3k5|Mmp9|Edn1|Fgf2	http://amigo.geneontology.org/amigo/term/GO:1904707	1	6	Mmp9	Gja1,Igf1,Nr4a3,Map3k5,Edn1,Fgf2
DNA binding	Gene Ontology	GO:0003677	48	1725	1.27e-06	5.31e-05	Hmx3|Trps1|Tal1|Hsf4|Zfp827|Tnfaip3|Six1|Runx2|Vdr|Crem|Rel|Nfil3|Nfkb1|Bcl6b|Cbx2|Grhl1|Klf13|Gja1|Etv3|Arid5a|Irf4|Csrnp1|Ercc6|Bclaf3|Tigd3|Mgmt|Angpt2|Atf3|Hivep3|E2f7|Rarb|Trp53|Nr4a3|Nr4a1|Lhx2|Nfkb2|Batf3|Batf|Zbtb1|Ddit3|Egr2|Egr3|Creb5|Zfp36l1|Bhlhe40|Stat5a|Rev3l|Myc	http://amigo.geneontology.org/amigo/term/GO:0003677	4	44	Mgmt,Angpt2,Rarb,Trp53	Hmx3,Trps1,Tal1,Hsf4,Zfp827,Tnfaip3,Six1,Runx2,Vdr,Crem,Rel,Nfil3,Nfkb1,Bcl6b,Cbx2,Grhl1,Klf13,Gja1,Etv3,Arid5a,Irf4,Csrnp1,Ercc6,Bclaf3,Tigd3,Atf3,Hivep3,E2f7,Nr4a3,Nr4a1,Lhx2,Nfkb2,Batf3,Batf,Zbtb1,Ddit3,Egr2,Egr3,Creb5,Zfp36l1,Bhlhe40,Stat5a,Rev3l,Myc
intrinsic apoptotic signaling pathway in response to DNA damage	Gene Ontology	GO:0008630	8	55	1.5e-06	6.01e-05	Bcl2a1d|Tnfrsf1b|Moap1|Bcl2a1b|Ercc6|Myc|Crip1|Bcl2a1a	http://amigo.geneontology.org/amigo/term/GO:0008630	1	7	Crip1	Bcl2a1d,Tnfrsf1b,Moap1,Bcl2a1b,Ercc6,Myc,Bcl2a1a
cytokine receptor activity	Gene Ontology	GO:0004896	8	55	1.5e-06	6.01e-05	Csf2rb|Il13ra2|Il2rb|Il20rb|Csf2rb2|Lif|Il7r|Csf3r	http://amigo.geneontology.org/amigo/term/GO:0004896	0	8		Csf2rb,Il13ra2,Il2rb,Il20rb,Csf2rb2,Lif,Il7r,Csf3r
CCR chemokine receptor binding	Gene Ontology	GO:0048020	6	23	1.65e-06	6.46e-05	Ccl7|Ccl17|Ccrl2|Cx3cl1|Ccl22|Ccl24	http://amigo.geneontology.org/amigo/term/GO:0048020	0	6		Ccl7,Ccl17,Ccrl2,Cx3cl1,Ccl22,Ccl24
positive regulation of epithelial cell proliferation	Gene Ontology	GO:0050679	9	77	1.75e-06	6.8e-05	Igf1|Nr4a3|Ccnd2|Id1|Il6|Vegfa|Vegfc|Myc|Fgf2	http://amigo.geneontology.org/amigo/term/GO:0050679	1	8	Id1	Igf1,Nr4a3,Ccnd2,Il6,Vegfa,Vegfc,Myc,Fgf2
cell differentiation	Gene Ontology	GO:0030154	33	1004	2.37e-06	8.96e-05	Hmx3|Tal1|Ntng2|Id2|Id3|Id1|Runx2|Angptl6|Rarb|Vegfa|Vegfc|Sema7a|Etv3|Galnt15|Sgk2|Itgav|Fgf2|Caprin2|Ifrd1|Angpt2|Spink5|Gna13|Vdr|Mmp19|Batf3|Csrp2|Ocstamp|Sla|Batf|Zbtb1|Bhlhe40|Gadd45b|Gadd45g	http://amigo.geneontology.org/amigo/term/GO:0030154	5	28	Id3,Id1,Rarb,Sgk2,Angpt2	Hmx3,Tal1,Ntng2,Id2,Runx2,Angptl6,Vegfa,Vegfc,Sema7a,Etv3,Galnt15,Itgav,Fgf2,Caprin2,Ifrd1,Spink5,Gna13,Vdr,Mmp19,Batf3,Csrp2,Ocstamp,Sla,Batf,Zbtb1,Bhlhe40,Gadd45b,Gadd45g
regulation of cell cycle	Gene Ontology	GO:0051726	11	130	2.39e-06	8.97e-05	E2f7|Gja1|Zfp703|Trp53|Gadd45a|Gadd45b|Ccnd2|Id3|Gadd45g|Adarb1|Fgf2	http://amigo.geneontology.org/amigo/term/GO:0051726	2	9	Trp53,Id3	E2f7,Gja1,Zfp703,Gadd45a,Gadd45b,Ccnd2,Gadd45g,Adarb1,Fgf2
heart development	Gene Ontology	GO:0007507	15	255	2.78e-06	0.000101055	Gja1|Adm|Mmp13|Popdc2|Trp53|Id2|Id3|Cep290|Cacybp|Flrt3|Ece1|Mmp9|Edn1|Id1|Zfp36l1	http://amigo.geneontology.org/amigo/term/GO:0007507	5	10	Trp53,Id3,Cacybp,Mmp9,Id1	Gja1,Adm,Mmp13,Popdc2,Id2,Cep290,Flrt3,Ece1,Edn1,Zfp36l1
cellular response to tumor necrosis factor	Gene Ontology	GO:0071356	10	106	2.79e-06	0.000101055	Ccl7|Ccl17|Zfp36l1|Crhbp|Il6|Cx3cl1|Nfkb1|Ccl22|Ocstamp|Ccl24	http://amigo.geneontology.org/amigo/term/GO:0071356	0	10		Ccl7,Ccl17,Zfp36l1,Crhbp,Il6,Cx3cl1,Nfkb1,Ccl22,Ocstamp,Ccl24
positive regulation of activated T cell proliferation	Gene Ontology	GO:0042104	6	26	3.04e-06	0.000108026	Il2ra|Igf1|Il23a|Cd86|Stat5a|Tnfsf4	http://amigo.geneontology.org/amigo/term/GO:0042104	0	6		Il2ra,Igf1,Il23a,Cd86,Stat5a,Tnfsf4
RNA polymerase II transcription regulatory region sequence-specific DNA binding	Gene Ontology	GO:0000977	18	366	3.23e-06	0.000113997	E2f7|Hmx3|Trps1|Tal1|Hsf4|Trp53|Bhlhe40|Nr4a3|Nr4a1|Etv3|Rarb|Crem|Rel|Nfil3|Nfkb1|Bcl6b|Atf3|Lhx2	http://amigo.geneontology.org/amigo/term/GO:0000977	2	16	Trp53,Rarb	E2f7,Hmx3,Trps1,Tal1,Hsf4,Bhlhe40,Nr4a3,Nr4a1,Etv3,Crem,Rel,Nfil3,Nfkb1,Bcl6b,Atf3,Lhx2
positive regulation of protein kinase B signaling	Gene Ontology	GO:0051897	10	108	3.26e-06	0.000113997	Pdgfa|Igf1|Ramp3|Thbs1|Il6|Hbegf|Osm|Cx3cl1|Vegfa|Fgf2	http://amigo.geneontology.org/amigo/term/GO:0051897	0	10		Pdgfa,Igf1,Ramp3,Thbs1,Il6,Hbegf,Osm,Cx3cl1,Vegfa,Fgf2
regulation of transcription, DNA-templated	Gene Ontology	GO:0006355	34	1075	3.72e-06	0.000127809	Hmx3|Trps1|Grhl1|Six1|Runx2|Sertad3|Crem|Rel|Nfil3|Nfkb1|Nfkb2|Hsf4|Etv3|Irf4|Csrnp1|Slc39a8|Atf3|E2f7|Zfp703|Vdr|Trp53|Nr4a3|Nr4a1|Lhx2|Batf3|Myc|Batf|Ddit3|Egr2|Creb5|Zfp36l1|Bhlhe40|Stat5a|Rarb	http://amigo.geneontology.org/amigo/term/GO:0006355	3	31	Sertad3,Trp53,Rarb	Hmx3,Trps1,Grhl1,Six1,Runx2,Crem,Rel,Nfil3,Nfkb1,Nfkb2,Hsf4,Etv3,Irf4,Csrnp1,Slc39a8,Atf3,E2f7,Zfp703,Vdr,Nr4a3,Nr4a1,Lhx2,Batf3,Myc,Batf,Ddit3,Egr2,Creb5,Zfp36l1,Bhlhe40,Stat5a
integral component of plasma membrane	Gene Ontology	GO:0005887	37	1232	4.34e-06	0.000146683	Slc39a10|Mt2|Abca1|Gpr65|Slc6a13|Sema7a|Scnn1g|Cldn11|Ddr2|P2rx5|Plppr3|Cd36|Ccrl2|Slc39a8|Hbegf|Flrt3|Kcna3|Pecam1|Fcrlb|Hvcn1|Aqp9|Cdon|Gpr35|Slc16a11|Slc16a12|Tmem132a|Slc1a1|Slc1a2|Rgs16|Sema3g|Slc6a4|Slc6a9|Clcn5|Plxna4|Tlr1|F2rl2|Thbd	http://amigo.geneontology.org/amigo/term/GO:0005887	3	34	Slc6a13,Slc16a12,Slc6a4	Slc39a10,Mt2,Abca1,Gpr65,Sema7a,Scnn1g,Cldn11,Ddr2,P2rx5,Plppr3,Cd36,Ccrl2,Slc39a8,Hbegf,Flrt3,Kcna3,Pecam1,Fcrlb,Hvcn1,Aqp9,Cdon,Gpr35,Slc16a11,Tmem132a,Slc1a1,Slc1a2,Rgs16,Sema3g,Slc6a9,Clcn5,Plxna4,Tlr1,F2rl2,Thbd
negative regulation of inflammatory response	Gene Ontology	GO:0050728	10	112	4.4e-06	0.00014774	Acp5|Tnfrsf1b|Hamp|Ctla2a|Il10|Tnfaip6|Tnfaip3|Ptpn2|Nfkb1|Il2ra	http://amigo.geneontology.org/amigo/term/GO:0050728	1	9	Acp5	Tnfrsf1b,Hamp,Ctla2a,Il10,Tnfaip6,Tnfaip3,Ptpn2,Nfkb1,Il2ra
extracellular matrix	Gene Ontology	GO:0031012	15	267	4.71e-06	0.000155692	Tecta|Tgm2|Mmp12|Timp1|Mmp13|Ccbe1|Mmp19|Thbs1|Col5a2|Col5a3|Adamts14|Mmp9|Hmcn2|Mmp23|Il1rl1	http://amigo.geneontology.org/amigo/term/GO:0031012	1	14	Mmp9	Tecta,Tgm2,Mmp12,Timp1,Mmp13,Ccbe1,Mmp19,Thbs1,Col5a2,Col5a3,Adamts14,Hmcn2,Mmp23,Il1rl1
intracellular membrane-bounded organelle	Gene Ontology	GO:0043231	32	992	4.89e-06	0.000160054	Areg|Grhl1|Dhrs9|Scd3|Dgat2|Ambp|Tnfaip3|Ltc4s|Gprc5a|Smox|Gja1|Ctsk|Olr1|Cd36|Spink5|Rab11fip1|Vdr|Faah|Slc7a11|Pmepa1|Cd86|Cyp26b1|Abca1|Aqp9|Ptgs2|Acaa1a|Ankrd2|Egr2|S1pr1|Mgst2|Synpo2|Osbp2	http://amigo.geneontology.org/amigo/term/GO:0043231	6	26	Ambp,Ltc4s,Ctsk,Acaa1a,Ankrd2,Mgst2	Areg,Grhl1,Dhrs9,Scd3,Dgat2,Tnfaip3,Gprc5a,Smox,Gja1,Olr1,Cd36,Spink5,Rab11fip1,Vdr,Faah,Slc7a11,Pmepa1,Cd86,Cyp26b1,Abca1,Aqp9,Ptgs2,Egr2,S1pr1,Synpo2,Osbp2
positive regulation of cytosolic calcium ion concentration	Gene Ontology	GO:0007204	12	171	5.15e-06	0.000165024	Gja1|Cxcl3|Itgav|Pgd|Ptger2|Ccrl2|Gna13|Ccr7|Edn1|Il1b|Adm|Gpr35	http://amigo.geneontology.org/amigo/term/GO:0007204	1	11	Pgd	Gja1,Cxcl3,Itgav,Ptger2,Ccrl2,Gna13,Ccr7,Edn1,Il1b,Adm,Gpr35
positive regulation of T cell proliferation	Gene Ontology	GO:0042102	8	66	5.16e-06	0.000165024	Il2ra|Il23a|Cd274|Cd86|Il6|Ccr7|Il1b|Tnfsf4	http://amigo.geneontology.org/amigo/term/GO:0042102	0	8		Il2ra,Il23a,Cd274,Cd86,Il6,Ccr7,Il1b,Tnfsf4
secretory granule	Gene Ontology	GO:0030141	11	144	5.98e-06	0.000188605	Acpp|Hilpda|Thbs1|Angptl6|Vegfa|Crhbp|Ece1|Ptprn|Srgn|Klk9|Il1b	http://amigo.geneontology.org/amigo/term/GO:0030141	0	11		Acpp,Hilpda,Thbs1,Angptl6,Vegfa,Crhbp,Ece1,Ptprn,Srgn,Klk9,Il1b
interleukin-1 receptor binding	Gene Ontology	GO:0005149	5	16	5.99e-06	0.000188605	Il1rn|Il1b|Il1rap|Ticam2|Il1a	http://amigo.geneontology.org/amigo/term/GO:0005149	0	5		Il1rn,Il1b,Il1rap,Ticam2,Il1a
extracellular matrix organization	Gene Ontology	GO:0030198	12	174	6.08e-06	0.00019003	Slc39a8|Mmp23|Mmp12|Mmp13|Mmp19|Ero1a|Col5a2|Col5a3|Adamts14|Mmp9|Nfkb2|Fbln5	http://amigo.geneontology.org/amigo/term/GO:0030198	1	11	Mmp9	Slc39a8,Mmp23,Mmp12,Mmp13,Mmp19,Ero1a,Col5a2,Col5a3,Adamts14,Nfkb2,Fbln5
fibronectin binding	Gene Ontology	GO:0001968	6	31	7.38e-06	0.000225485	Ctsk|Mmp13|Itgav|Thbs1|Vegfa|Mmp9	http://amigo.geneontology.org/amigo/term/GO:0001968	2	4	Ctsk,Mmp9	Mmp13,Itgav,Thbs1,Vegfa
lymph node development	Gene Ontology	GO:0048535	6	31	7.38e-06	0.000225485	Il7r|Id2|Pdpn|Ccr7|Nfkb1|Nfkb2	http://amigo.geneontology.org/amigo/term/GO:0048535	0	6		Il7r,Id2,Pdpn,Ccr7,Nfkb1,Nfkb2
collagen-containing extracellular matrix	Gene Ontology	GO:0062023	16	315	7.7e-06	0.000233493	Tecta|Serpinb9|Tgm2|Angptl6|Arg1|Ambp|Thbs1|Col5a2|Col5a3|Mmp9|Angpt2|Hmcn2|S100a13|S100a6|Fbln5|Pkm	http://amigo.geneontology.org/amigo/term/GO:0062023	6	10	Ambp,Mmp9,Angpt2,S100a13,S100a6,Pkm	Tecta,Serpinb9,Tgm2,Angptl6,Arg1,Thbs1,Col5a2,Col5a3,Hmcn2,Fbln5
negative regulation of gene expression	Gene Ontology	GO:0010629	17	354	8.13e-06	0.000242966	Il1b|Gja1|Vdr|Olr1|Trp53|Vegfa|Id2|Id3|Id1|Zfp503|Igf1|Tiparp|Rel|Edn1|Nfkb1|Myc|Stc2	http://amigo.geneontology.org/amigo/term/GO:0010629	3	14	Trp53,Id3,Id1	Il1b,Gja1,Vdr,Olr1,Vegfa,Id2,Zfp503,Igf1,Tiparp,Rel,Edn1,Nfkb1,Myc,Stc2
negative regulation of cysteine-type endopeptidase activity involved in apoptotic process	Gene Ontology	GO:0043154	8	72	9.28e-06	0.000265792	Bcl2a1d|Ptgs2|Igf1|Nr4a1|Thbs1|Il6|Hspa1b|Vegfa	http://amigo.geneontology.org/amigo/term/GO:0043154	1	7	Hspa1b	Bcl2a1d,Ptgs2,Igf1,Nr4a1,Thbs1,Il6,Vegfa
collagen catabolic process	Gene Ontology	GO:0030574	6	33	1.01e-05	0.000286294	Ctsk|Mmp12|Mmp13|Mmp19|Mmp9|Mmp23	http://amigo.geneontology.org/amigo/term/GO:0030574	2	4	Ctsk,Mmp9	Mmp12,Mmp13,Mmp19,Mmp23
immune system process	Gene Ontology	GO:0002376	20	483	1.09e-05	0.000305073	Il2ra|Zbtb1|Lst1|Il23a|Arid5a|Irf4|Rnf19b|H2-T23|Mcoln2|Cd274|Csf1|Map3k5|Olr1|Tarm1|Tlr1|Ticam2|Il1rap|Hc|Cd86|Tmem132a	http://amigo.geneontology.org/amigo/term/GO:0002376	2	18	Lst1,H2-T23	Il2ra,Zbtb1,Il23a,Arid5a,Irf4,Rnf19b,Mcoln2,Cd274,Csf1,Map3k5,Olr1,Tarm1,Tlr1,Ticam2,Il1rap,Hc,Cd86,Tmem132a
positive regulation of protein autophosphorylation	Gene Ontology	GO:0031954	5	19	1.21e-05	0.000334081	Pdgfa|Vegfa|Pdgfc|Tnks1bp1|Vegfc	http://amigo.geneontology.org/amigo/term/GO:0031954	0	5		Pdgfa,Vegfa,Pdgfc,Tnks1bp1,Vegfc
multicellular organism development	Gene Ontology	GO:0007275	33	1092	1.27e-05	0.000348312	Pdgfa|Hmx3|Pdgfc|Tal1|Grhl1|Ntng2|Id2|Id3|Pdpn|Id1|Angptl6|Vegfa|Vegfc|Sema7a|Pi15|Ccbe1|Ddr2|Six1|Itgav|Flrt3|Ifrd1|Angpt2|Spink5|Vdr|Edil3|Cdh24|Mmp19|Csrp2|Fgf2|Gadd45b|Zfp36l1|Gadd45g|Arc	http://amigo.geneontology.org/amigo/term/GO:0007275	3	30	Id3,Id1,Angpt2	Pdgfa,Hmx3,Pdgfc,Tal1,Grhl1,Ntng2,Id2,Pdpn,Angptl6,Vegfa,Vegfc,Sema7a,Pi15,Ccbe1,Ddr2,Six1,Itgav,Flrt3,Ifrd1,Spink5,Vdr,Edil3,Cdh24,Mmp19,Csrp2,Fgf2,Gadd45b,Zfp36l1,Gadd45g,Arc
nucleoplasm	Gene Ontology	GO:0005654	66	2943	1.66e-05	0.000441402	Casp6|Areg|Trps1|Tal1|Grhl1|Nr4a1|Ccnd2|Nrip1|Id1|Serpinb9|Vdr|Hilpda|Rel|Nfkb1|Bcl6b|Phlda1|Cbx2|Smox|Gja1|Lhx2|Ctsk|Adh7|Sgk2|Olr1|Irf4|Aldh1l2|Cpeb1|Six1|Ercc6|Adarb1|Scnn1g|Socs1|Cblb|Caprin2|Macrod1|Fam217b|Akr1b3|S100a13|Dusp10|Atf3|Carmil1|Rarb|Maml2|Trp53|Gldc|Mgmt|Cacybp|Runx2|Apold1|Plekhg1|Batf|Zbtb1|Arid5a|Crabp2|Egr2|S1pr1|Psme2|Trib3|Bhlhe40|Stat5a|Dok7|Synpo2|Ptpn2|Myc|Sapcd2|A1cf	http://amigo.geneontology.org/amigo/term/GO:0005654	12	54	Id1,Ctsk,Sgk2,Macrod1,Akr1b3,S100a13,Rarb,Trp53,Mgmt,Cacybp,Psme2,Sapcd2	Casp6,Areg,Trps1,Tal1,Grhl1,Nr4a1,Ccnd2,Nrip1,Serpinb9,Vdr,Hilpda,Rel,Nfkb1,Bcl6b,Phlda1,Cbx2,Smox,Gja1,Lhx2,Adh7,Olr1,Irf4,Aldh1l2,Cpeb1,Six1,Ercc6,Adarb1,Scnn1g,Socs1,Cblb,Caprin2,Fam217b,Dusp10,Atf3,Carmil1,Maml2,Gldc,Runx2,Apold1,Plekhg1,Batf,Zbtb1,Arid5a,Crabp2,Egr2,S1pr1,Trib3,Bhlhe40,Stat5a,Dok7,Synpo2,Ptpn2,Myc,A1cf
chemotaxis	Gene Ontology	GO:0006935	10	132	1.69e-05	0.000446638	Cxcl3|Ccl7|Ccl17|S1pr1|Ccrl2|Ccr7|Cx3cl1|Cxcl10|Ccl22|Ccl24	http://amigo.geneontology.org/amigo/term/GO:0006935	0	10		Cxcl3,Ccl7,Ccl17,S1pr1,Ccrl2,Ccr7,Cx3cl1,Cxcl10,Ccl22,Ccl24
lung vasculature development	Gene Ontology	GO:0060426	4	9	1.78e-05	0.000464431	Errfi1|Igf1|Vegfa|Id1	http://amigo.geneontology.org/amigo/term/GO:0060426	1	3	Id1	Errfi1,Igf1,Vegfa
blood vessel morphogenesis	Gene Ontology	GO:0048514	6	37	1.81e-05	0.000464431	Gja1|Thbs1|Edn1|Vegfa|Angpt2|Slc1a1	http://amigo.geneontology.org/amigo/term/GO:0048514	1	5	Angpt2	Gja1,Thbs1,Edn1,Vegfa,Slc1a1
positive regulation of cytosolic calcium ion concentration involved in phospholipase C-activating G protein-coupled signaling pathway	Gene Ontology	GO:0051482	6	37	1.81e-05	0.000464431	Tgm2|S1pr1|Gpr65|Edn1|F2rl2|Gpr35	http://amigo.geneontology.org/amigo/term/GO:0051482	0	6		Tgm2,S1pr1,Gpr65,Edn1,F2rl2,Gpr35
intrinsic apoptotic signaling pathway in response to endoplasmic reticulum stress	Gene Ontology	GO:0070059	6	37	1.81e-05	0.000464431	Ddit3|Trp53|Map3k5|Ero1a|Trib3|Chac1	http://amigo.geneontology.org/amigo/term/GO:0070059	1	5	Trp53	Ddit3,Map3k5,Ero1a,Trib3,Chac1
cell migration involved in sprouting angiogenesis	Gene Ontology	GO:0002042	5	21	1.84e-05	0.000467479	Vegfa|Nr4a1|Pik3r3|Fgf2|Egr3	http://amigo.geneontology.org/amigo/term/GO:0002042	0	5		Vegfa,Nr4a1,Pik3r3,Fgf2,Egr3
response to cytokine	Gene Ontology	GO:0034097	7	57	1.87e-05	0.000473068	Casp6|Acp5|Lif|Timp1|Ptgs2|Cd274|Rel	http://amigo.geneontology.org/amigo/term/GO:0034097	1	6	Acp5	Casp6,Lif,Timp1,Ptgs2,Cd274,Rel
integrin binding	Gene Ontology	GO:0005178	10	134	1.91e-05	0.000479797	Igf1|Edil3|Itgav|Thbs1|Cx3cl1|Ptpn2|Il1b|Sema7a|Fgf2|Fbln5	http://amigo.geneontology.org/amigo/term/GO:0005178	0	10		Igf1,Edil3,Itgav,Thbs1,Cx3cl1,Ptpn2,Il1b,Sema7a,Fgf2,Fbln5
cellular response to interleukin-1	Gene Ontology	GO:0071347	7	58	2.07e-05	0.000512826	Ccl7|Ccl17|Il6|Cx3cl1|Nfkb1|Ccl22|Ccl24	http://amigo.geneontology.org/amigo/term/GO:0071347	0	7		Ccl7,Ccl17,Il6,Cx3cl1,Nfkb1,Ccl22,Ccl24
positive regulation of macrophage activation	Gene Ontology	GO:0043032	5	22	2.23e-05	0.000547385	Il10|Il1rl1|Il33|Hamp|Thbs1	http://amigo.geneontology.org/amigo/term/GO:0043032	0	5		Il10,Il1rl1,Il33,Hamp,Thbs1
sequence-specific double-stranded DNA binding	Gene Ontology	GO:1990837	20	511	2.36e-05	0.000568546	E2f7|Batf|Etv3|Rarb|Grhl1|Irf4|Egr2|Egr3|Creb5|Nr4a1|Six1|Klf13|Runx2|Bhlhe40|Crem|Batf3|Bcl6b|Nfkb2|Atf3|Hsf4	http://amigo.geneontology.org/amigo/term/GO:1990837	1	19	Rarb	E2f7,Batf,Etv3,Grhl1,Irf4,Egr2,Egr3,Creb5,Nr4a1,Six1,Klf13,Runx2,Bhlhe40,Crem,Batf3,Bcl6b,Nfkb2,Atf3,Hsf4
positive regulation of protein phosphorylation	Gene Ontology	GO:0001934	13	236	2.44e-05	0.00058288	Pecam1|Ccnd2|Map3k5|Cdon|Pik3r3|Dok7|Vegfc|Mmp9|Angpt2|Vegfa|Il1b|Sema7a|Fgf2	http://amigo.geneontology.org/amigo/term/GO:0001934	2	11	Mmp9,Angpt2	Pecam1,Ccnd2,Map3k5,Cdon,Pik3r3,Dok7,Vegfc,Vegfa,Il1b,Sema7a,Fgf2
activation of MAPKKK activity	Gene Ontology	GO:0000185	4	10	2.47e-05	0.000584634	Ksr1|Gadd45b|Gadd45g|Gadd45a	http://amigo.geneontology.org/amigo/term/GO:0000185	0	4		Ksr1,Gadd45b,Gadd45g,Gadd45a
adenylate cyclase-activating G protein-coupled receptor signaling pathway	Gene Ontology	GO:0007189	9	111	2.7e-05	0.000633249	Adora2b|S1pr1|Ptger2|Ramp3|Gpr65|Gna13|Abca1|Cxcl10|Adm	http://amigo.geneontology.org/amigo/term/GO:0007189	0	9		Adora2b,S1pr1,Ptger2,Ramp3,Gpr65,Gna13,Abca1,Cxcl10,Adm
regulation of transcription by RNA polymerase II	Gene Ontology	GO:0006357	23	652	2.86e-05	0.000665533	Tal1|Grhl1|Nrip1|Runx2|Vegfa|Nfkb1|Bcl6b|Hsf4|Klf13|Etv3|Arid5a|Nfkbiz|Ifrd1|Atf3|Trp53|Batf3|Batf|Zbtb1|Ddit3|Ankrd2|Fhl2|Inhba|Stat5a	http://amigo.geneontology.org/amigo/term/GO:0006357	2	21	Trp53,Ankrd2	Tal1,Grhl1,Nrip1,Runx2,Vegfa,Nfkb1,Bcl6b,Hsf4,Klf13,Etv3,Arid5a,Nfkbiz,Ifrd1,Atf3,Batf3,Batf,Zbtb1,Ddit3,Fhl2,Inhba,Stat5a
positive regulation of blood vessel endothelial cell migration	Gene Ontology	GO:0043536	6	41	3.06e-05	0.000704387	Igf1|Thbs1|Stat5a|Vegfa|Vegfc|Fgf2	http://amigo.geneontology.org/amigo/term/GO:0043536	0	6		Igf1,Thbs1,Stat5a,Vegfa,Vegfc,Fgf2
calcium ion binding	Gene Ontology	GO:0005509	22	613	3.32e-05	0.000755756	Tbc1d9|Ccbe1|Syt7|Mgmt|Sned1|Glce|S100a13|Guca1a|Eef2k|Tgm2|Mmp12|Mmp13|Edil3|Cdh24|Thbs1|Tnc|Hmcn2|S100a6|Cblb|Cd69|Thbd|Fbln5	http://amigo.geneontology.org/amigo/term/GO:0005509	4	18	Mgmt,S100a13,Guca1a,S100a6	Tbc1d9,Ccbe1,Syt7,Sned1,Glce,Eef2k,Tgm2,Mmp12,Mmp13,Edil3,Cdh24,Thbs1,Tnc,Hmcn2,Cblb,Cd69,Thbd,Fbln5
positive regulation of interleukin-12 production	Gene Ontology	GO:0032735	6	42	3.45e-05	0.000783177	Il23a|Clec7a|Rel|Ccr7|Scimp|Tnfsf4	http://amigo.geneontology.org/amigo/term/GO:0032735	0	6		Il23a,Clec7a,Rel,Ccr7,Scimp,Tnfsf4
protein heterodimerization activity	Gene Ontology	GO:0046982	14	283	3.71e-05	0.00083667	Bcl2a1d|Pdgfa|Zbtb1|Ddit3|Ext1|Bcl2a1b|Trp53|Bhlhe40|Gadd45a|Ugt1a10|Nr4a1|Ticam2|Atf3|Bcl2a1a	http://amigo.geneontology.org/amigo/term/GO:0046982	1	13	Trp53	Bcl2a1d,Pdgfa,Zbtb1,Ddit3,Ext1,Bcl2a1b,Bhlhe40,Gadd45a,Ugt1a10,Nr4a1,Ticam2,Atf3,Bcl2a1a
positive regulation of interleukin-4 production	Gene Ontology	GO:0032753	5	25	3.81e-05	0.000845376	Il33|H2-T23|Tnfsf4|Il20rb|Irf4	http://amigo.geneontology.org/amigo/term/GO:0032753	1	4	H2-T23	Il33,Tnfsf4,Il20rb,Irf4
leukocyte chemotaxis	Gene Ontology	GO:0030595	5	25	3.81e-05	0.000845376	Cxcl11|Cxcl10|Ppbp|Cxcl3|S1pr1	http://amigo.geneontology.org/amigo/term/GO:0030595	0	5		Cxcl11,Cxcl10,Ppbp,Cxcl3,S1pr1
positive regulation of cell cycle	Gene Ontology	GO:0045787	6	43	3.89e-05	0.000859198	Slc6a4|Il10|Nr4a3|Trp53|Id2|Myc	http://amigo.geneontology.org/amigo/term/GO:0045787	2	4	Slc6a4,Trp53	Il10,Nr4a3,Id2,Myc
positive regulation of interleukin-5 production	Gene Ontology	GO:0032754	4	12	4.39e-05	0.000953726	Il1rl1|Il1rap|Il33|Tslp	http://amigo.geneontology.org/amigo/term/GO:0032754	0	4		Il1rl1,Il1rap,Il33,Tslp
positive regulation of immunoglobulin secretion	Gene Ontology	GO:0051024	4	12	4.39e-05	0.000953726	Il6|H2-T23|Il33|Tnfsf4	http://amigo.geneontology.org/amigo/term/GO:0051024	1	3	H2-T23	Il6,Il33,Tnfsf4
lysosome	Gene Ontology	GO:0005764	17	409	4.69e-05	0.00100644	Ctla2a|Acp5|Ctla2b|Ctsk|Acpp|Mmp13|Arg1|Gja1|Tnfaip3|Syt7|Slc39a8|Ramp3|Mcoln2|Plekhf1|Il4i1|Ass1|Il1b	http://amigo.geneontology.org/amigo/term/GO:0005764	2	15	Acp5,Ctsk	Ctla2a,Ctla2b,Acpp,Mmp13,Arg1,Gja1,Tnfaip3,Syt7,Slc39a8,Ramp3,Mcoln2,Plekhf1,Il4i1,Ass1,Il1b
endoplasmic reticulum	Gene Ontology	GO:0005783	39	1490	4.84e-05	0.00102025	Ext1|Dhrs9|Scd3|Ktn1|Dgat2|Map3k5|Ero1a|Ltc4s|Ass1|Mmp23|Furin|Soat2|Gja1|Ticam2|Ugt1a10|Gpat3|Rnf180|Flrt3|Ksr1|Spink5|Rnf19b|Faah|Trp53|Fcrlb|Thbs1|Cyp26b1|Slc16a11|Dmpk|Rps29|Tmem132a|Ptgs2|Crabp2|Ccdc88a|Mgst2|Ubxn2a|Extl1|Ptpn2|Stc2|A1cf	http://amigo.geneontology.org/amigo/term/GO:0005783	5	34	Ltc4s,Trp53,Dmpk,Rps29,Mgst2	Ext1,Dhrs9,Scd3,Ktn1,Dgat2,Map3k5,Ero1a,Ass1,Mmp23,Furin,Soat2,Gja1,Ticam2,Ugt1a10,Gpat3,Rnf180,Flrt3,Ksr1,Spink5,Rnf19b,Faah,Fcrlb,Thbs1,Cyp26b1,Slc16a11,Tmem132a,Ptgs2,Crabp2,Ccdc88a,Ubxn2a,Extl1,Ptpn2,Stc2,A1cf
collagen binding	Gene Ontology	GO:0005518	7	67	4.85e-05	0.00102025	Pdgfa|Ctsk|Mmp12|Ccbe1|Ddr2|Mmp13|Srgn	http://amigo.geneontology.org/amigo/term/GO:0005518	1	6	Ctsk	Pdgfa,Mmp12,Ccbe1,Ddr2,Mmp13,Srgn
lymphocyte chemotaxis	Gene Ontology	GO:0048247	5	27	5.27e-05	0.00110421	Cx3cl1|Ccl24|Ccl22|Ccl7|Ccl17	http://amigo.geneontology.org/amigo/term/GO:0048247	0	5		Cx3cl1,Ccl24,Ccl22,Ccl7,Ccl17
negative regulation of cell death	Gene Ontology	GO:0060548	8	94	5.48e-05	0.00113681	Abcb1a|Tnfrsf1b|Tnfaip3|Mgmt|Cacybp|Pacrg|Myc|Fgf2	http://amigo.geneontology.org/amigo/term/GO:0060548	3	5	Mgmt,Cacybp,Pacrg	Abcb1a,Tnfrsf1b,Tnfaip3,Myc,Fgf2
CXCR chemokine receptor binding	Gene Ontology	GO:0045236	4	13	5.68e-05	0.00117276	Cxcl11|Cxcl10|Ppbp|Cxcl3	http://amigo.geneontology.org/amigo/term/GO:0045236	0	4		Cxcl11,Cxcl10,Ppbp,Cxcl3
negative regulation of transcription, DNA-templated	Gene Ontology	GO:0045892	20	546	5.72e-05	0.00117431	Zfp503|Zfp703|Trps1|Ddit3|Trp53|Bhlhe40|Nfil3|Id2|Id3|Id1|Runx2|Six1|Vdr|Crem|Trib3|Dusp5|Nfkb1|Atf3|Gem|Tnfsf4	http://amigo.geneontology.org/amigo/term/GO:0045892	3	17	Trp53,Id3,Id1	Zfp503,Zfp703,Trps1,Ddit3,Bhlhe40,Nfil3,Id2,Runx2,Six1,Vdr,Crem,Trib3,Dusp5,Nfkb1,Atf3,Gem,Tnfsf4
circadian regulation of gene expression	Gene Ontology	GO:0032922	7	70	6.27e-05	0.00127972	Id3|Id2|Nrip1|Id1|Bhlhe40|Crem|Prkg2	http://amigo.geneontology.org/amigo/term/GO:0032922	2	5	Id3,Id1	Id2,Nrip1,Bhlhe40,Crem,Prkg2
transcription regulatory region sequence-specific DNA binding	Gene Ontology	GO:0000976	14	299	6.53e-05	0.00132476	Klf13|Ddit3|Tal1|Grhl1|Arid5a|Irf4|Egr2|Egr3|Trp53|Six1|Runx2|Atf3|Nfkb1|Gem	http://amigo.geneontology.org/amigo/term/GO:0000976	1	13	Trp53	Klf13,Ddit3,Tal1,Grhl1,Arid5a,Irf4,Egr2,Egr3,Six1,Runx2,Atf3,Nfkb1,Gem
oxidoreductase activity	Gene Ontology	GO:0016491	21	597	6.55e-05	0.00132476	Cyp26b1|Ptgs2|Vdr|Faah|Smox|Dhrs9|Scd3|Idh1|Kdm6b|Gldc|Ptgr1|Ero1a|Mgst2|Uox|Aldh1l2|Akr1b3|Adh7|Pycr1|Il4i1|4930438A08Rik|Cox6a2	http://amigo.geneontology.org/amigo/term/GO:0016491	4	17	Idh1,Ptgr1,Mgst2,Akr1b3	Cyp26b1,Ptgs2,Vdr,Faah,Smox,Dhrs9,Scd3,Kdm6b,Gldc,Ero1a,Uox,Aldh1l2,Adh7,Pycr1,Il4i1,4930438A08Rik,Cox6a2
response to glucocorticoid	Gene Ontology	GO:0051384	5	29	7.13e-05	0.00142142	Il10|Areg|Il6|Ass1|Il1rn	http://amigo.geneontology.org/amigo/term/GO:0051384	0	5		Il10,Areg,Il6,Ass1,Il1rn
DNA-binding transcription factor inhibitor activity	Gene Ontology	GO:0140416	4	14	7.23e-05	0.00142142	Ddit3|Id2|Id3|Id1	http://amigo.geneontology.org/amigo/term/GO:0140416	2	2	Id3,Id1	Ddit3,Id2
1-phosphatidylinositol-3-kinase regulator activity	Gene Ontology	GO:0046935	4	14	7.23e-05	0.00142142	Socs1|Pik3r3|Cish|Socs2	http://amigo.geneontology.org/amigo/term/GO:0046935	0	4		Socs1,Pik3r3,Cish,Socs2
platelet-derived growth factor receptor binding	Gene Ontology	GO:0005161	4	14	7.23e-05	0.00142142	Pdgfa|Pdgfc|Vegfa|Il1r1	http://amigo.geneontology.org/amigo/term/GO:0005161	0	4		Pdgfa,Pdgfc,Vegfa,Il1r1
phosphatase activity	Gene Ontology	GO:0016791	9	129	8.08e-05	0.00156433	Abcb1a|Ptpn18|Acpp|Plppr3|Dusp5|Ptprn|Mtmr7|Ptpn2|Dusp10	http://amigo.geneontology.org/amigo/term/GO:0016791	1	8	Ptpn18	Abcb1a,Acpp,Plppr3,Dusp5,Ptprn,Mtmr7,Ptpn2,Dusp10
positive regulation of MAPK cascade	Gene Ontology	GO:0043410	9	129	8.08e-05	0.00156433	Pdgfa|Igf1|Il11|Il6|Cdon|Osm|Cx3cl1|Ksr1|Fgf2	http://amigo.geneontology.org/amigo/term/GO:0043410	0	9		Pdgfa,Igf1,Il11,Il6,Cdon,Osm,Cx3cl1,Ksr1,Fgf2
negative regulation of myoblast differentiation	Gene Ontology	GO:0045662	5	30	8.23e-05	0.00158735	Cxcl10|Ddit3|Id3|Ankrd2|Ccl17	http://amigo.geneontology.org/amigo/term/GO:0045662	2	3	Id3,Ankrd2	Cxcl10,Ddit3,Ccl17
positive regulation of peptidyl-serine phosphorylation	Gene Ontology	GO:0033138	8	101	8.78e-05	0.00168548	Ptgs2|Il11|Ramp3|Il6|Caprin2|Osm|Vegfa|Tnks1bp1	http://amigo.geneontology.org/amigo/term/GO:0033138	0	8		Ptgs2,Il11,Ramp3,Il6,Caprin2,Osm,Vegfa,Tnks1bp1
cellular response to stress	Gene Ontology	GO:0033554	4	15	9.07e-05	0.00172466	Map3k5|Slc7a11|Rel|Trp53	http://amigo.geneontology.org/amigo/term/GO:0033554	1	3	Trp53	Map3k5,Slc7a11,Rel
negative regulation of hormone secretion	Gene Ontology	GO:0046888	4	15	9.07e-05	0.00172466	Edn1|Il11|Il6|Osm	http://amigo.geneontology.org/amigo/term/GO:0046888	0	4		Edn1,Il11,Il6,Osm
lung alveolus development	Gene Ontology	GO:0048286	6	51	9.26e-05	0.00174534	Errfi1|Igf1|Pdgfa|Slc7a11|Pdpn|Vegfa	http://amigo.geneontology.org/amigo/term/GO:0048286	0	6		Errfi1,Igf1,Pdgfa,Slc7a11,Pdpn,Vegfa
cell adhesion	Gene Ontology	GO:0007155	20	572	0.000105003	0.00195154	Itgax|Pecam1|Cldn11|Olr1|Ext1|Cass4|Nrcam|Kitl|Edil3|Tnfaip6|Cdh24|Cdon|Pdpn|Thbs1|Flrt3|Itgav|Csf3r|Cx3cl1|Fbln5|Lyve1	http://amigo.geneontology.org/amigo/term/GO:0007155	0	20		Itgax,Pecam1,Cldn11,Olr1,Ext1,Cass4,Nrcam,Kitl,Edil3,Tnfaip6,Cdh24,Cdon,Pdpn,Thbs1,Flrt3,Itgav,Csf3r,Cx3cl1,Fbln5,Lyve1
monocyte chemotaxis	Gene Ontology	GO:0002548	5	32	0.000108229	0.00199355	Cx3cl1|Ccl24|Ccl22|Ccl7|Ccl17	http://amigo.geneontology.org/amigo/term/GO:0002548	0	5		Cx3cl1,Ccl24,Ccl22,Ccl7,Ccl17
skeletal system morphogenesis	Gene Ontology	GO:0048705	6	53	0.000112556	0.00205671	Rflnb|Csrnp1|Six1|Runx2|Tiparp|Myc	http://amigo.geneontology.org/amigo/term/GO:0048705	0	6		Rflnb,Csrnp1,Six1,Runx2,Tiparp,Myc
fever generation	Gene Ontology	GO:0001660	3	5	0.000113653	0.00205671	Il1rn|Il1b|Il1a	http://amigo.geneontology.org/amigo/term/GO:0001660	0	3		Il1rn,Il1b,Il1a
polyamine oxidase activity	Gene Ontology	GO:0046592	3	5	0.000113653	0.00205671	4930438A08Rik|Il4i1|Smox	http://amigo.geneontology.org/amigo/term/GO:0046592	0	3		4930438A08Rik,Il4i1,Smox
lipid metabolic process	Gene Ontology	GO:0006629	19	532	0.000119458	0.00215233	Soat2|Acaa1b|Acaa1a|Vdr|Faah|Il1rn|Dhrs9|Scd3|Idi2|Dgat2|Gpat3|Mgst2|Ltc4s|Slc16a11|Ptgs2|Plagl2|Acot2|Rgs16|Ckb	http://amigo.geneontology.org/amigo/term/GO:0006629	5	14	Acaa1b,Acaa1a,Mgst2,Ltc4s,Ckb	Soat2,Vdr,Faah,Il1rn,Dhrs9,Scd3,Idi2,Dgat2,Gpat3,Slc16a11,Ptgs2,Plagl2,Acot2,Rgs16
peptidyl-tyrosine dephosphorylation	Gene Ontology	GO:0035335	5	33	0.000123315	0.00220969	Dusp5|Ptpn2|Abcb1a|Ptpn18|Dusp10	http://amigo.geneontology.org/amigo/term/GO:0035335	1	4	Ptpn18	Dusp5,Ptpn2,Abcb1a,Dusp10
skeletal muscle cell differentiation	Gene Ontology	GO:0035914	6	54	0.000123713	0.00220969	Ankrd2|Egr2|Nr4a1|Myc|Atf3|Hivep3	http://amigo.geneontology.org/amigo/term/GO:0035914	1	5	Ankrd2	Egr2,Nr4a1,Myc,Atf3,Hivep3
positive regulation of tyrosine phosphorylation of STAT protein	Gene Ontology	GO:0042531	6	55	0.000135728	0.00236002	Pecam1|Igf1|Il23a|Il6|Osm|Tslp	http://amigo.geneontology.org/amigo/term/GO:0042531	0	6		Pecam1,Igf1,Il23a,Il6,Osm,Tslp
symporter activity	Gene Ontology	GO:0015293	8	108	0.000135813	0.00236002	Slc6a4|Slc6a9|Slc6a13|Slc16a11|Slc16a12|Slc1a4|Slc1a1|Slc1a2	http://amigo.geneontology.org/amigo/term/GO:0015293	3	5	Slc6a4,Slc6a13,Slc16a12	Slc6a9,Slc16a11,Slc1a4,Slc1a1,Slc1a2
positive regulation of interferon-gamma production	Gene Ontology	GO:0032729	7	80	0.000136319	0.00236002	Ticam2|Il23a|Arid5a|Il1b|Pde4b|Il1r1|Tnfsf4	http://amigo.geneontology.org/amigo/term/GO:0032729	0	7		Ticam2,Il23a,Arid5a,Il1b,Pde4b,Il1r1,Tnfsf4
membrane raft	Gene Ontology	GO:0045121	13	282	0.000136705	0.00236002	Cblb|Tnfrsf1b|Pecam1|Tlr1|Slc6a4|Gja1|Pdpn|Arc|Abca1|Tmem132a|Kcna3|Slc1a2|Furin	http://amigo.geneontology.org/amigo/term/GO:0045121	1	12	Slc6a4	Cblb,Tnfrsf1b,Pecam1,Tlr1,Gja1,Pdpn,Arc,Abca1,Tmem132a,Kcna3,Slc1a2,Furin
antimicrobial humoral immune response mediated by antimicrobial peptide	Gene Ontology	GO:0061844	8	109	0.00014416	0.00246808	Cxcl3|Adm|Ccl17|Ppbp|Tslp|Cxcl11|Cxcl10|Ccl22	http://amigo.geneontology.org/amigo/term/GO:0061844	0	8		Cxcl3,Adm,Ccl17,Ppbp,Tslp,Cxcl11,Cxcl10,Ccl22
dephosphorylation	Gene Ontology	GO:0016311	8	109	0.00014416	0.00246808	Acp5|Abcb1a|Ptpn18|Acpp|Ptprn|Dusp5|Ptpn2|Dusp10	http://amigo.geneontology.org/amigo/term/GO:0016311	2	6	Acp5,Ptpn18	Abcb1a,Acpp,Ptprn,Dusp5,Ptpn2,Dusp10
cell cycle arrest	Gene Ontology	GO:0007050	7	81	0.000146475	0.00249734	Ddit3|Trp53|Gadd45a|Thbs1|Inhba|Skil|Myc	http://amigo.geneontology.org/amigo/term/GO:0007050	1	6	Trp53	Ddit3,Gadd45a,Thbs1,Inhba,Skil,Myc
zinc ion binding	Gene Ontology	GO:0008270	22	682	0.000147339	0.00250172	Trps1|Tnfaip3|Rps29|Rarb|Ece1|P2rx5|Mmp23|Traf1|Usp49|Mmp9|S100a13|Vdr|Mmp12|Mmp13|Nr4a3|Nr4a1|Mmp19|Adh7|S100a6|Crip1|Timp1|Car6	http://amigo.geneontology.org/amigo/term/GO:0008270	6	16	Rps29,Rarb,Mmp9,S100a13,S100a6,Crip1	Trps1,Tnfaip3,Ece1,P2rx5,Mmp23,Traf1,Usp49,Vdr,Mmp12,Mmp13,Nr4a3,Nr4a1,Mmp19,Adh7,Timp1,Car6
negative regulation of DNA-binding transcription factor activity	Gene Ontology	GO:0043433	7	82	0.000157235	0.00264797	Ddit3|Pim1|Bhlhe40|Id2|Id3|Id1|Tnfsf4	http://amigo.geneontology.org/amigo/term/GO:0043433	2	5	Id3,Id1	Ddit3,Pim1,Bhlhe40,Id2,Tnfsf4
positive regulation of interleukin-17 production	Gene Ontology	GO:0032740	4	18	0.000166018	0.00272132	Il6|Osm|Arid5a|Il23a	http://amigo.geneontology.org/amigo/term/GO:0032740	0	4		Il6,Osm,Arid5a,Il23a
NAD(P)+ nucleosidase activity	Gene Ontology	GO:0050135	4	18	0.000166018	0.00272132	Tlr1|Il1rl1|Il1r1|Il1rap	http://amigo.geneontology.org/amigo/term/GO:0050135	0	4		Tlr1,Il1rl1,Il1r1,Il1rap
NAD+ nucleotidase, cyclic ADP-ribose generating	Gene Ontology	GO:0061809	4	18	0.000166018	0.00272132	Tlr1|Il1rl1|Il1r1|Il1rap	http://amigo.geneontology.org/amigo/term/GO:0061809	0	4		Tlr1,Il1rl1,Il1r1,Il1rap
negative regulation of cytokine secretion	Gene Ontology	GO:0050710	4	18	0.000166018	0.00272132	Il6|Cx3cl1|Srgn|Tnfsf4	http://amigo.geneontology.org/amigo/term/GO:0050710	0	4		Il6,Cx3cl1,Srgn,Tnfsf4
wound healing	Gene Ontology	GO:0042060	7	83	0.000168626	0.00272132	Pecam1|Igf1|Ext1|Mmp12|Cx3cl1|Serpinb2|Fgf2	http://amigo.geneontology.org/amigo/term/GO:0042060	0	7		Pecam1,Igf1,Ext1,Mmp12,Cx3cl1,Serpinb2,Fgf2
positive regulation of T-helper 1 cell cytokine production	Gene Ontology	GO:2000556	3	6	0.000168846	0.00272132	Il1b|Arid5a|Il1r1	http://amigo.geneontology.org/amigo/term/GO:2000556	0	3		Il1b,Arid5a,Il1r1
positive regulation of receptor signaling pathway via STAT	Gene Ontology	GO:1904894	3	6	0.000168846	0.00272132	Il6|Il7r|Tslp	http://amigo.geneontology.org/amigo/term/GO:1904894	0	3		Il6,Il7r,Tslp
interleukin-1 receptor activity	Gene Ontology	GO:0004908	3	6	0.000168846	0.00272132	Il1rl1|Il1r1|Il1rap	http://amigo.geneontology.org/amigo/term/GO:0004908	0	3		Il1rl1,Il1r1,Il1rap
positive regulation of CD4-positive, alpha-beta T cell differentiation	Gene Ontology	GO:0043372	3	6	0.000168846	0.00272132	Cd83|Socs1|Tnfsf4	http://amigo.geneontology.org/amigo/term/GO:0043372	0	3		Cd83,Socs1,Tnfsf4
L-glutamate import across plasma membrane	Gene Ontology	GO:0098712	3	6	0.000168846	0.00272132	Slc1a1|Slc1a2|Slc7a11	http://amigo.geneontology.org/amigo/term/GO:0098712	0	3		Slc1a1,Slc1a2,Slc7a11
amino acid transport	Gene Ontology	GO:0006865	6	58	0.000177405	0.00280874	Slc6a9|Slc7a11|Pdpn|Myc|Slc1a1|Slc1a2	http://amigo.geneontology.org/amigo/term/GO:0006865	0	6		Slc6a9,Slc7a11,Pdpn,Myc,Slc1a1,Slc1a2
positive regulation of MAP kinase activity	Gene Ontology	GO:0043406	6	58	0.000177405	0.00280874	Pdgfa|Pdgfc|Kitl|Vegfa|Edn1|Fgf2	http://amigo.geneontology.org/amigo/term/GO:0043406	0	6		Pdgfa,Pdgfc,Kitl,Vegfa,Edn1,Fgf2
chemoattractant activity	Gene Ontology	GO:0042056	5	36	0.000178354	0.00280874	Cx3cl1|Cxcl10|Vegfa|Fgf2|Vegfc	http://amigo.geneontology.org/amigo/term/GO:0042056	0	5		Cx3cl1,Cxcl10,Vegfa,Fgf2,Vegfc
positive regulation of JNK cascade	Gene Ontology	GO:0046330	7	85	0.00019341	0.00300004	Traf1|Gadd45a|Gadd45b|Gadd45g|Il1a|Il1b|Map3k5	http://amigo.geneontology.org/amigo/term/GO:0046330	0	7		Traf1,Gadd45a,Gadd45b,Gadd45g,Il1a,Il1b,Map3k5
cellular response to fibroblast growth factor stimulus	Gene Ontology	GO:0044344	4	19	0.000198928	0.00304998	Egr3|Nr4a1|Zfp36l1|Ext1	http://amigo.geneontology.org/amigo/term/GO:0044344	0	4		Egr3,Nr4a1,Zfp36l1,Ext1
mammary gland alveolus development	Gene Ontology	GO:0060749	4	19	0.000198928	0.00304998	Areg|Id2|Vegfa|Socs2	http://amigo.geneontology.org/amigo/term/GO:0060749	0	4		Areg,Id2,Vegfa,Socs2
platelet-derived growth factor receptor signaling pathway	Gene Ontology	GO:0048008	5	37	0.000200326	0.00304998	Nr4a3|Pdgfc|Tiparp|Csrnp1|Pdgfa	http://amigo.geneontology.org/amigo/term/GO:0048008	0	5		Nr4a3,Pdgfc,Tiparp,Csrnp1,Pdgfa
response to lipopolysaccharide	Gene Ontology	GO:0032496	8	116	0.000215231	0.00326486	Acp5|Vdr|Ptgs2|Ptger2|Ccr7|Il1b|Adm|Dusp10	http://amigo.geneontology.org/amigo/term/GO:0032496	1	7	Acp5	Vdr,Ptgs2,Ptger2,Ccr7,Il1b,Adm,Dusp10
transcription factor binding	Gene Ontology	GO:0008134	15	380	0.000220731	0.00333604	E2f7|Runx2|Lhx2|Ddit3|Gja1|Arid5a|Trp53|Id3|Nr4a1|Zfp36l1|Id1|Fhl2|Ptprn|Myc|Pim1	http://amigo.geneontology.org/amigo/term/GO:0008134	3	12	Trp53,Id3,Id1	E2f7,Runx2,Lhx2,Ddit3,Gja1,Arid5a,Nr4a1,Zfp36l1,Fhl2,Ptprn,Myc,Pim1
negative regulation of blood vessel endothelial cell migration	Gene Ontology	GO:0043537	4	20	0.000236291	0.00351987	Angpt2|Gadd45a|Fgf2|Thbs1	http://amigo.geneontology.org/amigo/term/GO:0043537	1	3	Angpt2	Gadd45a,Fgf2,Thbs1
positive regulation of glial cell proliferation	Gene Ontology	GO:0060252	4	20	0.000236291	0.00351987	Il6|Myc|Igf1|Il1b	http://amigo.geneontology.org/amigo/term/GO:0060252	0	4		Il6,Myc,Igf1,Il1b
regulation of cell shape	Gene Ontology	GO:0008360	9	150	0.000236307	0.00351987	Lst1|Fmnl2|Pdpn|Plxna4|Il6|Vegfa|Gna13|S100a13|Ccl24	http://amigo.geneontology.org/amigo/term/GO:0008360	2	7	Lst1,S100a13	Fmnl2,Pdpn,Plxna4,Il6,Vegfa,Gna13,Ccl24
microglial cell proliferation	Gene Ontology	GO:0061518	3	7	0.000238899	0.00354567	Cx3cl1|Il33|Csf1	http://amigo.geneontology.org/amigo/term/GO:0061518	0	3		Cx3cl1,Il33,Csf1
rhythmic process	Gene Ontology	GO:0048511	9	152	0.000259307	0.00379398	Trp53|Bhlhe40|Id2|Id3|Id1|Crem|Nfil3|Nfkb2|Nrip1	http://amigo.geneontology.org/amigo/term/GO:0048511	3	6	Trp53,Id3,Id1	Bhlhe40,Id2,Crem,Nfil3,Nfkb2,Nrip1
negative regulation of osteoblast differentiation	Gene Ontology	GO:0045668	6	63	0.000268703	0.00391755	Areg|Ranbp3l|Id2|Id3|Id1|Vegfc	http://amigo.geneontology.org/amigo/term/GO:0045668	3	3	Ranbp3l,Id3,Id1	Areg,Id2,Vegfc
cell migration	Gene Ontology	GO:0016477	12	264	0.000276679	0.00400716	Carmil1|Ntng2|Cass4|Fmnl2|Ccdc88a|S1pr1|Tnfaip3|Thbs1|Hbegf|Arc|Vegfa|Itgav	http://amigo.geneontology.org/amigo/term/GO:0016477	0	12		Carmil1,Ntng2,Cass4,Fmnl2,Ccdc88a,S1pr1,Tnfaip3,Thbs1,Hbegf,Arc,Vegfa,Itgav
phosphatidylinositol 3-kinase complex	Gene Ontology	GO:0005942	4	21	0.000278445	0.00400716	Socs1|Pik3r3|Cish|Socs2	http://amigo.geneontology.org/amigo/term/GO:0005942	0	4		Socs1,Pik3r3,Cish,Socs2
retinoid X receptor binding	Gene Ontology	GO:0046965	4	21	0.000278445	0.00400716	Rarb|Vdr|Nrip1|Arid5a	http://amigo.geneontology.org/amigo/term/GO:0046965	1	3	Rarb	Vdr,Nrip1,Arid5a
protein kinase B signaling	Gene Ontology	GO:0043491	5	40	0.000278733	0.00400716	Il1b|Plk3|Igf1|Pik3r3|Zfp36l1	http://amigo.geneontology.org/amigo/term/GO:0043491	0	5		Il1b,Plk3,Igf1,Pik3r3,Zfp36l1
DNA-binding transcription repressor activity, RNA polymerase II-specific	Gene Ontology	GO:0001227	12	266	0.00029539	0.00423186	E2f7|Etv3|Hsf4|Bhlhe40|Batf3|Crem|Nfil3|Nfkb1|Myc|Bcl6b|Atf3|Skil	http://amigo.geneontology.org/amigo/term/GO:0001227	0	12		E2f7,Etv3,Hsf4,Bhlhe40,Batf3,Crem,Nfil3,Nfkb1,Myc,Bcl6b,Atf3,Skil
regulation of type B pancreatic cell proliferation	Gene Ontology	GO:0061469	3	8	0.000325342	0.00452518	Errfi1|Nr4a1|Nr4a3	http://amigo.geneontology.org/amigo/term/GO:0061469	0	3		Errfi1,Nr4a1,Nr4a3
negative regulation of protein kinase activity by regulation of protein phosphorylation	Gene Ontology	GO:0044387	3	8	0.000325342	0.00452518	Gja1|Dusp10|Adarb1	http://amigo.geneontology.org/amigo/term/GO:0044387	0	3		Gja1,Dusp10,Adarb1
lamellipodium membrane	Gene Ontology	GO:0031258	3	8	0.000325342	0.00452518	Syne2|Itgav|Pdpn	http://amigo.geneontology.org/amigo/term/GO:0031258	0	3		Syne2,Itgav,Pdpn
core promoter sequence-specific DNA binding	Gene Ontology	GO:0001046	4	22	0.000325734	0.00452518	Gja1|Myc|Mmp12|Trp53	http://amigo.geneontology.org/amigo/term/GO:0001046	1	3	Trp53	Gja1,Myc,Mmp12
positive regulation of sprouting angiogenesis	Gene Ontology	GO:1903672	4	22	0.000325734	0.00452518	Il10|Vegfa|Fgf2|Pkm	http://amigo.geneontology.org/amigo/term/GO:1903672	1	3	Pkm	Il10,Vegfa,Fgf2
positive regulation of leukocyte migration	Gene Ontology	GO:0002687	4	22	0.000325734	0.00452518	Pecam1|Mmp9|Kitl|Trp53	http://amigo.geneontology.org/amigo/term/GO:0002687	2	2	Mmp9,Trp53	Pecam1,Kitl
positive regulation of epithelial to mesenchymal transition	Gene Ontology	GO:0010718	5	43	0.000378463	0.00518844	Il6|Zfp703|Glipr2|Il1b|Pdpn	http://amigo.geneontology.org/amigo/term/GO:0010718	0	5		Il6,Zfp703,Glipr2,Il1b,Pdpn
positive regulation of chemokine production	Gene Ontology	GO:0032722	4	23	0.000378507	0.00518844	Il6|Adora2b|Mcoln2|Tslp	http://amigo.geneontology.org/amigo/term/GO:0032722	0	4		Il6,Adora2b,Mcoln2,Tslp
negative regulation of cell growth	Gene Ontology	GO:0030308	8	128	0.000402468	0.00546244	Gja1|Vdr|Trp53|Osgin2|Inhba|Sertad3|Caprin2|Cth	http://amigo.geneontology.org/amigo/term/GO:0030308	2	6	Trp53,Sertad3	Gja1,Vdr,Osgin2,Inhba,Caprin2,Cth
protease binding	Gene Ontology	GO:0002020	8	128	0.000402468	0.00546244	Timp1|Trp53|Ccbe1|Tnfaip3|Serpinb9|Itgav|Il1r1|Furin	http://amigo.geneontology.org/amigo/term/GO:0002020	1	7	Trp53	Timp1,Ccbe1,Tnfaip3,Serpinb9,Itgav,Il1r1,Furin
serine-type endopeptidase inhibitor activity	Gene Ontology	GO:0004867	8	128	0.000402468	0.00546244	Serpinb9b|Serpinb6e|Ambp|Serpinb6b|Serpinb9|Spink5|Serpinb2|Furin	http://amigo.geneontology.org/amigo/term/GO:0004867	1	7	Ambp	Serpinb9b,Serpinb6e,Serpinb6b,Serpinb9,Spink5,Serpinb2,Furin
endothelial cell chemotaxis	Gene Ontology	GO:0035767	3	9	0.000429642	0.00570743	Egr3|Nr4a1|Vegfa	http://amigo.geneontology.org/amigo/term/GO:0035767	0	3		Egr3,Nr4a1,Vegfa
vascular endothelial growth factor receptor binding	Gene Ontology	GO:0005172	3	9	0.000429642	0.00570743	Angpt2|Vegfa|Vegfc	http://amigo.geneontology.org/amigo/term/GO:0005172	1	2	Angpt2	Vegfa,Vegfc
ectopic germ cell programmed cell death	Gene Ontology	GO:0035234	3	9	0.000429642	0.00570743	Il1a|Il1b|Kitl	http://amigo.geneontology.org/amigo/term/GO:0035234	0	3		Il1a,Il1b,Kitl
T-helper 17 cell lineage commitment	Gene Ontology	GO:0072540	3	9	0.000429642	0.00570743	Il6|Batf|Irf4	http://amigo.geneontology.org/amigo/term/GO:0072540	0	3		Il6,Batf,Irf4
protein tyrosine phosphatase activity	Gene Ontology	GO:0004725	7	98	0.000435493	0.00570743	Abcb1a|Ptpn18|Dusp5|Ptprn|Mtmr7|Ptpn2|Dusp10	http://amigo.geneontology.org/amigo/term/GO:0004725	1	6	Ptpn18	Abcb1a,Dusp5,Ptprn,Mtmr7,Ptpn2,Dusp10
cell morphogenesis	Gene Ontology	GO:0000902	7	98	0.000435493	0.00570743	Il7r|Vdr|Ext1|Lst1|Cdh24|Pdpn|Sgk2	http://amigo.geneontology.org/amigo/term/GO:0000902	2	5	Lst1,Sgk2	Il7r,Vdr,Ext1,Cdh24,Pdpn
cellular response to estradiol stimulus	Gene Ontology	GO:0071392	4	24	0.000437118	0.00570743	Zfp703|Ramp3|Crhbp|Nrip1	http://amigo.geneontology.org/amigo/term/GO:0071392	0	4		Zfp703,Ramp3,Crhbp,Nrip1
middle ear morphogenesis	Gene Ontology	GO:0042474	4	24	0.000437118	0.00570743	Edn1|Myc|Six1|Rpl38	http://amigo.geneontology.org/amigo/term/GO:0042474	1	3	Rpl38	Edn1,Myc,Six1
negative regulation of interleukin-1 beta production	Gene Ontology	GO:0032691	4	24	0.000437118	0.00570743	Errfi1|Igf1|Tnfaip3|Acp5	http://amigo.geneontology.org/amigo/term/GO:0032691	1	3	Acp5	Errfi1,Igf1,Tnfaip3
positive regulation of myelination	Gene Ontology	GO:0031643	4	24	0.000437118	0.00570743	Egr2|Itgax|Igf1|Tnfrsf1b	http://amigo.geneontology.org/amigo/term/GO:0031643	0	4		Egr2,Itgax,Igf1,Tnfrsf1b
protein-containing complex	Gene Ontology	GO:0032991	24	843	0.000443627	0.00577414	Trps1|Tal1|Id2|Runx2|Il1rap|Nfkb1|Pecam1|Ildr1|Mmp9|Ksr1|Gnat3|Zfp703|Trp53|Gja1|Map3k5|Klk9|Tmem132a|Il1r1|Ptgs2|Cd69|Cep290|Skil|F2rl2|Myc	http://amigo.geneontology.org/amigo/term/GO:0032991	2	22	Mmp9,Trp53	Trps1,Tal1,Id2,Runx2,Il1rap,Nfkb1,Pecam1,Ildr1,Ksr1,Gnat3,Zfp703,Gja1,Map3k5,Klk9,Tmem132a,Il1r1,Ptgs2,Cd69,Cep290,Skil,F2rl2,Myc
positive regulation of osteoblast differentiation	Gene Ontology	GO:0045669	6	70	0.000454301	0.00587601	Runx2|Igf1|Ddr2|Il6|Vegfa|Fgf2	http://amigo.geneontology.org/amigo/term/GO:0045669	0	6		Runx2,Igf1,Ddr2,Il6,Vegfa,Fgf2
regulation of cell adhesion	Gene Ontology	GO:0030155	5	45	0.00045852	0.00591205	Cblb|S1pr1|Stat5a|Spink5|Pdpn	http://amigo.geneontology.org/amigo/term/GO:0030155	0	5		Cblb,S1pr1,Stat5a,Spink5,Pdpn
cell population proliferation	Gene Ontology	GO:0008283	9	166	0.000477886	0.00612347	Igf1|Ext1|Six1|Pdpn|Zfp36l1|Sh2d2a|Vegfa|Csf1|Myc	http://amigo.geneontology.org/amigo/term/GO:0008283	0	9		Igf1,Ext1,Six1,Pdpn,Zfp36l1,Sh2d2a,Vegfa,Csf1,Myc
positive regulation of cardiac muscle hypertrophy	Gene Ontology	GO:0010613	4	25	0.000501921	0.00639175	Edn1|Nr4a3|Igf1|Ece1	http://amigo.geneontology.org/amigo/term/GO:0010613	0	4		Edn1,Nr4a3,Igf1,Ece1
positive regulation of macrophage chemotaxis	Gene Ontology	GO:0010759	4	25	0.000501921	0.00639175	Cx3cl1|Ccr7|Csf1|Thbs1	http://amigo.geneontology.org/amigo/term/GO:0010759	0	4		Cx3cl1,Ccr7,Csf1,Thbs1
positive regulation of extracellular matrix disassembly	Gene Ontology	GO:0090091	3	10	0.000553196	0.0068338	Ddr2|Il6|Pdpn	http://amigo.geneontology.org/amigo/term/GO:0090091	0	3		Ddr2,Il6,Pdpn
growth plate cartilage development	Gene Ontology	GO:0003417	3	10	0.000553196	0.0068338	Rarb|Thbs1|Mmp13	http://amigo.geneontology.org/amigo/term/GO:0003417	1	2	Rarb	Thbs1,Mmp13
regulation of neuroinflammatory response	Gene Ontology	GO:0150077	3	10	0.000553196	0.0068338	Ptgs2|Cd200r2|Tnfrsf1b	http://amigo.geneontology.org/amigo/term/GO:0150077	0	3		Ptgs2,Cd200r2,Tnfrsf1b
export across plasma membrane	Gene Ontology	GO:0140115	3	10	0.000553196	0.0068338	Gja1|Abcb1a|Abca1	http://amigo.geneontology.org/amigo/term/GO:0140115	0	3		Gja1,Abcb1a,Abca1
regulation of keratinocyte differentiation	Gene Ontology	GO:0045616	3	10	0.000553196	0.0068338	Errfi1|Zfp36l1|Grhl1	http://amigo.geneontology.org/amigo/term/GO:0045616	0	3		Errfi1,Zfp36l1,Grhl1
maintenance of blood-brain barrier	Gene Ontology	GO:0035633	3	10	0.000553196	0.0068338	Ptgs2|Abcb1a|Slc1a1	http://amigo.geneontology.org/amigo/term/GO:0035633	0	3		Ptgs2,Abcb1a,Slc1a1
cell activation	Gene Ontology	GO:0001775	3	10	0.000553196	0.0068338	Igf1|Tlr1|Timp1	http://amigo.geneontology.org/amigo/term/GO:0001775	0	3		Igf1,Tlr1,Timp1
regulation of phagocytosis	Gene Ontology	GO:0050764	3	10	0.000553196	0.0068338	Itgav|Cd36|Syt7	http://amigo.geneontology.org/amigo/term/GO:0050764	0	3		Itgav,Cd36,Syt7
negative regulation of vasoconstriction	Gene Ontology	GO:0045906	3	10	0.000553196	0.0068338	Cx3cl1|Dusp5|Adm	http://amigo.geneontology.org/amigo/term/GO:0045906	0	3		Cx3cl1,Dusp5,Adm
negative regulation of neuron death	Gene Ontology	GO:1901215	6	73	0.000559203	0.00688737	Igf1|Tnfrsf1b|Csf1|Il6|Vegfa|Rel	http://amigo.geneontology.org/amigo/term/GO:1901215	0	6		Igf1,Tnfrsf1b,Csf1,Il6,Vegfa,Rel
regulation of bone mineralization	Gene Ontology	GO:0030500	4	26	0.000573276	0.00699804	Ddr2|Gja1|S1pr1|Vdr	http://amigo.geneontology.org/amigo/term/GO:0030500	0	4		Ddr2,Gja1,S1pr1,Vdr
response to endoplasmic reticulum stress	Gene Ontology	GO:0034976	6	75	0.000638962	0.00775399	Ddit3|Map3k5|Thbs1|Trib3|Stc2|Ero1a	http://amigo.geneontology.org/amigo/term/GO:0034976	0	6		Ddit3,Map3k5,Thbs1,Trib3,Stc2,Ero1a
positive regulation of neutrophil chemotaxis	Gene Ontology	GO:0090023	4	27	0.000651546	0.00786046	Edn1|Il1b|Il23a|Ccr7	http://amigo.geneontology.org/amigo/term/GO:0090023	0	4		Edn1,Il1b,Il23a,Ccr7
chemokine binding	Gene Ontology	GO:0019956	4	27	0.000651546	0.00786046	Ccrl2|Fgf2|Pdpn|Ccr7	http://amigo.geneontology.org/amigo/term/GO:0019956	0	4		Ccrl2,Fgf2,Pdpn,Ccr7
negative regulation of heterotypic cell-cell adhesion	Gene Ontology	GO:0034115	3	11	0.000697344	0.00822069	Il10|Il1rn|Tnfaip3	http://amigo.geneontology.org/amigo/term/GO:0034115	0	3		Il10,Il1rn,Tnfaip3
negative regulation of erythrocyte differentiation	Gene Ontology	GO:0045647	3	11	0.000697344	0.00822069	Klf13|Stat5a|Zfp36l1	http://amigo.geneontology.org/amigo/term/GO:0045647	0	3		Klf13,Stat5a,Zfp36l1
wound healing, spreading of epidermal cells	Gene Ontology	GO:0035313	3	11	0.000697344	0.00822069	Scnn1g|Hbegf|Mmp12	http://amigo.geneontology.org/amigo/term/GO:0035313	0	3		Scnn1g,Hbegf,Mmp12
euchromatin	Gene Ontology	GO:0000791	3	11	0.000697344	0.00822069	Vdr|Cbx2|Ankrd2	http://amigo.geneontology.org/amigo/term/GO:0000791	1	2	Ankrd2	Vdr,Cbx2
BH domain binding	Gene Ontology	GO:0051400	3	11	0.000697344	0.00822069	Bcl2a1d|Bcl2a1a|Bcl2a1b	http://amigo.geneontology.org/amigo/term/GO:0051400	0	3		Bcl2a1d,Bcl2a1a,Bcl2a1b
positive regulation of transcription from RNA polymerase II promoter in response to endoplasmic reticulum stress	Gene Ontology	GO:1990440	3	11	0.000697344	0.00822069	Ddit3|Atf3|Trp53	http://amigo.geneontology.org/amigo/term/GO:1990440	1	2	Trp53	Ddit3,Atf3
repressing transcription factor binding	Gene Ontology	GO:0070491	5	50	0.000714187	0.00834769	Runx2|Zfp503|Zfp703|Myc|Gem	http://amigo.geneontology.org/amigo/term/GO:0070491	0	5		Runx2,Zfp503,Zfp703,Myc,Gem
nuclear heterochromatin	Gene Ontology	GO:0005720	4	28	0.000737092	0.00856688	Vdr|Tnks1bp1|Il33|A1cf	http://amigo.geneontology.org/amigo/term/GO:0005720	0	4		Vdr,Tnks1bp1,Il33,A1cf
activation of MAPKK activity	Gene Ontology	GO:0000186	4	28	0.000737092	0.00856688	Gadd45b|Map3k5|Fgf2|Gadd45g	http://amigo.geneontology.org/amigo/term/GO:0000186	0	4		Gadd45b,Map3k5,Fgf2,Gadd45g
receptor complex	Gene Ontology	GO:0043235	10	215	0.000739996	0.00857647	Il13ra2|Lif|Vdr|Olr1|Ddr2|Ramp3|Caprin2|Csf3r|Gprc5a|Scimp	http://amigo.geneontology.org/amigo/term/GO:0043235	0	10		Il13ra2,Lif,Vdr,Olr1,Ddr2,Ramp3,Caprin2,Csf3r,Gprc5a,Scimp
cell junction	Gene Ontology	GO:0030054	24	883	0.000828834	0.00946336	Pdpn|Pecam1|Map1b|Cldn11|Dlgap3|Cass4|Cpeb1|Itgav|Syt7|Flrt3|Hmcn2|Cytip|Gja1|Arhgap26|Slc1a1|Slc6a4|Ccdc88c|Tanc2|Hcar2|Arc|Dok7|Synpo2|Ptprn|Sapcd2	http://amigo.geneontology.org/amigo/term/GO:0030054	2	22	Slc6a4,Sapcd2	Pdpn,Pecam1,Map1b,Cldn11,Dlgap3,Cass4,Cpeb1,Itgav,Syt7,Flrt3,Hmcn2,Cytip,Gja1,Arhgap26,Slc1a1,Ccdc88c,Tanc2,Hcar2,Arc,Dok7,Synpo2,Ptprn
axon extension	Gene Ontology	GO:0048675	4	29	0.00083028	0.00946336	Raph1|Lhx2|Sema7a|Map1b	http://amigo.geneontology.org/amigo/term/GO:0048675	0	4		Raph1,Lhx2,Sema7a,Map1b
ERK1 and ERK2 cascade	Gene Ontology	GO:0070371	4	29	0.00083028	0.00946336	Myc|Igf1|Zfp36l1|Itgav	http://amigo.geneontology.org/amigo/term/GO:0070371	0	4		Myc,Igf1,Zfp36l1,Itgav
positive regulation of endothelial cell migration	Gene Ontology	GO:0010595	5	52	0.000841697	0.00954077	Adora2b|Ccbe1|Vegfa|Fgf2|Thbs1	http://amigo.geneontology.org/amigo/term/GO:0010595	0	5		Adora2b,Ccbe1,Vegfa,Fgf2,Thbs1
positive regulation of prostaglandin secretion	Gene Ontology	GO:0032308	3	12	0.000863361	0.00967996	Edn1|Il1a|Il1b	http://amigo.geneontology.org/amigo/term/GO:0032308	0	3		Edn1,Il1a,Il1b
positive regulation of extrinsic apoptotic signaling pathway via death domain receptors	Gene Ontology	GO:1902043	3	12	0.000863361	0.00967996	Trps1|Skil|Thbs1	http://amigo.geneontology.org/amigo/term/GO:1902043	0	3		Trps1,Skil,Thbs1
negative regulation of T cell apoptotic process	Gene Ontology	GO:0070233	3	12	0.000863361	0.00967996	Serpinb9|Il7r|Tnfsf4	http://amigo.geneontology.org/amigo/term/GO:0070233	0	3		Serpinb9,Il7r,Tnfsf4
positive regulation of monocyte chemotactic protein-1 production	Gene Ontology	GO:0071639	3	12	0.000863361	0.00967996	Il1a|Il1b|Mcoln2	http://amigo.geneontology.org/amigo/term/GO:0071639	0	3		Il1a,Il1b,Mcoln2
ubiquitin protein ligase binding	Gene Ontology	GO:0031625	12	302	0.000866619	0.00969017	Traf1|Abcb1a|Pacrg|Moap1|Trp53|Egr2|Ckb|Hspa1b|Trib3|Cacybp|Tnfrsf1b|Myc	http://amigo.geneontology.org/amigo/term/GO:0031625	5	7	Pacrg,Trp53,Ckb,Hspa1b,Cacybp	Traf1,Abcb1a,Moap1,Egr2,Trib3,Tnfrsf1b,Myc
metalloendopeptidase activity	Gene Ontology	GO:0004222	7	111	0.000874577	0.00975272	Mmp12|Mmp13|Mmp19|Adamts14|Ece1|Mmp9|Mmp23	http://amigo.geneontology.org/amigo/term/GO:0004222	1	6	Mmp9	Mmp12,Mmp13,Mmp19,Adamts14,Ece1,Mmp23
