# Supplementary material for: Toxoplasma gondii PPM3H regulates the parasite virulence and modulates host immune and inflammatory responses in mice
Source: Vet Res. 2025 Aug 26;56:171. doi: 10.1186/s13567-025-01603-y (PMC12379425; doi:10.1186/s13567-025-01603-y)
Supplement: Supplementary file 5 — Additional file 5. Significantly enriched pathways and GO terms among DEGs in RAW264.7 cells from the PRU-PPM3H-R vs. PRU comparison. [file 13567_2025_1603_MOESM5_ESM.xlsx]

## Sheet: Pathway
Pathways	Database	ID	Input number	Background number	P-Value	BH-adjusted P value	Input	Hyperlink	Up regulated gene number	Down regulated gene number	Up regulated genes	Down regulated genes
Immune System	Reactome	R-MMU-168256	95	1618	1.18e-29	8.31e-27	Tnfrsf8|Ctsk|Itgb7|Card11|Slamf7|Atp6v0d2|Il1f6|Lifr|Slc11a1|Il12b|Ppbp|Cfh|Il34|Trem1|Il33|Rnf144b|Col17a1|Areg|Asb13|Il2ra|Camk2a|Irak3|Tnfrsf1b|Olr1|Alox5|H2-T24|Fgr|Lyz2|Tarm1|Anpep|Mapk13|Hc|Src|Il2rb|Cd80|Cck|Il1r1|Rasgrp3|Itga4|Clcf1|Tlr7|Fcgr4|Gpr84|Ebi3|Hectd2|Cxcl3|Acpp|Il1rn|Cd274|Nos2|Gfra4|Clu|Cd300lg|Pilra|Fpr1|Ksr1|Sh3kbp1|Cd207|Crispld2|Tnfsf15|Lcn2|Cd93|Gstp1|S100a8|Dlg3|Cybb|Tnf…	http://www.reactome.org/cgi-bin/eventbrowser_st_id?ST_ID=R-MMU-168256	74	21	Tnfrsf8,Ctsk,Itgb7,Slamf7,Atp6v0d2,Il1f6,Slc11a1,Il12b,Ppbp,Il34,Trem1,Il33,Col17a1,Areg,Il2ra,Camk2a,Irak3,Tnfrsf1b,Olr1,Lyz2,Tarm1,Anpep,Mapk13,Hc,Src,Il2rb,Cd80,Cck,Il1r1,Clcf1,Fcgr4,Ebi3,Hectd2,Cxcl3,Acpp,Il1rn,Cd274,Nos2,Gfra4,Clu,Pilra,Fpr1,Ksr1,Sh3kbp1,Cd207,Crispld2,Tnfsf15,Lcn2,Gstp1,S100a8,Fabp5,Tnfsf4,Il11,Lif,Cyfip2,Plaur,Il6,Mefv,Hecw2,Crtam,Il4ra,Csf1,Csf3,Mmp9,Degs1,Rap1gap,Il23a,Q…	Card11,Lifr,Cfh,Rnf144b,Asb13,Alox5,H2-T24,Fgr,Rasgrp3,Itga4,Tlr7,Gpr84,Cd300lg,Cd93,Dlg3,Cybb,Tnfsf9,Arrb1,Arsb,Tnfsf14,Jak3
Cytokine-cytokine receptor interaction	KEGG PATHWAY	mmu04060	42	296	1.93e-26	9.02e-24	Il1rn|Cxcl3|Il17a|Ccl3|Il11|Lif|Csf1|Il6|Tnfrsf8|Cx3cl1|Ccl12|Tnfrsf1b|Tnfsf15|Ccl17|Ccl5|Clcf1|Csf3|Il1f9|Lifr|Il1f6|Il13ra2|Il2rb|Ccl7|Il23a|Tnfsf14|Tnfsf9|Il12b|Ccr1|Ppbp|Il1a|Il1b|Il1r1|Bmp6|Il4ra|Inhba|Il34|Il33|Il2ra|Ccl22|Cx3cr1|Ccl24|Tnfsf4	http://www.genome.jp/kegg-bin/show_pathway?mmu04060/mmu:57349%09red/mmu:21941%09red/mmu:12161%09red/mmu:16190%09red/mmu:16193%09red/mmu:77125%09red/mmu:54448%09red/mmu:56221%09red/mmu:13051%09red/mmu:20312%09red/mmu:16165%09red/mmu:16160%09red/mmu:76527%09red/mmu:20295%09red/mmu:22164%09red/mmu:12985%09red/mmu:20299%09red/mmu:330122%09red/mmu:21950%09red/mmu:20293%09red/mmu:21938%09red/mmu:215257…	38	4	Il1rn,Cxcl3,Il17a,Ccl3,Il11,Lif,Csf1,Il6,Tnfrsf8,Cx3cl1,Ccl12,Tnfrsf1b,Tnfsf15,Ccl17,Ccl5,Clcf1,Csf3,Il1f9,Il1f6,Il13ra2,Il2rb,Ccl7,Il23a,Il12b,Ccr1,Ppbp,Il1a,Il1b,Il1r1,Bmp6,Il4ra,Inhba,Il34,Il33,Il2ra,Ccl22,Ccl24,Tnfsf4	Lifr,Tnfsf14,Tnfsf9,Cx3cr1
Cytokine Signaling in Immune system	Reactome	R-MMU-1280215	38	477	3.33e-16	1.08e-13	Areg|Lif|Il1rn|Il11|Camk2a|Csf1|Il6|Gfra4|Tnfrsf8|Irak3|Tnfrsf1b|Tnfsf15|Il4ra|Clcf1|Csf3|Lifr|Ksr1|Il1f6|Il33|Src|Il2rb|Il23a|Tnfsf14|Tnfsf9|Il12b|Cck|Il1a|Il1b|Il1r1|Rasgrp3|Dlg3|Il34|Ripk2|Jak3|Arrb1|Il2ra|Ebi3|Tnfsf4	http://www.reactome.org/cgi-bin/eventbrowser_st_id?ST_ID=R-MMU-1280215	31	7	Areg,Lif,Il1rn,Il11,Camk2a,Csf1,Il6,Gfra4,Tnfrsf8,Irak3,Tnfrsf1b,Tnfsf15,Il4ra,Clcf1,Csf3,Ksr1,Il1f6,Il33,Src,Il2rb,Il23a,Il12b,Cck,Il1a,Il1b,Il1r1,Il34,Ripk2,Il2ra,Ebi3,Tnfsf4	Lifr,Tnfsf14,Tnfsf9,Rasgrp3,Dlg3,Jak3,Arrb1
Viral protein interaction with cytokine and cytokine receptor	KEGG PATHWAY	mmu04061	19	103	1.72e-14	4.06e-12	Ccl3|Il2rb|Tnfrsf1b|Ccl7|Cx3cr1|Ccl17|Tnfsf14|Cxcl3|Csf1|Il6|Ccr1|Ppbp|Ccl12|Il34|Cx3cl1|Il2ra|Ccl22|Ccl24|Ccl5	http://www.genome.jp/kegg-bin/show_pathway?mmu04061/mmu:12977%09red/mmu:50930%09red/mmu:57349%09red/mmu:56221%09red/mmu:20293%09red/mmu:330122%09red/mmu:20304%09red/mmu:12768%09red/mmu:20312%09red/mmu:21938%09red/mmu:13051%09red/mmu:20302%09red/mmu:76527%09red/mmu:20306%09red/mmu:16193%09red/mmu:20299%09red/mmu:20295%09red/mmu:16184%09red/mmu:16185%09red	17	2	Ccl3,Il2rb,Tnfrsf1b,Ccl7,Ccl17,Cxcl3,Csf1,Il6,Ccr1,Ppbp,Ccl12,Il34,Cx3cl1,Il2ra,Ccl22,Ccl24,Ccl5	Cx3cr1,Tnfsf14
Signaling by Interleukins	Reactome	R-MMU-449147	32	379	1.74e-14	4.06e-12	Areg|Lif|Il1rn|Il11|Camk2a|Csf1|Il6|Gfra4|Irak3|Il4ra|Clcf1|Csf3|Lifr|Ksr1|Il1f6|Il33|Src|Il2rb|Il23a|Il12b|Cck|Il1a|Il1b|Il1r1|Rasgrp3|Dlg3|Il34|Ripk2|Jak3|Arrb1|Il2ra|Ebi3	http://www.reactome.org/cgi-bin/eventbrowser_st_id?ST_ID=R-MMU-449147	27	5	Areg,Lif,Il1rn,Il11,Camk2a,Csf1,Il6,Gfra4,Irak3,Il4ra,Clcf1,Csf3,Ksr1,Il1f6,Il33,Src,Il2rb,Il23a,Il12b,Cck,Il1a,Il1b,Il1r1,Il34,Ripk2,Il2ra,Ebi3	Lifr,Rasgrp3,Dlg3,Jak3,Arrb1
Innate Immune System	Reactome	R-MMU-168249	45	876	1.81e-12	2.82e-10	Cxcl3|Acpp|Cyfip2|Fpr1|Src|Cd93|Mefv|Clu|Degs1|Ctsk|Tnfrsf1b|Olr1|Card11|Lcn2|H2-T24|Fgr|Lyz2|Tarm1|Fabp5|Anpep|Plaur|Atp6v0d2|Nos2|Crispld2|Mmp9|Arsb|Slc11a1|Mapk13|Qpct|Ppbp|S100a8|Cck|Hc|Il1b|Nckap1|Cfh|Sez6l2|Gstp1|Cybb|Ripk2|Trem1|Tlr7|Fcgr4|Gpr84|Alox5	http://www.reactome.org/cgi-bin/eventbrowser_st_id?ST_ID=R-MMU-168249	35	10	Cxcl3,Acpp,Cyfip2,Fpr1,Src,Mefv,Clu,Degs1,Ctsk,Tnfrsf1b,Olr1,Lcn2,Lyz2,Tarm1,Fabp5,Anpep,Plaur,Atp6v0d2,Nos2,Crispld2,Mmp9,Slc11a1,Mapk13,Qpct,Ppbp,S100a8,Cck,Hc,Il1b,Nckap1,Sez6l2,Gstp1,Ripk2,Trem1,Fcgr4	Cd93,Card11,H2-T24,Fgr,Arsb,Cfh,Cybb,Tlr7,Gpr84,Alox5
IL-17 signaling pathway	KEGG PATHWAY	mmu04657	16	91	3.88e-12	5.83e-10	Ptgs2|Cxcl3|Lcn2|Mmp9|Il17a|Mmp13|Ccl17|Ccl12|Csf3|Il6|Fosl1|S100a8|Mapk13|Il1b|Mmp3|Ccl7	http://www.genome.jp/kegg-bin/show_pathway?mmu04657/mmu:26415%09red/mmu:12985%09red/mmu:20201%09red/mmu:330122%09red/mmu:20306%09red/mmu:14283%09red/mmu:16819%09red/mmu:17395%09red/mmu:20293%09red/mmu:17386%09red/mmu:16171%09red/mmu:20295%09red/mmu:16176%09red/mmu:19225%09red/mmu:16193%09red/mmu:17392%09red	16	0	Ptgs2,Cxcl3,Lcn2,Mmp9,Il17a,Mmp13,Ccl17,Ccl12,Csf3,Il6,Fosl1,S100a8,Mapk13,Il1b,Mmp3,Ccl7
Rheumatoid arthritis	KEGG PATHWAY	mmu05323	15	84	1.5e-11	2.08e-09	Acp5|Ccl12|Ctsk|Il17a|Il23a|Ccl3|Il11|Cd80|Ccl5|Csf1|Il6|Il1a|Atp6v0d2|Il1b|Mmp3	http://www.genome.jp/kegg-bin/show_pathway?mmu05323/mmu:16156%09red/mmu:11433%09red/mmu:13038%09red/mmu:17392%09red/mmu:20293%09red/mmu:12977%09red/mmu:16171%09red/mmu:20302%09red/mmu:16176%09red/mmu:16175%09red/mmu:12519%09red/mmu:16193%09red/mmu:242341%09red/mmu:83430%09red/mmu:20304%09red	15	0	Acp5,Ccl12,Ctsk,Il17a,Il23a,Ccl3,Il11,Cd80,Ccl5,Csf1,Il6,Il1a,Atp6v0d2,Il1b,Mmp3
TNF signaling pathway	KEGG PATHWAY	mmu04668	16	113	7.12e-11	8.56e-09	Ptgs2|Cxcl3|Tnfrsf1b|Creb3l4|Ccl5|Mmp9|Csf1|Il6|Cx3cl1|Ccl12|Vegfc|Mapk13|Edn1|Gm5431|Il1b|Mmp3	http://www.genome.jp/kegg-bin/show_pathway?mmu04668/mmu:12977%09red/mmu:26415%09red/mmu:13614%09red/mmu:330122%09red/mmu:20304%09red/mmu:17395%09red/mmu:22341%09red/mmu:20312%09red/mmu:21938%09red/mmu:78284%09red/mmu:16176%09red/mmu:19225%09red/mmu:16193%09red/mmu:20293%09red/mmu:17392%09red/mmu:432555%09red	15	1	Ptgs2,Cxcl3,Tnfrsf1b,Creb3l4,Ccl5,Mmp9,Csf1,Il6,Cx3cl1,Ccl12,Vegfc,Mapk13,Edn1,Il1b,Mmp3	Gm5431
Signal Transduction	Reactome	R-MMU-162582	76	2305	9.02e-11	1.03e-08	Areg|Cxcl3|Igf1|Akr1c13|Cyfip2|Fpr1|Rgs9|Wwtr1|Il6|Gfra4|Arhgap33|Ptger2|Vegfc|Clip4|Cx3cl1|Gpr183|Dgkg|Furin|Lrig1|Inhba|Hp|Sdc3|Sh2d2a|Ece1|Nrp1|Col5a3|Flrt3|Akr1b8|Fabp5|Mapk13|Rhoc|Atp6v0d2|Sh3kbp1|Il33|Camk2a|Src|Il2rb|Mmp9|Ghr|Fgd2|Grap|Cd80|Arrb1|Ntrk1|Gpr18|Nox1|Ccr1|Ppbp|Edn1|S100a8|Cck|Ksr1|Nckap1|Rasgrp3|Dlg3|Arhgdig|Crabp2|Fzd7|S1pr3|Hc|Chrm4|Ccl5|Chn1|Ramp3|Mmp3|Cybb|Hcar2|Ripk2|Jak3…	http://www.reactome.org/cgi-bin/eventbrowser_st_id?ST_ID=R-MMU-162582	60	16	Areg,Cxcl3,Akr1c13,Cyfip2,Fpr1,Rgs9,Wwtr1,Il6,Gfra4,Ptger2,Vegfc,Clip4,Cx3cl1,Furin,Lrig1,Inhba,Sh2d2a,Ece1,Col5a3,Flrt3,Akr1b8,Fabp5,Mapk13,Rhoc,Atp6v0d2,Sh3kbp1,Il33,Camk2a,Src,Il2rb,Mmp9,Ghr,Grap,Cd80,Ntrk1,Gpr18,Nox1,Ccr1,Ppbp,Edn1,S100a8,Cck,Ksr1,Nckap1,Arhgdig,Crabp2,S1pr3,Hc,Chrm4,Ccl5,Chn1,Ramp3,Mmp3,Hcar2,Ripk2,Arhgef19,F2rl2,Myc,Il2ra,F11r	Igf1,Arhgap33,Gpr183,Dgkg,Hp,Sdc3,Nrp1,Fgd2,Arrb1,Rasgrp3,Dlg3,Fzd7,Cybb,Jak3,Cx3cr1,Gpr84
Metabolic pathways	KEGG PATHWAY	mmu01100	57	1494	1.62e-10	1.75e-08	Aox2|Hal|Lpin3|Degs1|Naglu|Scd1|Hmox1|Nos2|Ugt1a6a|Esd|Acsbg1|Vdr|Chpf|Bdh2|Dgkg|Pde5a|Cyp4f18|Adh7|B3galnt1|Selenbp1|Alox5|Selenbp2|Xylt2|Acod1|Gstt4|Akr1b8|Anpep|Akr1b3|Atp6v0d2|Urah|Hacd1|Acp5|Cyp11a1|Arsb|Ndst1|Gldc|Tha1|Gstp1|Hdc|Hao1|4930438A08Rik|Ptges|Hsd11b2|Odc1|Ptgs2|Upp1|Cyp2c55|Mgst2|Gda|Khk|Dgat2|Gbe1|Naga|A4galt|Il4i1|Gk|Fbp1	http://www.genome.jp/kegg-bin/show_pathway?mmu01100/mmu:27419%09red/mmu:16548%09red/mmu:72082%09red/mmu:74241%09red/mmu:75886%09red/mmu:13115%09red/mmu:11433%09red/mmu:20341%09red/mmu:13244%09red/mmu:16790%09red/mmu:15186%09red/mmu:13885%09red/mmu:110197%09red/mmu:74185%09red/mmu:94284%09red/mmu:64292%09red/mmu:11689%09red/mmu:11761%09red/mmu:242341%09red/mmu:211666%09red/mmu:14187%09red/mmu:1793…	45	12	Aox2,Hal,Lpin3,Degs1,Hmox1,Nos2,Ugt1a6a,Esd,Acsbg1,Vdr,Chpf,Bdh2,Pde5a,Cyp4f18,Adh7,B3galnt1,Xylt2,Acod1,Gstt4,Akr1b8,Anpep,Akr1b3,Atp6v0d2,Urah,Hacd1,Acp5,Cyp11a1,Ndst1,Gldc,Tha1,Gstp1,Hdc,Hao1,4930438A08Rik,Ptges,Hsd11b2,Odc1,Ptgs2,Upp1,Cyp2c55,Mgst2,Dgat2,A4galt,Gk,Fbp1	Naglu,Scd1,Dgkg,Selenbp1,Alox5,Selenbp2,Arsb,Gda,Khk,Gbe1,Naga,Il4i1
Inflammation mediated by chemokine and cytokine signaling pathway	PANTHER	P00031	19	208	1.14e-09	1.09e-07	Acta2|Ptgs2|Ccl12|Arrb1|Ccl7|Itgb7|Ccl3|Mylk2|Ccl5|Itga4|Camk2a|Il6|Ccr1|Fpr1|Rhoc|Il1b|Ccl22|Cx3cr1|Il1f6	http://www.pantherdb.org/pathway/pathwayDiagram.jsp?catAccession=P00031	16	3	Acta2,Ptgs2,Ccl12,Ccl7,Itgb7,Ccl3,Mylk2,Ccl5,Camk2a,Il6,Ccr1,Fpr1,Rhoc,Il1b,Ccl22,Il1f6	Arrb1,Itga4,Cx3cr1
Pathways in cancer	KEGG PATHWAY	mmu05200	29	535	5.67e-09	4.79e-07	Nos2|Igf1|Pim2|Hmox1|Camk2a|Il6|Vegfc|Il4ra|Ptger2|Met|Mmp9|Edn1|Hes1|Il2ra|Il2rb|Gstt4|Il23a|Rasgrp3|Rassf1|Ntrk1|Il12b|Gstp1|Ccne2|Ptgs2|Fzd7|Gadd45a|Mgst2|Jak3|Myc	http://www.genome.jp/kegg-bin/show_pathway?mmu05200/mmu:75886%09red/mmu:15368%09red/mmu:14870%09red/mmu:56289%09red/mmu:16190%09red/mmu:16193%09red/mmu:240168%09red/mmu:13197%09red/mmu:211666%09red/mmu:14369%09red/mmu:18211%09red/mmu:13614%09red/mmu:16160%09red/mmu:19225%09red/mmu:16453%09red/mmu:16000%09red/mmu:12322%09red/mmu:22341%09red/mmu:18715%09red/mmu:83430%09red/mmu:16184%09red/mmu:16185…	24	5	Nos2,Pim2,Hmox1,Camk2a,Il6,Vegfc,Il4ra,Ptger2,Met,Mmp9,Edn1,Il2ra,Il2rb,Gstt4,Il23a,Rassf1,Ntrk1,Il12b,Gstp1,Ccne2,Ptgs2,Gadd45a,Mgst2,Myc	Igf1,Hes1,Rasgrp3,Fzd7,Jak3
Metabolism	Reactome	R-MMU-1430728	56	1609	5.69e-09	4.79e-07	Hacd1|Aox2|Hal|Lpin3|Degs1|Naglu|Scd1|Hmox1|Ugt1a6a|Esd|Acsbg1|Vdr|Chpf|Bdh2|Lum|Akr1c13|Dcn|Adh7|Khk|Alox5|Sdc3|Xylt2|Pla1a|Akr1b8|B3galnt1|Glrx|Akr1b3|Hao1|Slc37a2|Acp5|Cyp11a1|Il4i1|Arsb|Ndst1|Gldc|Gstp1|Hdc|Ptges|Hsd11b2|Odc1|Rgs16|Ptgs2|Upp1|Gk|Slc6a8|Cyp2c55|Serinc2|Gda|Fabp4|Marcks|Dgat2|Gbe1|Kcnb1|Fabp5|Acy3|Fbp1	http://www.reactome.org/cgi-bin/eventbrowser_st_id?ST_ID=R-MMU-1430728	47	9	Hacd1,Aox2,Hal,Lpin3,Degs1,Hmox1,Ugt1a6a,Esd,Acsbg1,Vdr,Chpf,Bdh2,Lum,Akr1c13,Dcn,Adh7,Xylt2,Pla1a,Akr1b8,B3galnt1,Glrx,Akr1b3,Hao1,Slc37a2,Acp5,Cyp11a1,Ndst1,Gldc,Gstp1,Hdc,Ptges,Hsd11b2,Odc1,Rgs16,Ptgs2,Upp1,Gk,Slc6a8,Cyp2c55,Serinc2,Fabp4,Marcks,Dgat2,Kcnb1,Fabp5,Acy3,Fbp1	Naglu,Scd1,Khk,Alox5,Sdc3,Il4i1,Arsb,Gda,Gbe1
Hematopoietic cell lineage	KEGG PATHWAY	mmu04640	13	95	6.28e-09	5.08e-07	Il2ra|Il4ra|Cd59a|Itga4|Csf1|Csf3|Il6|Itga5|Anpep|Il11|Il1a|Il1b|Il1r1	http://www.genome.jp/kegg-bin/show_pathway?mmu04640/mmu:12985%09red/mmu:16790%09red/mmu:16402%09red/mmu:16401%09red/mmu:16156%09red/mmu:12977%09red/mmu:16177%09red/mmu:16176%09red/mmu:16175%09red/mmu:16190%09red/mmu:16193%09red/mmu:12509%09red/mmu:16184%09red	12	1	Il2ra,Il4ra,Cd59a,Csf1,Csf3,Il6,Itga5,Anpep,Il11,Il1a,Il1b,Il1r1	Itga4
Fluid shear stress and atherosclerosis	KEGG PATHWAY	mmu05418	15	143	1.18e-08	8.38e-07	Src|Mef2c|Gstt4|Mmp9|Hmox1|Mgst2|Nox1|Gstp1|Ccl12|Klf2|Mapk13|Edn1|Il1a|Il1b|Il1r1	http://www.genome.jp/kegg-bin/show_pathway?mmu05418/mmu:17260%09red/mmu:75886%09red/mmu:16598%09red/mmu:15368%09red/mmu:14870%09red/mmu:13614%09red/mmu:20293%09red/mmu:26415%09red/mmu:17395%09red/mmu:237038%09red/mmu:16176%09red/mmu:16175%09red/mmu:20779%09red/mmu:16177%09red/mmu:211666%09red	13	2	Src,Gstt4,Mmp9,Hmox1,Mgst2,Nox1,Gstp1,Ccl12,Mapk13,Edn1,Il1a,Il1b,Il1r1	Mef2c,Klf2
Transport of small molecules	Reactome	R-MMU-382551	30	592	1.32e-08	9.24e-07	Slc17a6|Csn1s1|Hmox1|Camk2a|Ano3|Slc22a4|Cd36|Abcd2|Furin|Slc9b2|Lcn2|Slc45a3|Slc39a8|Abca8b|Clca2|Atp6v0d2|Slc39a4|Abcg2|Aqp3|Slc11a1|Slc28a2|Abca1|Abcb1a|Ttyh3|Ank|Slc5a1|Slc15a3|Cp|Slc4a8|Atp7b	http://www.reactome.org/cgi-bin/eventbrowser_st_id?ST_ID=R-MMU-382551	26	4	Slc17a6,Csn1s1,Hmox1,Camk2a,Ano3,Slc22a4,Cd36,Furin,Slc9b2,Lcn2,Slc45a3,Slc39a8,Abca8b,Clca2,Atp6v0d2,Slc39a4,Abcg2,Aqp3,Slc11a1,Slc28a2,Abca1,Abcb1a,Ank,Slc5a1,Slc15a3,Slc4a8	Abcd2,Ttyh3,Cp,Atp7b
Neutrophil degranulation	Reactome	R-MMU-6798695	27	511	3.14e-08	1.97e-06	Cxcl3|Acpp|Degs1|Fpr1|Cd93|Tnfrsf1b|Olr1|Alox5|Lcn2|H2-T24|Fgr|Lyz2|Tarm1|Anpep|Plaur|Crispld2|Arsb|Slc11a1|Mmp9|Qpct|Gstp1|S100a8|Ppbp|Cybb|Fabp5|Fcgr4|Gpr84	http://www.reactome.org/cgi-bin/eventbrowser_st_id?ST_ID=R-MMU-6798695	20	7	Cxcl3,Acpp,Degs1,Fpr1,Tnfrsf1b,Olr1,Lcn2,Lyz2,Tarm1,Anpep,Plaur,Crispld2,Slc11a1,Mmp9,Qpct,Gstp1,S100a8,Ppbp,Fabp5,Fcgr4	Cd93,Alox5,H2-T24,Fgr,Arsb,Cybb,Gpr84
Proteoglycans in cancer	KEGG PATHWAY	mmu05205	17	206	3.41e-08	2.08e-06	Dcn|Src|Igf1|Fzd7|Plaur|Camk2a|Mmp9|Mras|Il12b|Thbs1|Met|Itga5|Ppp1r12b|Mapk13|Myc|Flnc|Lum	http://www.genome.jp/kegg-bin/show_pathway?mmu05205/mmu:14369%09red/mmu:26415%09red/mmu:68794%09red/mmu:17295%09red/mmu:16000%09red/mmu:12322%09red/mmu:16402%09red/mmu:13179%09red/mmu:17532%09red/mmu:17869%09red/mmu:16160%09red/mmu:18793%09red/mmu:20779%09red/mmu:21825%09red/mmu:17395%09red/mmu:17022%09red/mmu:329251%09red	14	3	Dcn,Src,Plaur,Camk2a,Mmp9,Mras,Il12b,Thbs1,Met,Itga5,Mapk13,Myc,Flnc,Lum	Igf1,Fzd7,Ppp1r12b
Regulation of Insulin-like Growth Factor (IGF) transport and uptake by Insulin-like Growth Factor Binding Proteins (IGFBPs)	Reactome	R-MMU-381426	13	114	4.52e-08	2.72e-06	Igf1|Timp1|Ltbp1|Tmem132a|Vgf|Fam20c|Scg2|Csf1|Il6|Igfbp4|Cp|Afp|Gas6	http://www.reactome.org/cgi-bin/eventbrowser_st_id?ST_ID=R-MMU-381426	8	5	Timp1,Ltbp1,Tmem132a,Vgf,Scg2,Csf1,Il6,Afp	Igf1,Fam20c,Igfbp4,Cp,Gas6
Jak-STAT signaling pathway	KEGG PATHWAY	mmu04630	15	165	6.77e-08	3.93e-06	Il13ra2|Aox2|Il2ra|Il23a|Il4ra|Il11|Socs2|Il2rb|Lif|Csf3|Il6|Jak3|Il12b|Myc|Lifr	http://www.genome.jp/kegg-bin/show_pathway?mmu04630/mmu:12985%09red/mmu:16453%09red/mmu:16156%09red/mmu:16165%09red/mmu:17869%09red/mmu:16160%09red/mmu:11761%09red/mmu:216233%09red/mmu:16190%09red/mmu:16193%09red/mmu:16880%09red/mmu:83430%09red/mmu:16184%09red/mmu:16185%09red	13	2	Il13ra2,Aox2,Il2ra,Il23a,Il4ra,Il11,Socs2,Il2rb,Lif,Csf3,Il6,Il12b,Myc	Jak3,Lifr
Hemostasis	Reactome	R-MMU-109582	26	497	6.81e-08	3.93e-06	Nos2|Igf1|Plaur|Actn1|Ecm1|Vegfc|Clu|Dgkg|Pde5a|Olr1|Sdc3|Fgr|Procr|Src|Carmil1|Ehd2|Ppbp|Pdpn|Timp1|Itga4|Itga5|Trem1|Arrb1|F2rl2|F11r|Gas6	http://www.reactome.org/cgi-bin/eventbrowser_st_id?ST_ID=R-MMU-109582	19	7	Nos2,Plaur,Actn1,Ecm1,Vegfc,Clu,Pde5a,Olr1,Procr,Src,Carmil1,Ehd2,Ppbp,Pdpn,Timp1,Itga5,Trem1,F2rl2,F11r	Igf1,Dgkg,Sdc3,Fgr,Itga4,Arrb1,Gas6
Th17 cell differentiation	KEGG PATHWAY	mmu04659	12	102	1.09e-07	5.81e-06	Il2ra|Il2rb|Il17a|Il23a|Irf4|Il4ra|Rorc|Il6|Jak3|Mapk13|Il1b|Il1r1	http://www.genome.jp/kegg-bin/show_pathway?mmu04659/mmu:26415%09red/mmu:16171%09red/mmu:16453%09red/mmu:16364%09red/mmu:16177%09red/mmu:16176%09red/mmu:16190%09red/mmu:16193%09red/mmu:19885%09red/mmu:83430%09red/mmu:16184%09red/mmu:16185%09red	11	1	Il2ra,Il2rb,Il17a,Il23a,Irf4,Il4ra,Rorc,Il6,Mapk13,Il1b,Il1r1	Jak3
Chemokine signaling pathway	KEGG PATHWAY	mmu04062	16	200	1.28e-07	6.56e-06	Src|Cxcl3|Ccl7|Cx3cr1|Ccl17|Ccl3|Ccl5|Ccl12|Fgr|Ccr1|Ppbp|Jak3|Arrb1|Cx3cl1|Ccl22|Ccl24	http://www.genome.jp/kegg-bin/show_pathway?mmu04062/mmu:14191%09red/mmu:20299%09red/mmu:57349%09red/mmu:56221%09red/mmu:330122%09red/mmu:20293%09red/mmu:12768%09red/mmu:20312%09red/mmu:13051%09red/mmu:20302%09red/mmu:20304%09red/mmu:20306%09red/mmu:20779%09red/mmu:109689%09red/mmu:20295%09red/mmu:16453%09red	12	4	Src,Cxcl3,Ccl7,Ccl17,Ccl3,Ccl5,Ccl12,Ccr1,Ppbp,Cx3cl1,Ccl22,Ccl24	Cx3cr1,Fgr,Jak3,Arrb1
Tuberculosis	KEGG PATHWAY	mmu05152	15	178	1.69e-07	8.57e-06	Src|Nos2|Vdr|Il1a|Il23a|Mapk13|Il12b|Camk2a|Il6|Ripk2|Cck|Ksr1|Atp6v0d2|Il1b|Fcgr4	http://www.genome.jp/kegg-bin/show_pathway?mmu05152/mmu:26415%09red/mmu:13115%09red/mmu:12322%09red/mmu:246256%09red/mmu:16706%09red/mmu:16160%09red/mmu:18126%09red/mmu:16176%09red/mmu:16175%09red/mmu:20779%09red/mmu:192656%09red/mmu:242341%09red/mmu:83430%09red/mmu:16193%09red	15	0	Src,Nos2,Vdr,Il1a,Il23a,Mapk13,Il12b,Camk2a,Il6,Ripk2,Cck,Ksr1,Atp6v0d2,Il1b,Fcgr4
Extracellular matrix organization	Reactome	R-MMU-1474244	18	263	1.9e-07	9.42e-06	Dcn|Ctsk|Timp1|Ltbp1|Mmp13|Sdc3|Itga4|Itga5|Itgb7|Lum|Col5a3|Mmp9|Klk9|Mmp19|Col17a1|Mmp3|F11r|Furin	http://www.reactome.org/cgi-bin/eventbrowser_st_id?ST_ID=R-MMU-1474244	16	2	Dcn,Ctsk,Timp1,Ltbp1,Mmp13,Itga5,Itgb7,Lum,Col5a3,Mmp9,Klk9,Mmp19,Col17a1,Mmp3,F11r,Furin	Sdc3,Itga4
Post-translational protein phosphorylation	Reactome	R-MMU-8957275	12	108	1.93e-07	9.42e-06	Timp1|Ltbp1|Tmem132a|Vgf|Fam20c|Scg2|Csf1|Il6|Igfbp4|Cp|Afp|Gas6	http://www.reactome.org/cgi-bin/eventbrowser_st_id?ST_ID=R-MMU-8957275	8	4	Timp1,Ltbp1,Tmem132a,Vgf,Scg2,Csf1,Il6,Afp	Fam20c,Igfbp4,Cp,Gas6
C-type lectin receptor signaling pathway	KEGG PATHWAY	mmu04625	12	112	2.76e-07	1.3e-05	Ptgs2|Il23a|Ccl17|Egr3|Src|Il12b|Mras|Il6|Mapk13|Ksr1|Il1b|Ccl22	http://www.genome.jp/kegg-bin/show_pathway?mmu04625/mmu:26415%09red/mmu:20299%09red/mmu:20295%09red/mmu:17532%09red/mmu:16706%09red/mmu:16160%09red/mmu:16176%09red/mmu:19225%09red/mmu:20779%09red/mmu:16193%09red/mmu:83430%09red/mmu:13655%09red	11	1	Ptgs2,Il23a,Ccl17,Src,Il12b,Mras,Il6,Mapk13,Ksr1,Il1b,Ccl22	Egr3
Interleukin signaling pathway	PANTHER	P00036	10	74	3.95e-07	1.81e-05	Il13ra2|Il2rb|Il2ra|Il23a|Il4ra|Il11|Il6|Jak3|Il1a|Myc	http://www.pantherdb.org/pathway/pathwayDiagram.jsp?catAccession=P00036	9	1	Il13ra2,Il2rb,Il2ra,Il23a,Il4ra,Il11,Il6,Il1a,Myc	Jak3
Adaptive Immune System	Reactome	R-MMU-1280218	27	588	4.51e-07	2.04e-05	Hectd2|Asb13|Cd274|Rnf144b|Hecw2|Crtam|Ctsk|Itgb7|Card11|H2-T24|Cd300lg|Pilra|Slamf7|Sh3kbp1|Cd207|Src|Rap1gap|Cd80|Cck|Blnk|Rasgrp3|Itga4|Cybb|Ripk2|Trem1|Fcgr4|Col17a1	http://www.reactome.org/cgi-bin/eventbrowser_st_id?ST_ID=R-MMU-1280218	19	8	Hectd2,Cd274,Hecw2,Crtam,Ctsk,Itgb7,Pilra,Slamf7,Sh3kbp1,Cd207,Src,Rap1gap,Cd80,Cck,Blnk,Ripk2,Trem1,Fcgr4,Col17a1	Asb13,Rnf144b,Card11,H2-T24,Cd300lg,Rasgrp3,Itga4,Cybb
PI3K-Akt signaling pathway	KEGG PATHWAY	mmu04151	20	358	8.51e-07	3.51e-05	Areg|Il2rb|Igf1|Creb3l4|Itgb7|Gm2436|Ccne2|Il4ra|Itga4|Ntrk1|Csf3|Il6|Met|Itga5|Jak3|Vegfc|Csf1|Myc|Thbs1|Il2ra	http://www.genome.jp/kegg-bin/show_pathway?mmu04151/mmu:12985%09red/mmu:18211%09red/mmu:11839%09red/mmu:12448%09red/mmu:17295%09red/mmu:78284%09red/mmu:16000%09red/mmu:17869%09red/mmu:16402%09red/mmu:16401%09red/mmu:12977%09red/mmu:16421%09red/mmu:100039815%09red/mmu:22341%09red/mmu:16190%09red/mmu:21825%09red/mmu:16453%09red/mmu:16193%09red/mmu:16184%09red/mmu:16185%09red	17	3	Areg,Il2rb,Creb3l4,Itgb7,Gm2436,Ccne2,Il4ra,Ntrk1,Csf3,Il6,Met,Itga5,Vegfc,Csf1,Myc,Thbs1,Il2ra	Igf1,Itga4,Jak3
MAPK signaling pathway	KEGG PATHWAY	mmu04010	18	294	8.76e-07	3.53e-05	Rasgrp3|Igf1|Areg|Gadd45a|Arrb1|Mras|Ntrk1|Csf1|Mef2c|Met|Il1r1|Vegfc|Mapk13|Il1a|Myc|Flnc|Il1b|Ptpn5	http://www.genome.jp/kegg-bin/show_pathway?mmu04010/mmu:17260%09red/mmu:26415%09red/mmu:11839%09red/mmu:18211%09red/mmu:68794%09red/mmu:17295%09red/mmu:19259%09red/mmu:16000%09red/mmu:22341%09red/mmu:12977%09red/mmu:17532%09red/mmu:17869%09red/mmu:16177%09red/mmu:16176%09red/mmu:16175%09red/mmu:109689%09red/mmu:240168%09red/mmu:13197%09red	14	4	Areg,Gadd45a,Mras,Ntrk1,Csf1,Met,Il1r1,Vegfc,Mapk13,Il1a,Myc,Flnc,Il1b,Ptpn5	Rasgrp3,Igf1,Arrb1,Mef2c
Interleukin-1 family signaling	Reactome	R-MMU-446652	9	62	8.79e-07	3.53e-05	Il1rn|Ripk2|Il33|Cck|Il1a|Irak3|Il1b|Il1f6|Il1r1	http://www.reactome.org/cgi-bin/eventbrowser_st_id?ST_ID=R-MMU-446652	9	0	Il1rn,Ripk2,Il33,Cck,Il1a,Irak3,Il1b,Il1f6,Il1r1
Osteoclast differentiation	KEGG PATHWAY	mmu04380	12	128	1.02e-06	4.07e-05	Acp5|Ctsk|Nox1|Csf1|Fhl2|Fosl1|Mapk13|Il1a|Il1b|Fcgr4|Il1r1|Blnk	http://www.genome.jp/kegg-bin/show_pathway?mmu04380/mmu:26415%09red/mmu:11433%09red/mmu:13038%09red/mmu:14283%09red/mmu:17060%09red/mmu:246256%09red/mmu:12977%09red/mmu:16177%09red/mmu:16176%09red/mmu:16175%09red/mmu:14200%09red/mmu:237038%09red	12	0	Acp5,Ctsk,Nox1,Csf1,Fhl2,Fosl1,Mapk13,Il1a,Il1b,Fcgr4,Il1r1,Blnk
Leishmaniasis	KEGG PATHWAY	mmu05140	9	67	1.58e-06	6.15e-05	Ptgs2|Nos2|Itga4|Il12b|Cybb|Mapk13|Il1a|Il1b|Fcgr4	http://www.genome.jp/kegg-bin/show_pathway?mmu05140/mmu:26415%09red/mmu:246256%09red/mmu:18126%09red/mmu:16401%09red/mmu:16175%09red/mmu:19225%09red/mmu:16160%09red/mmu:13058%09red/mmu:16176%09red	7	2	Ptgs2,Nos2,Il12b,Mapk13,Il1a,Il1b,Fcgr4	Itga4,Cybb
Immunoregulatory interactions between a Lymphoid and a non-Lymphoid cell	Reactome	R-MMU-198933	10	95	3.14e-06	0.000114083	Crtam|Itgb7|Itga4|H2-T24|Cd300lg|Pilra|Trem1|Slamf7|Fcgr4|Col17a1	http://www.reactome.org/cgi-bin/eventbrowser_st_id?ST_ID=R-MMU-198933	7	3	Crtam,Itgb7,Pilra,Trem1,Slamf7,Fcgr4,Col17a1	Itga4,H2-T24,Cd300lg
Pertussis	KEGG PATHWAY	mmu05133	9	76	4.06e-06	0.000138987	Nos2|Il23a|Mapk13|Il12b|Itga5|Il6|Il1a|Hc|Il1b	http://www.genome.jp/kegg-bin/show_pathway?mmu05133/mmu:26415%09red/mmu:16402%09red/mmu:18126%09red/mmu:16176%09red/mmu:16175%09red/mmu:16160%09red/mmu:16193%09red/mmu:15139%09red/mmu:83430%09red	9	0	Nos2,Il23a,Mapk13,Il12b,Itga5,Il6,Il1a,Hc,Il1b
NOD-like receptor signaling pathway	KEGG PATHWAY	mmu04621	14	206	4.65e-06	0.000154114	Gbp2b|Cybb|Cxcl3|Ccl5|Gbp3|Ccl12|Gbp5|Gbp4|Il6|Mefv|Ripk2|Cck|Mapk13|Il1b	http://www.genome.jp/kegg-bin/show_pathway?mmu04621/mmu:26415%09red/mmu:13058%09red/mmu:330122%09red/mmu:20293%09red/mmu:55932%09red/mmu:16176%09red/mmu:229898%09red/mmu:192656%09red/mmu:14468%09red/mmu:16193%09red/mmu:54483%09red/mmu:20304%09red	13	1	Gbp2b,Cxcl3,Ccl5,Gbp3,Ccl12,Gbp5,Gbp4,Il6,Mefv,Ripk2,Cck,Mapk13,Il1b	Cybb
AGE-RAGE signaling pathway in diabetic complications	KEGG PATHWAY	mmu04933	10	101	5.2e-06	0.000170966	Il6|Ccl12|Nox1|Cybb|Vegfc|Mapk13|Edn1|Il1a|Il1b|Serpine1	http://www.genome.jp/kegg-bin/show_pathway?mmu04933/mmu:26415%09red/mmu:13614%09red/mmu:20293%09red/mmu:22341%09red/mmu:18787%09red/mmu:237038%09red/mmu:16176%09red/mmu:16175%09red/mmu:16193%09red/mmu:13058%09red	9	1	Il6,Ccl12,Nox1,Vegfc,Mapk13,Edn1,Il1a,Il1b,Serpine1	Cybb
Inflammatory bowel disease (IBD)	KEGG PATHWAY	mmu05321	8	59	5.65e-06	0.000184465	Il17a|Il23a|Il4ra|Rorc|Il12b|Il6|Il1a|Il1b	http://www.genome.jp/kegg-bin/show_pathway?mmu05321/mmu:16171%09red/mmu:16160%09red/mmu:16176%09red/mmu:16175%09red/mmu:16190%09red/mmu:16193%09red/mmu:83430%09red/mmu:19885%09red	8	0	Il17a,Il23a,Il4ra,Rorc,Il12b,Il6,Il1a,Il1b
Transcriptional misregulation in cancer	KEGG PATHWAY	mmu05202	13	183	6.47e-06	0.000206348	Il6|Il2rb|Igf1|Itgb7|Gadd45a|Lmo2|Ntrk1|Slc45a3|Mef2c|Met|Mmp9|Myc|Mmp3	http://www.genome.jp/kegg-bin/show_pathway?mmu05202/mmu:17260%09red/mmu:18211%09red/mmu:17295%09red/mmu:17392%09red/mmu:16000%09red/mmu:212980%09red/mmu:16909%09red/mmu:17395%09red/mmu:16421%09red/mmu:17869%09red/mmu:16193%09red/mmu:13197%09red/mmu:16185%09red	10	3	Il6,Il2rb,Itgb7,Gadd45a,Ntrk1,Slc45a3,Met,Mmp9,Myc,Mmp3	Igf1,Lmo2,Mef2c
Other interleukin signaling	Reactome	R-MMU-449836	14	214	7.01e-06	0.000220112	Camk2a|Rasgrp3|Il2rb|Csf1|Src|Areg|Dlg3|Csf3|Gfra4|Il34|Jak3|Arrb1|Ksr1|Il2ra	http://www.reactome.org/cgi-bin/eventbrowser_st_id?ST_ID=R-MMU-449836	10	4	Camk2a,Il2rb,Csf1,Src,Areg,Csf3,Gfra4,Il34,Ksr1,Il2ra	Rasgrp3,Dlg3,Jak3,Arrb1
Signaling by Receptor Tyrosine Kinases	Reactome	R-MMU-9006934	19	385	8.69e-06	0.000265033	Areg|Src|Igf1|Lrig1|Cyfip2|Grap|Mmp9|Ntrk1|Nrp1|Cybb|Col5a3|Flrt3|Vegfc|Mapk13|Atp6v0d2|Furin|Sh3kbp1|Nckap1|Sh2d2a	http://www.reactome.org/cgi-bin/eventbrowser_st_id?ST_ID=R-MMU-9006934	16	3	Areg,Src,Lrig1,Cyfip2,Grap,Mmp9,Ntrk1,Col5a3,Flrt3,Vegfc,Mapk13,Atp6v0d2,Furin,Sh3kbp1,Nckap1,Sh2d2a	Igf1,Nrp1,Cybb
Axon guidance	Reactome	R-MMU-422475	15	250	8.87e-06	0.000266709	Src|Efnb1|Mmp9|Rap1gap|Gfra4|Nrp1|St8sia4|Itga5|Plxna4|Col5a3|Mapk13|Rhoc|Sema6d|Sema4d|Sh3kbp1	http://www.reactome.org/cgi-bin/eventbrowser_st_id?ST_ID=R-MMU-422475	10	5	Src,Mmp9,Rap1gap,Gfra4,Itga5,Plxna4,Col5a3,Mapk13,Rhoc,Sh3kbp1	Efnb1,Nrp1,St8sia4,Sema6d,Sema4d
G alpha (i) signalling events	Reactome	R-MMU-418594	18	353	9.81e-06	0.000292778	Src|Cxcl3|Chrm4|Akr1c13|Cx3cr1|Hcar2|S1pr3|Fpr1|Sdc3|Gpr18|Ccr1|Ppbp|Akr1b8|Cx3cl1|Hc|Gpr183|Rgs9|Ccl5	http://www.reactome.org/cgi-bin/eventbrowser_st_id?ST_ID=R-MMU-418594	15	3	Src,Cxcl3,Chrm4,Akr1c13,Hcar2,S1pr3,Fpr1,Gpr18,Ccr1,Ppbp,Akr1b8,Cx3cl1,Hc,Rgs9,Ccl5	Cx3cr1,Sdc3,Gpr183
Human cytomegalovirus infection	KEGG PATHWAY	mmu05163	15	256	1.16e-05	0.000335965	Src|Ccl12|Ptgs2|Ccl3|Ccl5|H2-T24|Ptger2|Il6|Ccr1|Creb3l4|Mapk13|Cx3cl1|Myc|Il1b|Il1r1	http://www.genome.jp/kegg-bin/show_pathway?mmu05163/mmu:20312%09red/mmu:26415%09red/mmu:78284%09red/mmu:20293%09red/mmu:12768%09red/mmu:15042%09red/mmu:17869%09red/mmu:16177%09red/mmu:16176%09red/mmu:19225%09red/mmu:20779%09red/mmu:16193%09red/mmu:20302%09red/mmu:19217%09red/mmu:20304%09red	14	1	Src,Ccl12,Ptgs2,Ccl3,Ccl5,Ptger2,Il6,Ccr1,Creb3l4,Mapk13,Cx3cl1,Myc,Il1b,Il1r1	H2-T24
Complement and coagulation cascades	KEGG PATHWAY	mmu04610	9	88	1.21e-05	0.000346278	Plaur|Cfh|Hc|Cd59a|Cfb|Clu|F2rl2|Serpine1|Procr	http://www.genome.jp/kegg-bin/show_pathway?mmu04610/mmu:15139%09red/mmu:12628%09red/mmu:19124%09red/mmu:14064%09red/mmu:14962%09red/mmu:18787%09red/mmu:12759%09red/mmu:18793%09red/mmu:12509%09red	7	2	Plaur,Hc,Cd59a,Clu,F2rl2,Serpine1,Procr	Cfh,Cfb
Class A/1 (Rhodopsin-like receptors)	Reactome	R-MMU-373076	16	295	1.48e-05	0.000415772	Cxcl3|Gpr183|Cx3cr1|Ccl5|S1pr3|Fpr1|Cx3cl1|Chrm4|Ptger2|Gpr18|Hcar2|Ppbp|Ece1|Hc|Edn1|F2rl2	http://www.reactome.org/cgi-bin/eventbrowser_st_id?ST_ID=R-MMU-373076	14	2	Cxcl3,Ccl5,S1pr3,Fpr1,Cx3cl1,Chrm4,Ptger2,Gpr18,Hcar2,Ppbp,Ece1,Hc,Edn1,F2rl2	Gpr183,Cx3cr1
Cell adhesion molecules (CAMs)	KEGG PATHWAY	mmu04514	12	171	1.64e-05	0.000449833	Cldn11|Itgb7|Ntng2|Nrcam|Cd80|Sdc3|Itga4|H2-T24|Igsf11|Ptprf|Cd274|F11r	http://www.genome.jp/kegg-bin/show_pathway?mmu04514/mmu:207683%09red/mmu:19268%09red/mmu:319504%09red/mmu:16421%09red/mmu:171171%09red/mmu:60533%09red/mmu:16401%09red/mmu:15042%09red/mmu:18417%09red/mmu:12519%09red/mmu:20970%09red/mmu:16456%09red	8	4	Itgb7,Ntng2,Nrcam,Cd80,Igsf11,Ptprf,Cd274,F11r	Cldn11,Sdc3,Itga4,H2-T24
Type I diabetes mellitus	KEGG PATHWAY	mmu04940	8	70	1.77e-05	0.000474106	Cd80|Cpe|Il12b|H2-T24|Prf1|Il1a|Ptprn|Il1b	http://www.genome.jp/kegg-bin/show_pathway?mmu04940/mmu:19275%09red/mmu:15042%09red/mmu:12876%09red/mmu:16160%09red/mmu:18646%09red/mmu:16175%09red/mmu:12519%09red/mmu:16176%09red	7	1	Cd80,Cpe,Il12b,Prf1,Il1a,Ptprn,Il1b	H2-T24
Interleukin-1 signaling	Reactome	R-MMU-9020702	7	50	1.81e-05	0.000480082	Il1rn|Ripk2|Cck|Il1a|Irak3|Il1b|Il1r1	http://www.reactome.org/cgi-bin/eventbrowser_st_id?ST_ID=R-MMU-9020702	7	0	Il1rn,Ripk2,Cck,Il1a,Irak3,Il1b,Il1r1
Developmental Biology	Reactome	R-MMU-1266738	21	487	2.08e-05	0.000542819	Stfa3|Mef2c|Efnb1|Mmp9|Rap1gap|Gfra4|Nrp1|Src|St8sia4|Itga5|Plxna4|Lgi4|Col5a3|Mapk13|Rhoc|Sprr2d|Sema6d|Furin|Sema4d|Sh3kbp1|Klk8	http://www.reactome.org/cgi-bin/eventbrowser_st_id?ST_ID=R-MMU-1266738	14	7	Stfa3,Mmp9,Rap1gap,Gfra4,Src,Itga5,Plxna4,Col5a3,Mapk13,Rhoc,Sprr2d,Furin,Sh3kbp1,Klk8	Mef2c,Efnb1,Nrp1,St8sia4,Lgi4,Sema6d,Sema4d
Prion diseases	KEGG PATHWAY	mmu05020	6	34	2.26e-05	0.000577493	Ccl5|Prnp|Il6|Il1a|Hc|Il1b	http://www.genome.jp/kegg-bin/show_pathway?mmu05020/mmu:19122%09red/mmu:20304%09red/mmu:16175%09red/mmu:16193%09red/mmu:15139%09red/mmu:16176%09red	6	0	Ccl5,Prnp,Il6,Il1a,Hc,Il1b
Integrin signalling pathway	PANTHER	P00034	11	150	2.51e-05	0.000635088	Src|Actn1|Itgb7|Grap|Itga4|Itga5|Lims2|Col5a3|Mapk13|Rhoc|Col17a1	http://www.pantherdb.org/pathway/pathwayDiagram.jsp?catAccession=P00034	10	1	Src,Actn1,Itgb7,Grap,Itga5,Lims2,Col5a3,Mapk13,Rhoc,Col17a1	Itga4
Toll-like receptor signaling pathway	KEGG PATHWAY	mmu04620	9	99	2.88e-05	0.000699841	Ccl3|Ctsk|Ccl5|Cd80|Il12b|Il6|Tlr7|Mapk13|Il1b	http://www.genome.jp/kegg-bin/show_pathway?mmu04620/mmu:26415%09red/mmu:13038%09red/mmu:20302%09red/mmu:16160%09red/mmu:16176%09red/mmu:12519%09red/mmu:16193%09red/mmu:170743%09red/mmu:20304%09red	8	1	Ccl3,Ctsk,Ccl5,Cd80,Il12b,Il6,Mapk13,Il1b	Tlr7
Metabolism of carbohydrates	Reactome	R-MMU-71387	13	216	3.37e-05	0.000797808	Slc37a2|Dcn|Arsb|Ndst1|Naglu|Sdc3|Xylt2|Khk|Gbe1|Chpf|Gk|Lum|Fbp1	http://www.reactome.org/cgi-bin/eventbrowser_st_id?ST_ID=R-MMU-71387	8	5	Slc37a2,Dcn,Ndst1,Xylt2,Chpf,Gk,Lum,Fbp1	Arsb,Naglu,Sdc3,Khk,Gbe1
Salmonella infection	KEGG PATHWAY	mmu05132	8	78	3.62e-05	0.000841232	Ccl3|Cxcl3|Nos2|Il6|Mapk13|Il1a|Il1b|Flnc	http://www.genome.jp/kegg-bin/show_pathway?mmu05132/mmu:26415%09red/mmu:68794%09red/mmu:330122%09red/mmu:20302%09red/mmu:18126%09red/mmu:16176%09red/mmu:16175%09red/mmu:16193%09red	8	0	Ccl3,Cxcl3,Nos2,Il6,Mapk13,Il1a,Il1b,Flnc
Chagas disease (American trypanosomiasis)	KEGG PATHWAY	mmu05142	9	103	3.84e-05	0.000876725	Ccl3|Nos2|Ccl5|Il12b|Il6|Ccl12|Mapk13|Il1b|Serpine1	http://www.genome.jp/kegg-bin/show_pathway?mmu05142/mmu:26415%09red/mmu:20293%09red/mmu:18787%09red/mmu:20302%09red/mmu:16160%09red/mmu:16176%09red/mmu:18126%09red/mmu:16193%09red/mmu:20304%09red	9	0	Ccl3,Nos2,Ccl5,Il12b,Il6,Ccl12,Mapk13,Il1b,Serpine1
Interleukin-6 family signaling	Reactome	R-MMU-6783589	5	22	3.87e-05	0.000876725	Il6|Il11|Lif|Lifr|Clcf1	http://www.reactome.org/cgi-bin/eventbrowser_st_id?ST_ID=R-MMU-6783589	4	1	Il6,Il11,Lif,Clcf1	Lifr
MAPK1/MAPK3 signaling	Reactome	R-MMU-5684996	12	189	4.13e-05	0.000909111	Src|Il2rb|Rasgrp3|Areg|Dlg3|Camk2a|Il6|Gfra4|Jak3|Arrb1|Ksr1|Il2ra	http://www.reactome.org/cgi-bin/eventbrowser_st_id?ST_ID=R-MMU-5684996	8	4	Src,Il2rb,Areg,Camk2a,Il6,Gfra4,Ksr1,Il2ra	Rasgrp3,Dlg3,Jak3,Arrb1
Relaxin signaling pathway	KEGG PATHWAY	mmu04926	10	131	4.24e-05	0.000928266	Acta2|Src|Nos2|Mmp9|Creb3l4|Mmp13|Arrb1|Vegfc|Mapk13|Edn1	http://www.genome.jp/kegg-bin/show_pathway?mmu04926/mmu:26415%09red/mmu:13614%09red/mmu:17395%09red/mmu:22341%09red/mmu:17386%09red/mmu:18126%09red/mmu:109689%09red/mmu:78284%09red/mmu:20779%09red/mmu:11475%09red	9	1	Acta2,Src,Nos2,Mmp9,Creb3l4,Mmp13,Vegfc,Mapk13,Edn1	Arrb1
Cell surface interactions at the vascular wall	Reactome	R-MMU-202733	9	108	5.42e-05	0.00113974	Src|Olr1|Sdc3|Itga4|Itga5|Trem1|Procr|F11r|Gas6	http://www.reactome.org/cgi-bin/eventbrowser_st_id?ST_ID=R-MMU-202733	6	3	Src,Olr1,Itga5,Trem1,Procr,F11r	Sdc3,Itga4,Gas6
Focal adhesion	KEGG PATHWAY	mmu04510	12	199	6.6e-05	0.00130961	Src|Actn1|Igf1|Ppp1r12b|Itgb7|Itga4|Mylk2|Itga5|Thbs1|Met|Vegfc|Flnc	http://www.genome.jp/kegg-bin/show_pathway?mmu04510/mmu:16000%09red/mmu:109711%09red/mmu:68794%09red/mmu:17295%09red/mmu:228785%09red/mmu:16402%09red/mmu:22341%09red/mmu:16421%09red/mmu:16401%09red/mmu:20779%09red/mmu:21825%09red/mmu:329251%09red	9	3	Src,Actn1,Itgb7,Mylk2,Itga5,Thbs1,Met,Vegfc,Flnc	Igf1,Ppp1r12b,Itga4
TNFs bind their physiological receptors	Reactome	R-MMU-5669034	5	25	6.6e-05	0.00130961	Tnfrsf1b|Tnfsf9|Tnfrsf8|Tnfsf15|Tnfsf4	http://www.reactome.org/cgi-bin/eventbrowser_st_id?ST_ID=R-MMU-5669034	4	1	Tnfrsf1b,Tnfrsf8,Tnfsf15,Tnfsf4	Tnfsf9
GPCR ligand binding	Reactome	R-MMU-500792	17	379	7.9e-05	0.0015256	Cxcl3|Gpr183|Cx3cr1|Ccl5|S1pr3|Fpr1|Cx3cl1|Chrm4|Ramp3|Gpr18|Hcar2|Ppbp|Ptger2|Ece1|Hc|Edn1|F2rl2	http://www.reactome.org/cgi-bin/eventbrowser_st_id?ST_ID=R-MMU-500792	15	2	Cxcl3,Ccl5,S1pr3,Fpr1,Cx3cl1,Chrm4,Ramp3,Gpr18,Hcar2,Ppbp,Ptger2,Ece1,Hc,Edn1,F2rl2	Gpr183,Cx3cr1
HIF-1 signaling pathway	KEGG PATHWAY	mmu04066	9	114	8e-05	0.00152955	Cybb|Nos2|Igf1|Timp1|Hmox1|Camk2a|Il6|Edn1|Serpine1	http://www.genome.jp/kegg-bin/show_pathway?mmu04066/mmu:15368%09red/mmu:21857%09red/mmu:13614%09red/mmu:16000%09red/mmu:12322%09red/mmu:18787%09red/mmu:18126%09red/mmu:16193%09red/mmu:13058%09red	7	2	Nos2,Timp1,Hmox1,Camk2a,Il6,Edn1,Serpine1	Cybb,Igf1
Platelet activation, signaling and aggregation	Reactome	R-MMU-76002	13	237	8.27e-05	0.00156761	Src|Actn1|Igf1|Timp1|Arrb1|Ecm1|Ppbp|Pdpn|Vegfc|Clu|F2rl2|Dgkg|Gas6	http://www.reactome.org/cgi-bin/eventbrowser_st_id?ST_ID=R-MMU-76002	9	4	Src,Actn1,Timp1,Ecm1,Ppbp,Pdpn,Vegfc,Clu,F2rl2	Igf1,Arrb1,Dgkg,Gas6
Metabolism of lipids	Reactome	R-MMU-556833	22	585	9.36e-05	0.00171244	Lpin3|Scd1|Vdr|Acsbg1|Bdh2|Akr1c13|B3galnt1|Alox5|Pla1a|Akr1b8|Akr1b3|Hacd1|Degs1|Cyp11a1|Arsb|Ptges|Hsd11b2|Rgs16|Ptgs2|Fabp4|Fabp5|Dgat2	http://www.reactome.org/cgi-bin/eventbrowser_st_id?ST_ID=R-MMU-556833	19	3	Lpin3,Vdr,Acsbg1,Bdh2,Akr1c13,B3galnt1,Pla1a,Akr1b8,Akr1b3,Hacd1,Degs1,Cyp11a1,Ptges,Hsd11b2,Rgs16,Ptgs2,Fabp4,Fabp5,Dgat2	Scd1,Alox5,Arsb
Hypertrophic cardiomyopathy (HCM)	KEGG PATHWAY	mmu05410	8	91	9.91e-05	0.00180536	Tnnt2|Itgb7|Itga4|Itga5|Il6|Igf1|Tnc|Edn1	http://www.genome.jp/kegg-bin/show_pathway?mmu05410/mmu:16421%09red/mmu:13614%09red/mmu:16000%09red/mmu:21956%09red/mmu:16401%09red/mmu:16402%09red/mmu:16193%09red/mmu:21924%09red	6	2	Tnnt2,Itgb7,Itga5,Il6,Tnc,Edn1	Itga4,Igf1
MAPK family signaling cascades	Reactome	R-MMU-5683057	12	211	0.000111549	0.00199744	Src|Il2rb|Rasgrp3|Areg|Dlg3|Camk2a|Il6|Gfra4|Jak3|Arrb1|Ksr1|Il2ra	http://www.reactome.org/cgi-bin/eventbrowser_st_id?ST_ID=R-MMU-5683057	8	4	Src,Il2rb,Areg,Camk2a,Il6,Gfra4,Ksr1,Il2ra	Rasgrp3,Dlg3,Jak3,Arrb1
Activation of Matrix Metalloproteinases	Reactome	R-MMU-1592389	6	48	0.000128392	0.00222851	Ctsk|Timp1|Mmp13|Mmp9|Klk9|Mmp3	http://www.reactome.org/cgi-bin/eventbrowser_st_id?ST_ID=R-MMU-1592389	6	0	Ctsk,Timp1,Mmp13,Mmp9,Klk9,Mmp3
RAF/MAP kinase cascade	Reactome	R-MMU-5673001	11	183	0.000135148	0.00233074	Src|Il2rb|Rasgrp3|Areg|Dlg3|Camk2a|Gfra4|Jak3|Arrb1|Ksr1|Il2ra	http://www.reactome.org/cgi-bin/eventbrowser_st_id?ST_ID=R-MMU-5673001	7	4	Src,Il2rb,Areg,Camk2a,Gfra4,Ksr1,Il2ra	Rasgrp3,Dlg3,Jak3,Arrb1
Regulation of actin cytoskeleton	KEGG PATHWAY	mmu04810	12	217	0.000143067	0.00243736	Src|Actn1|Itgb7|Cyfip2|Itga4|Chrm4|Mylk2|Itga5|Mras|Ppp1r12b|Nckap1|Scin	http://www.genome.jp/kegg-bin/show_pathway?mmu04810/mmu:109711%09red/mmu:16421%09red/mmu:50884%09red/mmu:20259%09red/mmu:228785%09red/mmu:16402%09red/mmu:16401%09red/mmu:76884%09red/mmu:17532%09red/mmu:20779%09red/mmu:329251%09red/mmu:12672%09red	10	2	Src,Actn1,Itgb7,Cyfip2,Chrm4,Mylk2,Itga5,Mras,Nckap1,Scin	Itga4,Ppp1r12b
Hippo signaling pathway	KEGG PATHWAY	mmu04390	10	154	0.000149744	0.00253061	Areg|Dlg3|Bmp6|Fzd7|Rassf1|Rassf6|Wwtr1|Myc|Afp|Serpine1	http://www.genome.jp/kegg-bin/show_pathway?mmu04390/mmu:14369%09red/mmu:11839%09red/mmu:12161%09red/mmu:53310%09red/mmu:73246%09red/mmu:11576%09red/mmu:18787%09red/mmu:17869%09red/mmu:56289%09red/mmu:97064%09red	8	2	Areg,Bmp6,Rassf1,Rassf6,Wwtr1,Myc,Afp,Serpine1	Dlg3,Fzd7
Signaling by VEGF	Reactome	R-MMU-194138	8	98	0.000159864	0.00265207	Src|Cyfip2|Cybb|Sh2d2a|Vegfc|Mapk13|Nrp1|Nckap1	http://www.reactome.org/cgi-bin/eventbrowser_st_id?ST_ID=R-MMU-194138	6	2	Src,Cyfip2,Sh2d2a,Vegfc,Mapk13,Nckap1	Cybb,Nrp1
Inflammatory mediator regulation of TRP channels	KEGG PATHWAY	mmu04750	9	127	0.000172412	0.0027909	Src|Igf1|Cyp2c55|Ntrk1|Ptger2|Camk2a|Mapk13|Il1b|Il1r1	http://www.genome.jp/kegg-bin/show_pathway?mmu04750/mmu:26415%09red/mmu:72082%09red/mmu:18211%09red/mmu:16000%09red/mmu:12322%09red/mmu:19217%09red/mmu:16177%09red/mmu:16176%09red/mmu:20779%09red	8	1	Src,Cyp2c55,Ntrk1,Ptger2,Camk2a,Mapk13,Il1b,Il1r1	Igf1
TNFR2 non-canonical NF-kB pathway	Reactome	R-MMU-5668541	6	51	0.000173913	0.0027909	Tnfrsf1b|Tnfsf15|Tnfsf14|Tnfsf9|Tnfrsf8|Tnfsf4	http://www.reactome.org/cgi-bin/eventbrowser_st_id?ST_ID=R-MMU-5668541	4	2	Tnfrsf1b,Tnfsf15,Tnfrsf8,Tnfsf4	Tnfsf14,Tnfsf9
IL-6-type cytokine receptor ligand interactions	Reactome	R-MMU-6788467	4	16	0.000175094	0.0027909	Il11|Lif|Lifr|Clcf1	http://www.reactome.org/cgi-bin/eventbrowser_st_id?ST_ID=R-MMU-6788467	3	1	Il11,Lif,Clcf1	Lifr
Degradation of the extracellular matrix	Reactome	R-MMU-1474228	9	128	0.000182207	0.00288243	Dcn|Ctsk|Timp1|Mmp13|Mmp19|Col5a3|Mmp9|Klk9|Mmp3	http://www.reactome.org/cgi-bin/eventbrowser_st_id?ST_ID=R-MMU-1474228	9	0	Dcn,Ctsk,Timp1,Mmp13,Mmp19,Col5a3,Mmp9,Klk9,Mmp3
Amoebiasis	KEGG PATHWAY	mmu05146	8	103	0.000219794	0.00331503	Nos2|Serpinb9b|Actn1|Serpinb6b|Il12b|Il6|Il1b|Il1r1	http://www.genome.jp/kegg-bin/show_pathway?mmu05146/mmu:16160%09red/mmu:109711%09red/mmu:20706%09red/mmu:18126%09red/mmu:16176%09red/mmu:16177%09red/mmu:16193%09red/mmu:20708%09red	8	0	Nos2,Serpinb9b,Actn1,Serpinb6b,Il12b,Il6,Il1b,Il1r1
FLT3 Signaling	Reactome	R-MMU-9607240	11	197	0.000247715	0.00368333	Src|Il2rb|Rasgrp3|Areg|Dlg3|Camk2a|Gfra4|Jak3|Arrb1|Ksr1|Il2ra	http://www.reactome.org/cgi-bin/eventbrowser_st_id?ST_ID=R-MMU-9607240	7	4	Src,Il2rb,Areg,Camk2a,Gfra4,Ksr1,Il2ra	Rasgrp3,Dlg3,Jak3,Arrb1
Malaria	KEGG PATHWAY	mmu05144	6	55	0.000253445	0.00375527	Ccl12|Thbs1|Il6|Met|Il1b|Csf3	http://www.genome.jp/kegg-bin/show_pathway?mmu05144/mmu:12985%09red/mmu:17295%09red/mmu:20293%09red/mmu:16176%09red/mmu:21825%09red/mmu:16193%09red	6	0	Ccl12,Thbs1,Il6,Met,Il1b,Csf3
Glycosaminoglycan metabolism	Reactome	R-MMU-1630316	8	108	0.000297011	0.00429239	Dcn|Arsb|Ndst1|Naglu|Sdc3|Xylt2|Chpf|Lum	http://www.reactome.org/cgi-bin/eventbrowser_st_id?ST_ID=R-MMU-1630316	5	3	Dcn,Ndst1,Xylt2,Chpf,Lum	Arsb,Naglu,Sdc3
Ovarian steroidogenesis	KEGG PATHWAY	mmu04913	6	57	0.000302674	0.00434694	Ptgs2|Igf1|Bmp6|Alox5|Cd36|Cyp11a1	http://www.genome.jp/kegg-bin/show_pathway?mmu04913/mmu:16000%09red/mmu:12161%09red/mmu:11689%09red/mmu:19225%09red/mmu:20778%09red/mmu:13070%09red	4	2	Ptgs2,Bmp6,Cd36,Cyp11a1	Igf1,Alox5
Platelet degranulation	Reactome	R-MMU-114608	8	113	0.000395071	0.00538013	Actn1|Igf1|Timp1|Ecm1|Ppbp|Vegfc|Clu|Gas6	http://www.reactome.org/cgi-bin/eventbrowser_st_id?ST_ID=R-MMU-114608	6	2	Actn1,Timp1,Ecm1,Ppbp,Vegfc,Clu	Igf1,Gas6
Measles	KEGG PATHWAY	mmu05162	9	144	0.000413632	0.00561472	Il2ra|Il2rb|Ccne2|Il12b|Il6|Jak3|Il1a|Il1b|Tlr7	http://www.genome.jp/kegg-bin/show_pathway?mmu05162/mmu:12448%09red/mmu:16160%09red/mmu:16176%09red/mmu:16175%09red/mmu:16193%09red/mmu:16453%09red/mmu:170743%09red/mmu:16184%09red/mmu:16185%09red	7	2	Il2ra,Il2rb,Ccne2,Il12b,Il6,Il1a,Il1b	Jak3,Tlr7
Metal ion SLC transporters	Reactome	R-MMU-425410	4	21	0.000431687	0.0057304	Slc39a8|Cp|Slc39a4|Slc11a1	http://www.reactome.org/cgi-bin/eventbrowser_st_id?ST_ID=R-MMU-425410	3	1	Slc39a8,Slc39a4,Slc11a1	Cp
Leukocyte transendothelial migration	KEGG PATHWAY	mmu04670	8	115	0.00044101	0.00583576	Actn1|Cldn11|Mmp9|Itga4|Cybb|Mapk13|Thy1|F11r	http://www.genome.jp/kegg-bin/show_pathway?mmu04670/mmu:26415%09red/mmu:109711%09red/mmu:17395%09red/mmu:16401%09red/mmu:18417%09red/mmu:21838%09red/mmu:16456%09red/mmu:13058%09red	5	3	Actn1,Mmp9,Mapk13,Thy1,F11r	Cldn11,Itga4,Cybb
Interleukin-2 signaling	Reactome	R-MMU-9020558	3	8	0.000456617	0.00592138	Il2ra|Il2rb|Jak3	http://www.reactome.org/cgi-bin/eventbrowser_st_id?ST_ID=R-MMU-9020558	2	1	Il2ra,Il2rb	Jak3
Signaling by GPCR	Reactome	R-MMU-372790	29	984	0.000457331	0.00592138	Cxcl3|Gpr183|Akr1c13|Fpr1|Ece1|Cx3cl1|Dgkg|Cx3cr1|Sdc3|Ptger2|Akr1b8|Edn1|Hc|Rgs9|Src|Ghr|Ccl5|Arrb1|Gpr18|Ccr1|Ppbp|S1pr3|Chrm4|Ramp3|Mmp3|Hcar2|Rhoc|F2rl2|Gpr84	http://www.reactome.org/cgi-bin/eventbrowser_st_id?ST_ID=R-MMU-372790	23	6	Cxcl3,Akr1c13,Fpr1,Ece1,Cx3cl1,Ptger2,Akr1b8,Edn1,Hc,Rgs9,Src,Ghr,Ccl5,Gpr18,Ccr1,Ppbp,S1pr3,Chrm4,Ramp3,Mmp3,Hcar2,Rhoc,F2rl2	Gpr183,Dgkg,Cx3cr1,Sdc3,Arrb1,Gpr84
Rap1 signaling pathway	KEGG PATHWAY	mmu04015	11	214	0.000482271	0.00614969	Src|Igf1|Rap1gap|Rasgrp3|Fpr1|Mras|Csf1|Thbs1|Met|Vegfc|Mapk13	http://www.genome.jp/kegg-bin/show_pathway?mmu04015/mmu:26415%09red/mmu:14293%09red/mmu:17295%09red/mmu:110351%09red/mmu:16000%09red/mmu:22341%09red/mmu:12977%09red/mmu:17532%09red/mmu:20779%09red/mmu:21825%09red/mmu:240168%09red	9	2	Src,Rap1gap,Fpr1,Mras,Csf1,Thbs1,Met,Vegfc,Mapk13	Igf1,Rasgrp3
Cell junction organization	Reactome	R-MMU-446728	6	63	0.000496427	0.00623571	Actn1|Ang|Lims2|Flnc|F11r|Col17a1	http://www.reactome.org/cgi-bin/eventbrowser_st_id?ST_ID=R-MMU-446728	5	1	Actn1,Lims2,Flnc,F11r,Col17a1	Ang
Response to elevated platelet cytosolic Ca2+	Reactome	R-MMU-76005	8	118	0.000517964	0.00643642	Actn1|Igf1|Timp1|Ecm1|Ppbp|Vegfc|Clu|Gas6	http://www.reactome.org/cgi-bin/eventbrowser_st_id?ST_ID=R-MMU-76005	6	2	Actn1,Timp1,Ecm1,Ppbp,Vegfc,Clu	Igf1,Gas6
SLC-mediated transmembrane transport	Reactome	R-MMU-425407	11	216	0.00051925	0.00643642	Slc39a8|Slc11a1|Slc28a2|Slc17a6|Slc45a3|Slc22a4|Slc5a1|Slc15a3|Cp|Slc39a4|Slc4a8	http://www.reactome.org/cgi-bin/eventbrowser_st_id?ST_ID=R-MMU-425407	10	1	Slc39a8,Slc11a1,Slc28a2,Slc17a6,Slc45a3,Slc22a4,Slc5a1,Slc15a3,Slc39a4,Slc4a8	Cp
Ferroptosis	KEGG PATHWAY	mmu04216	5	41	0.000524641	0.00643642	Slc39a8|Cybb|Hmox1|Cp|Prnp	http://www.genome.jp/kegg-bin/show_pathway?mmu04216/mmu:67547%09red/mmu:13058%09red/mmu:15368%09red/mmu:12870%09red/mmu:19122%09red	3	2	Slc39a8,Hmox1,Prnp	Cybb,Cp
Bladder cancer	KEGG PATHWAY	mmu05219	5	41	0.000524641	0.00643642	Rassf1|Src|Myc|Mmp9|Thbs1	http://www.genome.jp/kegg-bin/show_pathway?mmu05219/mmu:20779%09red/mmu:21825%09red/mmu:17869%09red/mmu:56289%09red/mmu:17395%09red	5	0	Rassf1,Src,Myc,Mmp9,Thbs1
Graft-versus-host disease	KEGG PATHWAY	mmu05332	6	65	0.000578848	0.00701957	Cd80|H2-T24|Il6|Prf1|Il1a|Il1b	http://www.genome.jp/kegg-bin/show_pathway?mmu05332/mmu:15042%09red/mmu:18646%09red/mmu:16175%09red/mmu:12519%09red/mmu:16193%09red/mmu:16176%09red	5	1	Cd80,Il6,Prf1,Il1a,Il1b	H2-T24
Triglyceride metabolism	Reactome	R-MMU-8979227	4	23	0.000585345	0.00705769	Fabp4|Dgat2|Lpin3|Fabp5	http://www.reactome.org/cgi-bin/eventbrowser_st_id?ST_ID=R-MMU-8979227	4	0	Fabp4,Dgat2,Lpin3,Fabp5
Peptide ligand-binding receptors	Reactome	R-MMU-375276	10	185	0.00059547	0.00713885	Cxcl3|Cx3cr1|Ccl5|Fpr1|Cx3cl1|Ppbp|Ece1|Hc|Edn1|F2rl2	http://www.reactome.org/cgi-bin/eventbrowser_st_id?ST_ID=R-MMU-375276	9	1	Cxcl3,Ccl5,Fpr1,Cx3cl1,Ppbp,Ece1,Hc,Edn1,F2rl2	Cx3cr1
Yersinia infection	KEGG PATHWAY	mmu05135	8	123	0.000670116	0.00781121	Src|Ccl12|Itga4|Itga5|Il6|Mefv|Mapk13|Il1b	http://www.genome.jp/kegg-bin/show_pathway?mmu05135/mmu:26415%09red/mmu:20293%09red/mmu:16402%09red/mmu:16401%09red/mmu:16176%09red/mmu:20779%09red/mmu:16193%09red/mmu:54483%09red	7	1	Src,Ccl12,Itga5,Il6,Mefv,Mapk13,Il1b	Itga4
Chemical carcinogenesis	KEGG PATHWAY	mmu05204	7	94	0.000683491	0.00792322	Ptgs2|Gstt4|Adh7|Cyp2c55|Gstp1|Mgst2|Ugt1a6a	http://www.genome.jp/kegg-bin/show_pathway?mmu05204/mmu:75886%09red/mmu:72082%09red/mmu:14870%09red/mmu:11529%09red/mmu:94284%09red/mmu:19225%09red/mmu:211666%09red	7	0	Ptgs2,Gstt4,Adh7,Cyp2c55,Gstp1,Mgst2,Ugt1a6a
Lysosome	KEGG PATHWAY	mmu04142	8	124	0.000704478	0.00814408	Acp5|Ctsk|Arsb|Slc11a1|Naglu|Laptm4b|Naga|Atp6v0d2	http://www.genome.jp/kegg-bin/show_pathway?mmu04142/mmu:27419%09red/mmu:17939%09red/mmu:11433%09red/mmu:13038%09red/mmu:18173%09red/mmu:114128%09red/mmu:11881%09red/mmu:242341%09red	5	3	Acp5,Ctsk,Slc11a1,Laptm4b,Atp6v0d2	Arsb,Naglu,Naga
GPCR downstream signalling	Reactome	R-MMU-388396	28	965	0.000717965	0.00827726	Cxcl3|Gpr183|Akr1c13|Fpr1|Cx3cl1|Dgkg|Cx3cr1|Sdc3|Ptger2|Akr1b8|Edn1|Hc|Rgs9|Src|Ghr|Ccl5|Arrb1|Gpr18|Ccr1|Ppbp|S1pr3|Chrm4|Ramp3|Mmp3|Hcar2|Rhoc|F2rl2|Gpr84	http://www.reactome.org/cgi-bin/eventbrowser_st_id?ST_ID=R-MMU-388396	22	6	Cxcl3,Akr1c13,Fpr1,Cx3cl1,Ptger2,Akr1b8,Edn1,Hc,Rgs9,Src,Ghr,Ccl5,Gpr18,Ccr1,Ppbp,S1pr3,Chrm4,Ramp3,Mmp3,Hcar2,Rhoc,F2rl2	Gpr183,Dgkg,Cx3cr1,Sdc3,Arrb1,Gpr84
Drug metabolism - cytochrome P450	KEGG PATHWAY	mmu00982	6	68	0.000721945	0.0083004	Aox2|Gstt4|Adh7|Gstp1|Mgst2|Ugt1a6a	http://www.genome.jp/kegg-bin/show_pathway?mmu00982/mmu:75886%09red/mmu:14870%09red/mmu:11529%09red/mmu:94284%09red/mmu:11761%09red/mmu:211666%09red	6	0	Aox2,Gstt4,Adh7,Gstp1,Mgst2,Ugt1a6a
TGF-beta signaling pathway	KEGG PATHWAY	mmu04350	7	95	0.000724846	0.00831104	Dcn|Bmp6|Hamp|Ltbp1|Thbs1|Inhba|Myc	http://www.genome.jp/kegg-bin/show_pathway?mmu04350/mmu:268977%09red/mmu:12161%09red/mmu:17869%09red/mmu:84506%09red/mmu:16323%09red/mmu:21825%09red/mmu:13179%09red	7	0	Dcn,Bmp6,Hamp,Ltbp1,Thbs1,Inhba,Myc
Chondroitin sulfate/dermatan sulfate metabolism	Reactome	R-MMU-1793185	5	45	0.00077338	0.00857732	Dcn|Sdc3|Xylt2|Arsb|Chpf	http://www.reactome.org/cgi-bin/eventbrowser_st_id?ST_ID=R-MMU-1793185	3	2	Dcn,Xylt2,Chpf	Sdc3,Arsb
Integrin cell surface interactions	Reactome	R-MMU-216083	6	70	0.000831559	0.0091363	Itgb7|Itga4|Itga5|Col5a3|Lum|F11r	http://www.reactome.org/cgi-bin/eventbrowser_st_id?ST_ID=R-MMU-216083	5	1	Itgb7,Itga5,Col5a3,Lum,F11r	Itga4
Viral carcinogenesis	KEGG PATHWAY	mmu05203	11	231	0.000879409	0.00955422	Src|Actn1|Hdac9|Egr3|H2-T24|Ccne2|Jak3|Creb3l4|Hdac11|Atp6v0d2|Scin	http://www.genome.jp/kegg-bin/show_pathway?mmu05203/mmu:232232%09red/mmu:109711%09red/mmu:12448%09red/mmu:78284%09red/mmu:20259%09red/mmu:15042%09red/mmu:13655%09red/mmu:79221%09red/mmu:20779%09red/mmu:242341%09red/mmu:16453%09red	6	5	Src,Actn1,Ccne2,Creb3l4,Atp6v0d2,Scin	Hdac9,Egr3,H2-T24,Jak3,Hdac11
Semaphorin interactions	Reactome	R-MMU-373755	5	47	0.00092646	0.0099707	Rhoc|Sema6d|Sema4d|Nrp1|Plxna4	http://www.reactome.org/cgi-bin/eventbrowser_st_id?ST_ID=R-MMU-373755	2	3	Rhoc,Plxna4	Sema6d,Sema4d,Nrp1

## Sheet: GO
GO Term	Database	ID	Input number	Background number	P-Value	Corrected P-Value	Input	Hyperlink	Up regulated gene number	Down regulated gene number	Up regulated genes	Down regulated genes
membrane	Gene Ontology	GO:0016020	256	6528	2.08e-54	8.73e-51	Sorl1|Plet1|Cyp4f18|Copz2|Nrcam|Slc16a12|Ano3|Tnfrsf8|Tmem255a|Cystm1|Dennd5b|Bik|Ctsk|Rmdn2|Prss50|Itgb7|Met|Card11|Slc31a2|Rnf183|Syt7|Slc39a8|Flrt3|Slamf9|Slamf7|Atp6v0d2|Slc39a4|Rgs9|Anpep|Hacd1|Kctd12|Abcg2|Mpzl3|Cx3cr1|Slc11a1|Il12b|Gpr18|Nox1|Ly75|Adgrl2|Pdpn|Ttyh3|Gbp4|Ptgs2|Ptger2|Il2ra|Fzd7|Slc6a8|Mx1|Ptprf|Rubcnl|Trem1|Abca8b|Ly6c2|Ptprn|A4galt|Gk|Col17a1|Areg|Actn1|St8sia4|Csf1|Ece1|P…	http://amigo.geneontology.org/amigo/term/GO:0016020	198	58	Plet1,Cyp4f18,Nrcam,Ano3,Tnfrsf8,Tmem255a,Cystm1,Dennd5b,Bik,Ctsk,Rmdn2,Prss50,Itgb7,Met,Slc31a2,Rnf183,Syt7,Slc39a8,Flrt3,Slamf9,Slamf7,Atp6v0d2,Slc39a4,Rgs9,Anpep,Hacd1,Kctd12,Abcg2,Mpzl3,Slc11a1,Il12b,Gpr18,Nox1,Ly75,Adgrl2,Pdpn,Gbp4,Ptgs2,Ptger2,Il2ra,Slc6a8,Ptprf,Trem1,Abca8b,Ptprn,A4galt,Gk,Col17a1,Areg,Actn1,Csf1,Ece1,Pkd1l2,Eng,Dgat2,Carmil1,Slc22a4,Marcks,Acsbg1,Prkg2,Cx3cl1,Flnc,Tmem40,…	Sorl1,Copz2,Slc16a12,Card11,Cx3cr1,Ttyh3,Fzd7,Mx1,Rubcnl,Ly6c2,St8sia4,Ccdc167,Grin1,Hp,Sdc3,Lifr,Ighm,Ly6a,Fgd2,Oasl2,Arrb1,Rnf144b,Sema6d,Yipf7,Slc7a4,Itga4,Tlr7,Gpr84,Scd1,Arhgap33,Fgr,Dgkg,Gpr135,Epm2a,Efnb1,Cldn11,Cd300lg,Tnfsf14,Cd93,Sema4d,Gpr183,Cybb,Tnfsf9,Tmem176a,Tmem176b,Abcd2,Nrp1,Selenbp1,Selenbp2,Prtg,Ifi27l2a,Trp53i11,Sema5a,Slc24a3,Jak3,Sapcd2,Alox5,Atp7b
extracellular space	Gene Ontology	GO:0005615	111	1684	3.93e-39	8.26e-36	Sorl1|Ctla2b|Igf1|Wfdc17|Lyz2|Serpinf1|Ccl12|Ctsk|Ccl17|Flrt3|Il1f6|Tnfsf9|Il12b|Thbs1|Edn1|Ppbp|Cfh|Arg1|Cfb|Il34|Il33|Serpini1|Cst7|Gas6|Areg|Eng|Vgf|Cx3cl1|Afp|Lum|Dcn|Lrig1|Xylt2|H2-T24|Mcam|Col5a3|Lyz1|Anpep|Hc|Ighm|Ccl3|Ccl7|Ghr|Ccl5|Fam20c|Cpd|Cpe|Scg2|Klk9|Sema6d|Il1r1|Cp|Ccbe1|Inhba|Col17a1|Ebi3|Cxcl3|Acpp|Il17a|Il1rn|Ambp|Ecm1|Gfra4|Prf1|Vegfc|Clu|Mmp19|Serpinb9b|Cstdc4|Met|Procr|Crispl…	http://amigo.geneontology.org/amigo/term/GO:0005615	90	21	Ctla2b,Wfdc17,Lyz2,Ccl12,Ctsk,Ccl17,Flrt3,Il1f6,Il12b,Thbs1,Edn1,Ppbp,Arg1,Il34,Il33,Serpini1,Areg,Eng,Vgf,Cx3cl1,Afp,Lum,Dcn,Lrig1,Xylt2,Mcam,Col5a3,Lyz1,Anpep,Hc,Ccl3,Ccl7,Ghr,Ccl5,Cpd,Cpe,Scg2,Klk9,Il1r1,Ccbe1,Inhba,Col17a1,Ebi3,Cxcl3,Acpp,Il17a,Il1rn,Ecm1,Gfra4,Prf1,Vegfc,Clu,Mmp19,Serpinb9b,Cstdc4,Met,Procr,Crispld2,Tnfsf15,Erfe,S100a8,Csn1s1,Serpinb1b,Serpine1,Timp1,Serpinb6e,Serpinb6b,Clcf…	Sorl1,Igf1,Serpinf1,Tnfsf9,Cfh,Cfb,Cst7,Gas6,H2-T24,Ighm,Fam20c,Sema6d,Cp,Ambp,Tnfsf14,Lgi4,Sema4d,Ang,Igfbp4,Rnase4,Cbln3
plasma membrane	Gene Ontology	GO:0005886	177	4216	2.57e-38	3.61e-35	Sorl1|Plet1|Igf1|Nrcam|Ttyh3|Ano3|Tnfrsf8|Fgr|Scin|Ctsk|Bik|Card11|Abcb1a|Ptger2|Syt7|Slc39a8|Lancl3|Flrt3|Slamf7|Slc39a4|Scimp|Anpep|Kctd12|Abcg2|Ehd2|Cx3cr1|Slc11a1|Crocc|Gpr18|Nox1|Slc16a12|Gbp4|Cfh|Fzd7|Slc6a8|Mx1|Ptprf|Ly6c2|Ptprn|Plxna4|Actn1|Eng|Cd93|Marcks|Acsbg1|Prkg2|Cx3cl1|Irak3|Grin1|Flnc|Furin|Adh7|Lrig1|Olr1|Tarm1|Cubn|Cd59a|Sdc3|Gstp1|H2-T24|Mcam|Met|Slc31a2|Nav2|Lifr|Thy1|Ighm|Src…	http://amigo.geneontology.org/amigo/term/GO:0005886	127	50	Plet1,Nrcam,Ano3,Tnfrsf8,Scin,Ctsk,Bik,Abcb1a,Ptger2,Syt7,Slc39a8,Lancl3,Flrt3,Slamf7,Slc39a4,Scimp,Anpep,Kctd12,Abcg2,Ehd2,Slc11a1,Gpr18,Nox1,Gbp4,Slc6a8,Ptprf,Ptprn,Plxna4,Actn1,Eng,Marcks,Acsbg1,Prkg2,Cx3cl1,Irak3,Flnc,Furin,Adh7,Lrig1,Olr1,Tarm1,Cubn,Cd59a,Gstp1,Mcam,Met,Slc31a2,Thy1,Src,Il2rb,Cpd,Clec4a2,Cd36,Abca1,Tmem132a,Il1r1,Rgs16,Itga5,Mgst2,Kcnb1,Fcgr4,F11r,Acpp,Ntng2,Gbp3,Cd274,Nos2,…	Sorl1,Igf1,Ttyh3,Fgr,Card11,Cx3cr1,Crocc,Slc16a12,Cfh,Fzd7,Mx1,Ly6c2,Cd93,Grin1,Sdc3,H2-T24,Nav2,Lifr,Ighm,Ly6a,Fgd2,Arrb1,Cldn11,Sema6d,Slc7a4,Itga4,Tlr7,Gpr84,Ambp,Zbtb42,Arhgap33,Dgkg,Cd300lg,Epm2a,Efnb1,Gpr135,Tnfsf14,Sema4d,Dlg3,Gpr183,Cybb,Tnfsf9,Cp,Hdac11,Nrp1,Ahnak,Prtg,Slc24a3,Sapcd2,Atp7b
protein binding	Gene Ontology	GO:0005515	190	5183	9.29e-34	9.77e-31	Sorl1|Ctla2b|Igf1|Nrcam|Prdm1|Nr1d1|Bcl6b|Nyap1|Il17a|Ppfia4|Cldn11|Wfikkn1|Irf4|Card11|Pif1|Rnf183|Syt7|Flrt3|Klf2|Rhoc|Hes1|Rgs9|Il13ra2|Ehd2|Crocc|Thbs1|Frmd4b|Ecm1|Nfix|Cdk2ap2|Atxn1|Ptgs2|Smc1b|Cfh|Fzd7|Cebpd|Plxna4|Tnip1|Il33|Ptprn|Myc|Gk|Col17a1|Areg|Actn1|Eml1|Pim2|Eng|Camk2a|Il6|Marcks|Prkg2|Hdac11|Irak3|Chpf|Furin|Cybb|Hoxb8|Pacrg|Cubn|Alox5|Sdc3|Gstp1|Fgr|Met|Slc31a2|Nav2|Lifr|Ndst1|Ig…	http://amigo.geneontology.org/amigo/term/GO:0005515	138	52	Ctla2b,Nrcam,Prdm1,Nr1d1,Bcl6b,Nyap1,Il17a,Irf4,Rnf183,Syt7,Flrt3,Rhoc,Rgs9,Il13ra2,Ehd2,Thbs1,Ecm1,Cdk2ap2,Atxn1,Ptgs2,Smc1b,Cebpd,Plxna4,Tnip1,Il33,Ptprn,Myc,Gk,Col17a1,Areg,Actn1,Eml1,Pim2,Eng,Camk2a,Il6,Marcks,Prkg2,Irak3,Chpf,Furin,Pacrg,Cubn,Gstp1,Met,Slc31a2,Ndst1,Syn1,Src,Ccl5,Cd80,Cpe,Abca1,Tmem132a,Il1r1,Sgk2,Kctd12,Gadd45a,Ccl17,Itga5,Kcnb1,Ebi3,F11r,Cxcl3,Brsk2,Ntng2,Cd274,Nos2,Gbp5,V…	Sorl1,Igf1,Ppfia4,Cldn11,Wfikkn1,Card11,Pif1,Klf2,Hes1,Crocc,Frmd4b,Nfix,Cfh,Fzd7,Hdac11,Cybb,Hoxb8,Alox5,Sdc3,Fgr,Nav2,Lifr,Ighm,Ly6a,Efnb1,Sema6d,Tlr7,Arhgap33,Epm2a,Hdac9,Lmo2,Tnfsf14,Lgi4,Sema4d,Dlg3,Kmt2d,Rbm47,Tifa,Arrb1,Mef2c,Tmem176a,Igfbp4,Tmem176b,Nrp1,Abcd2,Ahnak,Neurl1b,Camk1,Cbln3,Gda,Ankrd37,Jak3
extracellular region	Gene Ontology	GO:0005576	100	1684	1.27e-31	1.07e-28	Sorl1|Gbp2b|Igf1|Nrcam|Adamts7|Serpinf1|Ccl12|Ctsk|Ccbe1|Flrt3|Prxl2a|Il1f6|Il13ra2|Il12b|Thbs1|Cfh|Arg1|Cfb|Il34|Il33|Serpini1|Cst7|Col17a1|Il1rn|Vgf|Obp2a|Cx3cl1|Afp|Lum|Furin|Dcn|Olr1|Xylt2|Lyz2|Lyz1|Lifr|Hc|Ighm|Ccl3|Fam20c|Ccl7|Ghr|Ccl5|Fndc7|Cpe|Scg2|Il1r1|Cp|Inhba|Gas6|Ebi3|Cxcl3|Acpp|Il17a|Wfikkn1|Ambp|Ecm1|Gfra4|Prf1|Vegfc|Clu|Mmp19|Ltbp1|Plaur|Crispld2|Tnfsf15|Tnfsf14|Lgi4|Erfe|S100a8|C…	http://amigo.geneontology.org/amigo/term/GO:0005576	81	19	Gbp2b,Nrcam,Adamts7,Ccl12,Ctsk,Ccbe1,Flrt3,Prxl2a,Il1f6,Il13ra2,Il12b,Thbs1,Arg1,Il34,Il33,Serpini1,Col17a1,Il1rn,Vgf,Obp2a,Cx3cl1,Afp,Lum,Furin,Dcn,Olr1,Xylt2,Lyz2,Lyz1,Hc,Ccl3,Ccl7,Ghr,Ccl5,Fndc7,Cpe,Scg2,Il1r1,Inhba,Ebi3,Cxcl3,Acpp,Il17a,Ecm1,Gfra4,Prf1,Vegfc,Clu,Mmp19,Ltbp1,Plaur,Crispld2,Tnfsf15,Erfe,S100a8,Csn1s1,Serpine1,Timp1,Clcf1,Fabp5,Ccl22,Ccl24,Lif,Prss35,Il11,Il6,Il4ra,Lcn2,Csf1,Csf…	Sorl1,Igf1,Serpinf1,Cfh,Cfb,Cst7,Lifr,Ighm,Fam20c,Cp,Gas6,Wfikkn1,Ambp,Tnfsf14,Lgi4,Ang,Igfbp4,Rnase4,Cbln3
inflammatory response	Gene Ontology	GO:0006954	47	348	1.27e-28	7.65e-26	Il1rn|Cxcl3|Il17a|Il2ra|Fpr1|Nos2|Gbp5|Il6|Mefv|Cx3cl1|Ccl12|Tnfrsf1b|Olr1|Ccl17|Hdac9|Alox5|Ccl5|Csf1|Ptger2|Acod1|S100a8|Hc|Il1f6|Ccl3|Ccl7|Il23a|Slc11a1|Ndst1|Thbs1|Ccr1|Ppbp|Ecm1|Zc3h12a|Il1a|Il1b|Il1r1|Ptgs2|Bmp6|Cfh|S1pr3|Cybb|Il34|Tnip1|Tlr7|Ccl22|Ccl24|Tnfsf4	http://amigo.geneontology.org/amigo/term/GO:0006954	42	5	Il1rn,Cxcl3,Il17a,Il2ra,Fpr1,Nos2,Gbp5,Il6,Mefv,Cx3cl1,Ccl12,Tnfrsf1b,Olr1,Ccl17,Ccl5,Csf1,Ptger2,Acod1,S100a8,Hc,Il1f6,Ccl3,Ccl7,Il23a,Slc11a1,Ndst1,Thbs1,Ccr1,Ppbp,Ecm1,Zc3h12a,Il1a,Il1b,Il1r1,Ptgs2,Bmp6,S1pr3,Il34,Tnip1,Ccl22,Ccl24,Tnfsf4	Hdac9,Alox5,Cfh,Cybb,Tlr7
cytoplasm	Gene Ontology	GO:0005737	209	6775	1.67e-27	8.78e-25	Gbp2b|Cyp4f18|Copz2|Hal|Igf1|Rnf144b|Prdm1|Afap1|Nr1d1|Il17a|Ctsk|Rmdn2|Prss50|Lyz2|Hsd11b2|Card11|Abcb1a|Cd36|Fabp5|Prxl2a|Rhoc|Hes1|Rgs9|Arhgdig|Tnnt2|Ehd2|Crocc|Thbs1|Nox1|Edn1|Ankrd37|Serpinb6b|Pou2f2|Odc1|Cdk2ap2|Atxn1|Ptgs2|Frmd4b|Crabp2|Cfh|Sgk2|Arg1|Eml1|Mx1|Khk|Il33|Naga|Myc|Wdyhv1|Gk|Cst7|Gas6|Areg|Actn1|Pim2|Socs2|Tbc1d2|Dgat2|Tespa1|Camk2a|Il6|Marcks|Acsbg1|Sprr2d|Cx3cl1|Irak3|Flnc|Af…	http://amigo.geneontology.org/amigo/term/GO:0005737	160	49	Gbp2b,Cyp4f18,Hal,Prdm1,Afap1,Nr1d1,Il17a,Ctsk,Rmdn2,Prss50,Lyz2,Hsd11b2,Abcb1a,Cd36,Fabp5,Prxl2a,Rhoc,Rgs9,Arhgdig,Tnnt2,Ehd2,Thbs1,Nox1,Edn1,Serpinb6b,Pou2f2,Odc1,Cdk2ap2,Atxn1,Ptgs2,Crabp2,Sgk2,Arg1,Eml1,Il33,Myc,Wdyhv1,Gk,Areg,Actn1,Pim2,Socs2,Dgat2,Tespa1,Camk2a,Il6,Marcks,Acsbg1,Sprr2d,Cx3cl1,Irak3,Flnc,Afp,Adh7,Lix1,Bdh2,Ccl5,Met,Lyz1,Tnip1,Anpep,Mapk13,Scin,Src,Ghr,Ifit3b,Cck,Por,Gadd45a,…	Copz2,Igf1,Rnf144b,Card11,Hes1,Crocc,Ankrd37,Frmd4b,Cfh,Mx1,Khk,Naga,Cst7,Gas6,Tbc1d2,Cybb,Hp,Fgr,Hdac11,Hivep3,Fgd2,Fam20c,Efnb1,Sema6d,Rasgrp3,Tlr7,Grcc10,Zbtb42,Arhgap33,Fry,Epm2a,Hdac9,Tifa,Acat3,Arrb1,Mef2c,Alox5,Nrp1,Selenbp1,Ahnak,Selenbp2,Ppp1r12b,Gbe1,Neurl1b,Camk1,Ifi44l,Jak3,Sapcd2,Dlg3
integral component of membrane	Gene Ontology	GO:0016021	172	5373	1.58e-23	6.66e-21	Sorl1|Cyp4f18|Nrcam|Ttyh3|Ano3|Tnfrsf8|Tmem255a|Cystm1|Dennd5b|Cldn11|Rmdn2|Prss50|Itgb7|Tarm1|Rnf183|Syt7|Slc39a8|Flrt3|Slamf9|Slamf7|Slc39a4|Scimp|Anpep|Hacd1|Il13ra2|Abcg2|Mpzl3|Cx3cr1|Slc11a1|Gpr18|Nox1|Ly75|Adgrl2|Slc16a12|Ptger2|Fzd7|Slc6a8|Plxna4|Ptprf|Trem1|Abca8b|Ptprn|A4galt|Col17a1|Areg|St8sia4|Csf1|Pkd1l2|Eng|Dgat2|Ccdc167|Cd93|Slc22a4|Cx3cl1|Chpf|Tmem40|Furin|Tnfrsf1b|Olr1|Sdc3|Xylt2…	http://amigo.geneontology.org/amigo/term/GO:0016021	134	38	Cyp4f18,Nrcam,Ano3,Tnfrsf8,Tmem255a,Cystm1,Dennd5b,Rmdn2,Prss50,Itgb7,Tarm1,Rnf183,Syt7,Slc39a8,Flrt3,Slamf9,Slamf7,Slc39a4,Scimp,Anpep,Hacd1,Il13ra2,Abcg2,Mpzl3,Slc11a1,Gpr18,Nox1,Ly75,Adgrl2,Ptger2,Slc6a8,Plxna4,Ptprf,Trem1,Abca8b,Ptprn,A4galt,Col17a1,Areg,Csf1,Pkd1l2,Eng,Dgat2,Slc22a4,Cx3cl1,Chpf,Tmem40,Furin,Tnfrsf1b,Olr1,Xylt2,Mcam,Met,Slc31a2,Tmem179,Il2ra,Il2rb,Lrig1,Layn,Cd80,Cd83,Cpd,Cle…	Sorl1,Ttyh3,Cldn11,Cx3cr1,Slc16a12,Fzd7,St8sia4,Ccdc167,Cd93,Sdc3,Lifr,Ighm,Rnf144b,Sema6d,Yipf7,Slc7a4,Itga4,Tlr7,Gpr84,Scd1,Cd300lg,Efnb1,Gpr135,Tnfsf14,Sema4d,Gpr183,Cybb,Tnfsf9,Tmem176a,Tmem176b,Abcd2,Nrp1,Prtg,Ifi27l2a,Trp53i11,Sema5a,Slc24a3,Atp7b
cytokine activity	Gene Ontology	GO:0005125	34	221	1.25e-22	4.78e-20	Areg|Cxcl3|Il17a|Il1rn|Il11|Csf1|Il6|Cx3cl1|Ccl12|Il23a|Ccl17|Ccl5|Il34|Csf3|Edn1|Il1f6|Ccl3|Ccl7|Tnfsf15|Tnfsf14|Tnfsf9|Scg2|Il12b|Il1a|Il1b|Bmp6|Timp1|Ebi3|Inhba|Clcf1|Il33|Ccl22|Ccl24|Tnfsf4	http://amigo.geneontology.org/amigo/term/GO:0005125	32	2	Areg,Cxcl3,Il17a,Il1rn,Il11,Csf1,Il6,Cx3cl1,Ccl12,Il23a,Ccl17,Ccl5,Il34,Csf3,Edn1,Il1f6,Ccl3,Ccl7,Tnfsf15,Scg2,Il12b,Il1a,Il1b,Bmp6,Timp1,Ebi3,Inhba,Clcf1,Il33,Ccl22,Ccl24,Tnfsf4	Tnfsf14,Tnfsf9
immune response	Gene Ontology	GO:0006955	35	382	1e-16	3.5e-14	Il1rn|Cxcl3|H60b|Cd274|Il6|Cx3cl1|Ccl12|Ctsk|Tnfrsf1b|Tnfsf15|Lst1|Ccl5|H2-T24|Csf3|Il1f6|Ccl3|Ccl7|Il23a|Tnfsf14|Cd80|Oasl2|Ifi44l|Ccr1|Ppbp|Il1a|Il1b|Bmp6|Cfh|Arg1|Tnfsf9|Tlr7|Ccl22|Cx3cr1|Ccl24|Tnfsf4	http://amigo.geneontology.org/amigo/term/GO:0006955	27	8	Il1rn,Cxcl3,H60b,Cd274,Il6,Cx3cl1,Ccl12,Ctsk,Tnfrsf1b,Tnfsf15,Lst1,Ccl5,Csf3,Il1f6,Ccl3,Ccl7,Il23a,Cd80,Ccr1,Ppbp,Il1a,Il1b,Bmp6,Arg1,Ccl22,Ccl24,Tnfsf4	H2-T24,Tnfsf14,Oasl2,Ifi44l,Cfh,Tnfsf9,Tlr7,Cx3cr1
identical protein binding	Gene Ontology	GO:0042802	75	1767	7.8e-16	2.34e-13	Fsbp|Aox2|Tnip1|Acpp|Eng|Crtam|Hmox1|Nos2|Gbp5|Mefv|Esd|Prf1|Ece1|Prkg2|Flnc|Aqp3|Mgst2|Epm2a|Slc9b2|Adh7|Olr1|Lyz2|Cubn|Tmem132a|Ahnak|Sdc3|Csf1|Cd36|Met|Lyz1|Ripk2|Prtg|Ccl5|Mmp9|Slamf7|Hes1|Msantd3|Ighm|Rab3il1|Camk2a|Kctd12|Abcg2|Tnnt2|Ehd2|Tnfsf14|Rassf1|Slc6a4|Prnp|Ntrk1|Il12b|Ifit3b|Erfe|Cldn11|Hdc|Cck|Sema4d|Atxn1|Myom1|Lcn2|Upp1|Cfh|Cebpd|Ifi209|Por|Syn1|Fhl2|Inhba|Il34|Marcks|Fabp5|Rilp…	http://amigo.geneontology.org/amigo/term/GO:0042802	63	12	Fsbp,Aox2,Tnip1,Acpp,Eng,Crtam,Hmox1,Nos2,Gbp5,Mefv,Esd,Prf1,Ece1,Prkg2,Flnc,Aqp3,Mgst2,Slc9b2,Adh7,Olr1,Lyz2,Cubn,Tmem132a,Csf1,Cd36,Met,Lyz1,Ripk2,Ccl5,Mmp9,Slamf7,Msantd3,Camk2a,Kctd12,Abcg2,Tnnt2,Ehd2,Rassf1,Slc6a4,Prnp,Ntrk1,Il12b,Ifit3b,Erfe,Hdc,Cck,Atxn1,Myom1,Lcn2,Upp1,Cebpd,Ifi209,Por,Syn1,Fhl2,Inhba,Il34,Marcks,Fabp5,Rilpl2,Acy3,Ptpn5,Fbp1	Epm2a,Ahnak,Sdc3,Prtg,Hes1,Ighm,Rab3il1,Tnfsf14,Cldn11,Sema4d,Cfh,Lmo2
immune system process	Gene Ontology	GO:0002376	37	483	2.6e-15	7.29e-13	Gbp2b|Gpr183|Il2ra|H60b|Cd274|Gbp5|Mefv|Prdm1|Crtam|Olr1|Irf4|Csf1|Fgr|Acod1|Cd300lg|Tarm1|Slamf7|Hc|Il1f6|Jak3|Src|Il23a|Lcn2|Oasl2|Clec4a2|S100a8|Cck|Zc3h12a|Tmem132a|Lst1|Cfh|Il4ra|Cfb|Tifa|Il34|Ripk2|Tlr7	http://amigo.geneontology.org/amigo/term/GO:0002376	28	9	Gbp2b,Il2ra,H60b,Cd274,Gbp5,Mefv,Prdm1,Crtam,Olr1,Irf4,Csf1,Acod1,Tarm1,Slamf7,Hc,Il1f6,Src,Il23a,Lcn2,Clec4a2,S100a8,Cck,Zc3h12a,Tmem132a,Lst1,Il4ra,Il34,Ripk2	Gpr183,Fgr,Cd300lg,Jak3,Oasl2,Cfh,Cfb,Tifa,Tlr7
cellular response to interleukin-1	Gene Ontology	GO:0071347	16	58	9.34e-15	2.46e-12	Ccl3|Adamts7|Il17a|Ccl17|Mapk13|Ccl12|Acod1|Il6|Ccl24|Nr1d1|Cx3cl1|Zc3h12a|Ccl22|Serpine1|Ccl5|Ccl7	http://amigo.geneontology.org/amigo/term/GO:0071347	16	0	Ccl3,Adamts7,Il17a,Ccl17,Mapk13,Ccl12,Acod1,Il6,Ccl24,Nr1d1,Cx3cl1,Zc3h12a,Ccl22,Serpine1,Ccl5,Ccl7
protein homodimerization activity	Gene Ontology	GO:0042803	41	671	9.86e-14	2.18e-11	Gbp2b|Aox2|Acpp|Tnc|Eng|Gbp3|Dgat2|Hmox1|Nos2|Gbp5|Gbp4|Ugt1a6a|Ece1|Irak3|Abcd2|Epm2a|Actn1|Cubn|Ccl5|Sgtb|Csf1|Flrt3|Hes1|Abcg2|Rap1gap|Slc11a1|Wwtr1|Ambp|Gldc|Ntrk1|Camk2a|Cck|Odc1|Ptgs2|Myom1|Ang|Gadd45a|Ripk2|Naga|Cst7|F11r	http://amigo.geneontology.org/amigo/term/GO:0042803	34	7	Gbp2b,Aox2,Acpp,Tnc,Eng,Gbp3,Dgat2,Hmox1,Nos2,Gbp5,Gbp4,Ugt1a6a,Ece1,Irak3,Actn1,Cubn,Ccl5,Sgtb,Csf1,Flrt3,Abcg2,Rap1gap,Slc11a1,Wwtr1,Gldc,Ntrk1,Camk2a,Cck,Odc1,Ptgs2,Myom1,Gadd45a,Ripk2,F11r	Abcd2,Epm2a,Hes1,Ambp,Ang,Naga,Cst7
cytoplasmic vesicle	Gene Ontology	GO:0031410	45	805	1.15e-13	2.42e-11	Sorl1|Gbp2b|Copz2|Gbp3|Tbc1d2|Cd93|Gbp5|Gbp4|Mefv|Esd|Acsbg1|Ece1|Clu|Slc9b2|Phlda1|Syt7|Tmem150b|Creb3l4|Rhoc|Slc17a6|Slc39a4|Sh3kbp1|Il33|Ehd2|Lcn2|Cpe|Ntrk1|Pdpn|Vgf|Serpini1|Il1b|Gpr18|Rgs16|Ang|Itga5|Mx1|Rubcnl|Tlr7|Arrb1|Ptprn|Scimp|Atp7b|Cst7|F11r|Prf1	http://amigo.geneontology.org/amigo/term/GO:0031410	34	11	Gbp2b,Gbp3,Gbp5,Gbp4,Mefv,Esd,Acsbg1,Ece1,Clu,Slc9b2,Phlda1,Syt7,Tmem150b,Creb3l4,Rhoc,Slc17a6,Slc39a4,Sh3kbp1,Il33,Ehd2,Lcn2,Cpe,Ntrk1,Pdpn,Vgf,Serpini1,Il1b,Gpr18,Rgs16,Itga5,Ptprn,Scimp,F11r,Prf1	Sorl1,Copz2,Tbc1d2,Cd93,Ang,Mx1,Rubcnl,Tlr7,Arrb1,Atp7b,Cst7
cell surface	Gene Ontology	GO:0009986	41	679	1.42e-13	2.85e-11	Sorl1|Areg|Adamts7|Eng|Plaur|Ambp|Cd93|Ece1|Cx3cl1|Clu|Nrp1|Furin|Cx3cr1|Itgb7|Cd59a|Sdc3|Cd36|Cd274|Thy1|Ighm|Il2ra|Il2rb|Arsb|Slc11a1|Cd80|Prnp|Ntrk1|Il12b|Thbs1|Abca1|Il1a|Sema6d|Il1r1|Abcb1a|Itga4|Itga5|Ramp3|Ly6c2|Kcnb1|Fcgr4|Tnfsf4	http://amigo.geneontology.org/amigo/term/GO:0009986	30	11	Areg,Adamts7,Eng,Plaur,Ece1,Cx3cl1,Clu,Furin,Itgb7,Cd59a,Cd36,Cd274,Thy1,Il2ra,Il2rb,Slc11a1,Cd80,Prnp,Ntrk1,Il12b,Thbs1,Abca1,Il1a,Il1r1,Abcb1a,Itga5,Ramp3,Kcnb1,Fcgr4,Tnfsf4	Sorl1,Ambp,Cd93,Nrp1,Cx3cr1,Sdc3,Ighm,Arsb,Sema6d,Itga4,Ly6c2
positive regulation of ERK1 and ERK2 cascade	Gene Ontology	GO:0070374	24	218	1.9e-13	3.64e-11	Ccl3|Il6|Cx3cl1|Nrp1|Acta2|Ccl12|Ccl17|Scimp|Src|Ccl7|Ccl5|Ntrk1|Ccr1|Cck|Il1a|Il1b|Gpr183|Ramp3|Ripk2|Akap12|Arrb1|Ccl22|Ccl24|Gas6	http://amigo.geneontology.org/amigo/term/GO:0070374	20	4	Ccl3,Il6,Cx3cl1,Acta2,Ccl12,Ccl17,Scimp,Src,Ccl7,Ccl5,Ntrk1,Ccr1,Cck,Il1a,Il1b,Ramp3,Ripk2,Akap12,Ccl22,Ccl24	Nrp1,Gpr183,Arrb1,Gas6
external side of plasma membrane	Gene Ontology	GO:0009897	37	564	2.24e-13	4.09e-11	Plet1|Lif|Il17a|Eng|H60b|Cd274|Pdpn|Il6|Gfra4|Ece1|Ctsk|Cx3cr1|Cd59a|H2-T24|Mcam|Lifr|Slamf7|Thy1|Ighm|Anpep|Il13ra2|Il2rb|Ly6a|Cd80|Cd83|Rorc|Il12b|Thbs1|Ccr1|Abca1|Il1r1|Ly75|Itga4|Itga5|Il2ra|Fcgr4|Ebi3	http://amigo.geneontology.org/amigo/term/GO:0009897	31	6	Plet1,Lif,Il17a,Eng,H60b,Cd274,Pdpn,Il6,Gfra4,Ece1,Ctsk,Cd59a,Mcam,Slamf7,Thy1,Anpep,Il13ra2,Il2rb,Cd80,Cd83,Rorc,Il12b,Thbs1,Ccr1,Abca1,Il1r1,Ly75,Itga5,Il2ra,Fcgr4,Ebi3	Cx3cr1,H2-T24,Lifr,Ighm,Ly6a,Itga4
positive regulation of cell migration	Gene Ontology	GO:0030335	25	247	3.35e-13	5.88e-11	Plet1|Igf1|Cd274|Pdpn|Fgr|Vegfc|Cx3cl1|Sema6d|Furin|Csf1|Mcam|Mmp9|Edn1|Mmp3|Carmil1|Ccl5|Thbs1|Ccr1|Il1b|Sema4d|Sema5a|Itga5|Aif1|Rhoc|Ccl24	http://amigo.geneontology.org/amigo/term/GO:0030335	20	5	Plet1,Cd274,Pdpn,Vegfc,Cx3cl1,Furin,Csf1,Mcam,Mmp9,Edn1,Mmp3,Carmil1,Ccl5,Thbs1,Ccr1,Il1b,Itga5,Aif1,Rhoc,Ccl24	Igf1,Fgr,Sema6d,Sema4d,Sema5a
cellular response to lipopolysaccharide	Gene Ontology	GO:0071222	25	250	4.29e-13	7.23e-11	Cxcl3|Cd274|Nos2|Il6|Nr1d1|Stap1|Tnfrsf1b|Acod1|Zc3h12a|Il1f6|Cx3cr1|Cd80|Il12b|Gstp1|Cck|Abca1|Il1a|Il1b|Serpine1|Mef2c|Gfi1|Ppbp|Ripk2|Fcgr4|Tnfsf4	http://amigo.geneontology.org/amigo/term/GO:0071222	23	2	Cxcl3,Cd274,Nos2,Il6,Nr1d1,Stap1,Tnfrsf1b,Acod1,Zc3h12a,Il1f6,Cd80,Il12b,Gstp1,Cck,Abca1,Il1a,Il1b,Serpine1,Gfi1,Ppbp,Ripk2,Fcgr4,Tnfsf4	Cx3cr1,Mef2c
positive regulation of angiogenesis	Gene Ontology	GO:0045766	20	151	9.13e-13	1.48e-10	Il1a|Mmp9|Cx3cr1|Sema5a|Ccbe1|Nrp1|Eng|Hmox1|Ntrk1|Ecm1|Thbs1|Cybb|Ccl24|Vegfc|Zc3h12a|Cx3cl1|Hc|Il1b|Serpine1|Ccl5	http://amigo.geneontology.org/amigo/term/GO:0045766	16	4	Il1a,Mmp9,Ccbe1,Eng,Hmox1,Ntrk1,Ecm1,Thbs1,Ccl24,Vegfc,Zc3h12a,Cx3cl1,Hc,Il1b,Serpine1,Ccl5	Cx3cr1,Sema5a,Nrp1,Cybb
positive regulation of T cell proliferation	Gene Ontology	GO:0042102	14	66	9.5e-12	1.38e-09	Il2ra|Efnb1|Il23a|Ccl5|Cd80|Card11|Il12b|Il6|Jak3|Cd274|Hes1|Il1b|Aif1|Tnfsf4	http://amigo.geneontology.org/amigo/term/GO:0042102	10	4	Il2ra,Il23a,Ccl5,Cd80,Il12b,Il6,Cd274,Il1b,Aif1,Tnfsf4	Efnb1,Card11,Jak3,Hes1
positive regulation of gene expression	Gene Ontology	GO:0010628	33	528	1.53e-11	2.08e-09	Igf1|Eng|Mef2c|Il6|Prdm1|Clu|Mustn1|Ccl5|Csf1|Met|Zc3h12a|Il1f6|Src|Vdr|Myc|Slc11a1|Stap1|Hes1|Il1a|Il1b|Serpine1|Bmp6|Myom1|Lcn2|Slc6a4|Mylk2|Slc24a3|Ramp3|Inhba|Il34|Il33|Sec16b|Gas6	http://amigo.geneontology.org/amigo/term/GO:0010628	28	5	Eng,Il6,Prdm1,Clu,Mustn1,Ccl5,Csf1,Met,Zc3h12a,Il1f6,Src,Vdr,Myc,Slc11a1,Stap1,Il1a,Il1b,Serpine1,Bmp6,Myom1,Lcn2,Slc6a4,Mylk2,Ramp3,Inhba,Il34,Il33,Sec16b	Igf1,Mef2c,Hes1,Slc24a3,Gas6
chemokine-mediated signaling pathway	Gene Ontology	GO:0070098	12	44	2.36e-11	3.1e-09	Ccl3|Cxcl3|Ccl7|Cx3cr1|Ccl17|Ccl5|Ccl12|Ccr1|Ppbp|Cx3cl1|Ccl22|Ccl24	http://amigo.geneontology.org/amigo/term/GO:0070098	11	1	Ccl3,Cxcl3,Ccl7,Ccl17,Ccl5,Ccl12,Ccr1,Ppbp,Cx3cl1,Ccl22,Ccl24	Cx3cr1
cytokine-mediated signaling pathway	Gene Ontology	GO:0019221	17	128	4.5e-11	5.74e-09	Il13ra2|Il2rb|Ebi3|Cx3cr1|Il1a|Lif|Il12b|Il6|Ccl12|Jak3|Irak3|Cx3cl1|Ptprn|Il1b|Il1f6|Il1r1|Lifr	http://amigo.geneontology.org/amigo/term/GO:0019221	14	3	Il13ra2,Il2rb,Ebi3,Il1a,Lif,Il12b,Il6,Ccl12,Irak3,Cx3cl1,Ptprn,Il1b,Il1f6,Il1r1	Cx3cr1,Jak3,Lifr
cellular response to interferon-gamma	Gene Ontology	GO:0071346	15	94	6.21e-11	7.69e-09	Gbp2b|Ccl3|Nos2|Ccl22|Ccl7|Ccl17|Gbp3|Ccl5|Il12b|Gbp5|Gbp4|Ccl12|Cx3cl1|Acod1|Ccl24	http://amigo.geneontology.org/amigo/term/GO:0071346	15	0	Gbp2b,Ccl3,Nos2,Ccl22,Ccl7,Ccl17,Gbp3,Ccl5,Il12b,Gbp5,Gbp4,Ccl12,Cx3cl1,Acod1,Ccl24
positive regulation of peptidyl-tyrosine phosphorylation	Gene Ontology	GO:0050731	16	115	9e-11	1.03e-08	Areg|Igf1|Cck|Src|Nrp1|Il11|Prnp|Itga5|Csf3|Il6|Ripk2|Vegfc|Cd80|Bmp6|Sema4d|Ighm	http://amigo.geneontology.org/amigo/term/GO:0050731	12	4	Areg,Cck,Src,Il11,Prnp,Itga5,Csf3,Il6,Ripk2,Vegfc,Cd80,Bmp6	Igf1,Nrp1,Sema4d,Ighm
neuronal cell body	Gene Ontology	GO:0043025	34	612	1.47e-10	1.63e-08	Sorl1|Igf1|Itga4|Vgf|Magohb|Camk2a|Serpinf1|Cx3cl1|Nr1d1|Nrp1|Srcin1|Tnfrsf1b|Ltbp1|Ptprf|Syt7|Met|Glrx|Rap1gap|Ntrk1|Cpe|Ccr1|Hdc|Ptprn|Dlg3|Ang|Chrm4|Mylk2|Cybb|Dlgap3|Akap12|Serpini1|Kcnb1|Sez6l2|Ptpn5	http://amigo.geneontology.org/amigo/term/GO:0043025	26	8	Vgf,Magohb,Camk2a,Cx3cl1,Nr1d1,Srcin1,Tnfrsf1b,Ltbp1,Ptprf,Syt7,Met,Glrx,Rap1gap,Ntrk1,Cpe,Ccr1,Hdc,Ptprn,Chrm4,Mylk2,Dlgap3,Akap12,Serpini1,Kcnb1,Sez6l2,Ptpn5	Sorl1,Igf1,Itga4,Serpinf1,Nrp1,Dlg3,Ang,Cybb
cytosol	Gene Ontology	GO:0005829	98	3398	1.67e-10	1.76e-08	Gbp2b|Afap1|Pde5a|Rmdn2|Bik|Irf4|Flrt3|Creb3l4|Rhoc|Ehd2|Crocc|Hid1|Ankrd37|Odc1|Rmi2|Atxn1|Smc1b|Ankrd2|Ifi209|Eml1|Tnip1|Wdyhv1|Gk|Tbc1d2|Camk2a|Fosl1|Flnc|Pacrg|Alox5|Fgr|Thy1|Hivep3|Src|Oasl2|Ifit3b|Cck|Tmem132a|Tha1|Csta3|Aox2|Akr1c13|Gbp3|Pdpn|Gbp4|Prf1|Il1a|Clu|Srxn1|Bdh2|Dgkg|Epm2a|Cstdc4|Hp|Sgtb|Blnk|Aif1|Bcl2l15|Vdr|Stfa2l1|Lcn2|Wwtr1|Prnp|Gstp3|Gstp1|Hdc|S100a8|Crabp2|Fabp4|Acat3|Akap1…	http://amigo.geneontology.org/amigo/term/GO:0005829	82	16	Gbp2b,Afap1,Pde5a,Rmdn2,Bik,Irf4,Flrt3,Creb3l4,Rhoc,Ehd2,Hid1,Odc1,Rmi2,Atxn1,Smc1b,Ankrd2,Ifi209,Eml1,Tnip1,Wdyhv1,Gk,Camk2a,Fosl1,Flnc,Pacrg,Thy1,Src,Ifit3b,Cck,Tmem132a,Tha1,Csta3,Aox2,Akr1c13,Gbp3,Pdpn,Gbp4,Prf1,Il1a,Clu,Srxn1,Bdh2,Cstdc4,Sgtb,Blnk,Aif1,Bcl2l15,Vdr,Stfa2l1,Lcn2,Wwtr1,Prnp,Gstp3,Gstp1,Hdc,S100a8,Crabp2,Fabp4,Akap12,Rilpl2,Ptpn5,Errfi1,Nos2,Hmox1,Stfa2,Mefv,Esd,Fbp1,Ctnnal1,Arh…	Crocc,Ankrd37,Tbc1d2,Alox5,Fgr,Hivep3,Oasl2,Dgkg,Epm2a,Hp,Acat3,Arrb1,Nrp1,Ahnak,Jak3,Sapcd2
neutrophil chemotaxis	Gene Ontology	GO:0030593	13	70	2.24e-10	2.3e-08	Ccl3|Cxcl3|Ccl7|Ccl17|Ccl5|Ccl12|Ppbp|Trem1|S100a8|Cx3cl1|Il1b|Ccl22|Ccl24	http://amigo.geneontology.org/amigo/term/GO:0030593	13	0	Ccl3,Cxcl3,Ccl7,Ccl17,Ccl5,Ccl12,Ppbp,Trem1,S100a8,Cx3cl1,Il1b,Ccl22,Ccl24
positive regulation of interleukin-6 production	Gene Ontology	GO:0032755	15	105	2.5e-10	2.51e-08	Il1b|Il17a|Il33|Aif1|Il6|Tnfsf9|Ripk2|Tlr7|Cck|Mapk13|Il1a|Scimp|Pou2f2|Il1f6|Tnfsf4	http://amigo.geneontology.org/amigo/term/GO:0032755	13	2	Il1b,Il17a,Il33,Aif1,Il6,Ripk2,Cck,Mapk13,Il1a,Scimp,Pou2f2,Il1f6,Tnfsf4	Tnfsf9,Tlr7
negative regulation of interleukin-1 beta production	Gene Ontology	GO:0032691	9	24	7.42e-10	7.26e-08	Errfi1|Igf1|Cx3cr1|Ghr|Acp5|Gstp1|Mefv|Zc3h12a|Serpinb1b	http://amigo.geneontology.org/amigo/term/GO:0032691	7	2	Errfi1,Ghr,Acp5,Gstp1,Mefv,Zc3h12a,Serpinb1b	Igf1,Cx3cr1
cellular response to tumor necrosis factor	Gene Ontology	GO:0071356	14	106	2.49e-09	2.32e-07	Ccl3|Adamts7|Ccl7|Ccl17|Ccl5|Ccl12|Acod1|Il6|Fabp4|Nr1d1|Cx3cl1|Zc3h12a|Ccl22|Ccl24	http://amigo.geneontology.org/amigo/term/GO:0071356	14	0	Ccl3,Adamts7,Ccl7,Ccl17,Ccl5,Ccl12,Acod1,Il6,Fabp4,Nr1d1,Cx3cl1,Zc3h12a,Ccl22,Ccl24
positive regulation of GTPase activity	Gene Ontology	GO:0043547	16	148	2.58e-09	2.36e-07	Ccl3|Ccl12|Rap1gap|Ccl17|Arhgef19|Tbc1d2|Ccl5|Ntrk1|Chn1|Cx3cl1|Thy1|Ccl22|Sema4d|Ccl24|F11r|Ccl7	http://amigo.geneontology.org/amigo/term/GO:0043547	14	2	Ccl3,Ccl12,Rap1gap,Ccl17,Arhgef19,Ccl5,Ntrk1,Chn1,Cx3cl1,Thy1,Ccl22,Ccl24,F11r,Ccl7	Tbc1d2,Sema4d
chemokine activity	Gene Ontology	GO:0008009	10	43	4.16e-09	3.73e-07	Ccl3|Cxcl3|Ccl7|Ccl17|Ccl5|Ccl12|Ppbp|Cx3cl1|Ccl22|Ccl24	http://amigo.geneontology.org/amigo/term/GO:0008009	10	0	Ccl3,Cxcl3,Ccl7,Ccl17,Ccl5,Ccl12,Ppbp,Cx3cl1,Ccl22,Ccl24
innate immune response	Gene Ontology	GO:0045087	30	563	4.48e-09	3.93e-07	Wfdc17|Mefv|Prdm1|Bik|Csf1|Fgr|Acod1|Tarm1|Slamf7|Hc|Ighm|Jak3|Src|Il23a|Lcn2|Oasl2|Clec4a2|S100a8|Cck|Ang|Cfh|Cfb|Tifa|Il1f6|Cybb|Il34|Ripk2|Tlr7|Cx3cr1|Tnfsf4	http://amigo.geneontology.org/amigo/term/GO:0045087	19	11	Wfdc17,Mefv,Prdm1,Bik,Csf1,Acod1,Tarm1,Slamf7,Hc,Src,Il23a,Lcn2,Clec4a2,S100a8,Cck,Il1f6,Il34,Ripk2,Tnfsf4	Fgr,Ighm,Jak3,Oasl2,Ang,Cfh,Cfb,Tifa,Cybb,Tlr7,Cx3cr1
perinuclear region of cytoplasm	Gene Ontology	GO:0048471	32	640	5.83e-09	4.81e-07	Sorl1|Nos2|Cyfip2|Gbp3|Dgat2|Hmox1|Gbp5|Gbp4|Serpinf1|Ece1|Cx3cl1|Clu|Tnfrsf1b|Ltbp1|Inhba|Alox5|Csf1|Akr1b3|Aif1|Procr|Src|Vdr|Ehd2|Cx3cr1|Cpd|Abca1|Odc1|Rasgrp3|Ighm|Slc5a1|Myc|Atp7b	http://amigo.geneontology.org/amigo/term/GO:0048471	25	7	Nos2,Cyfip2,Gbp3,Dgat2,Hmox1,Gbp5,Gbp4,Ece1,Cx3cl1,Clu,Tnfrsf1b,Ltbp1,Inhba,Csf1,Akr1b3,Aif1,Procr,Src,Vdr,Ehd2,Cpd,Abca1,Odc1,Slc5a1,Myc	Sorl1,Serpinf1,Alox5,Cx3cr1,Rasgrp3,Ighm,Atp7b
cell migration	Gene Ontology	GO:0016477	20	264	8.23e-09	6.54e-07	Sorl1|Src|Carmil1|Ang|Ptprf|Ntng2|Eng|Nrp1|Sdc3|Itga4|Il12b|Itgb7|Thbs1|Nox1|Met|Trem1|Rhoc|Hes1|Sh3kbp1|Nckap1	http://amigo.geneontology.org/amigo/term/GO:0016477	14	6	Src,Carmil1,Ptprf,Ntng2,Eng,Il12b,Itgb7,Thbs1,Nox1,Met,Trem1,Rhoc,Sh3kbp1,Nckap1	Sorl1,Ang,Nrp1,Sdc3,Itga4,Hes1
positive regulation of smooth muscle cell proliferation	Gene Ontology	GO:0048661	12	79	8.42e-09	6.56e-07	Ptgs2|Igf1|Ccl5|Cx3cl1|Hmox1|Thbs1|Nox1|Edn1|Il6|Akr1b3|Myc|Aif1	http://amigo.geneontology.org/amigo/term/GO:0048661	11	1	Ptgs2,Ccl5,Cx3cl1,Hmox1,Thbs1,Nox1,Edn1,Il6,Akr1b3,Myc,Aif1	Igf1
CCR chemokine receptor binding	Gene Ontology	GO:0048020	8	23	1.08e-08	8.19e-07	Ccl3|Ccl12|Ccl7|Ccl5|Ccl17|Cx3cl1|Ccl22|Ccl24	http://amigo.geneontology.org/amigo/term/GO:0048020	8	0	Ccl3,Ccl12,Ccl7,Ccl5,Ccl17,Cx3cl1,Ccl22,Ccl24
receptor complex	Gene Ontology	GO:0043235	18	215	1.1e-08	8.19e-07	Il13ra2|Kctd12|Lif|Vdr|Itgb7|Olr1|Eng|Ebi3|Il4ra|Ntrk1|Ramp3|Il12b|Gfra4|Lifr|Met|Gpr84|Scimp|Tlr7	http://amigo.geneontology.org/amigo/term/GO:0043235	15	3	Il13ra2,Kctd12,Lif,Vdr,Itgb7,Olr1,Eng,Ebi3,Il4ra,Ntrk1,Ramp3,Il12b,Gfra4,Met,Scimp	Lifr,Gpr84,Tlr7
positive regulation of transcription by RNA polymerase II	Gene Ontology	GO:0045944	46	1208	1.11e-08	8.19e-07	Igf1|Il17a|Eng|Il11|Mef2c|Il6|Fosl1|Cx3cl1|Nr1d1|Lum|Lpin3|Dcn|Irf4|Lmo2|Csf3|Met|Klf2|Creb3l4|Edn1|Zc3h12a|Il33|Ccl3|Vdr|Il23a|Slc11a1|Camk1|Wwtr1|Hes1|Il1a|Il1b|Nfix|Pou2f2|Atxn1|Batf|Bmp6|Gfi1|Hamp|Cebpd|Egr3|Kmt2d|Inhba|Tnip1|Jak3|Arrb1|Ptprn|Myc	http://amigo.geneontology.org/amigo/term/GO:0045944	35	11	Il17a,Eng,Il11,Il6,Fosl1,Cx3cl1,Nr1d1,Lum,Lpin3,Dcn,Irf4,Csf3,Met,Creb3l4,Edn1,Zc3h12a,Il33,Ccl3,Vdr,Il23a,Slc11a1,Wwtr1,Il1a,Il1b,Pou2f2,Atxn1,Batf,Bmp6,Gfi1,Hamp,Cebpd,Inhba,Tnip1,Ptprn,Myc	Igf1,Mef2c,Lmo2,Klf2,Camk1,Hes1,Nfix,Egr3,Kmt2d,Jak3,Arrb1
hydrolase activity	Gene Ontology	GO:0016787	54	1555	1.17e-08	8.38e-07	Gbp2b|Adamts7|Acpp|Lpin3|Gbp3|Rnase4|Gbp5|Gbp4|Esd|Fbp1|Ece1|Hdac11|Pde5a|Furin|Epm2a|Ctsk|Prss50|Gda|Hdac9|Alox5|Pif1|Lyz2|Lyz1|Adam33|Macrod1|Mmp9|Zc3h12a|Mmp3|Urah|Anpep|Acp5|Ehd2|Arsb|Mmp13|Ndst1|Cpd|Cpe|Mmp19|Prss22|Dusp14|Klk9|Rgs16|Il1r1|Adprhl1|Prss46|Abcb1a|Ang|Plppr2|Cfb|Ptprf|Naga|Wdyhv1|Acy3|Ptpn5	http://amigo.geneontology.org/amigo/term/GO:0016787	42	12	Gbp2b,Adamts7,Acpp,Lpin3,Gbp3,Gbp5,Gbp4,Esd,Fbp1,Ece1,Pde5a,Furin,Ctsk,Prss50,Lyz2,Lyz1,Adam33,Mmp9,Zc3h12a,Mmp3,Urah,Anpep,Acp5,Ehd2,Mmp13,Ndst1,Cpd,Cpe,Mmp19,Prss22,Dusp14,Klk9,Rgs16,Il1r1,Adprhl1,Prss46,Abcb1a,Plppr2,Ptprf,Wdyhv1,Acy3,Ptpn5	Rnase4,Hdac11,Epm2a,Gda,Hdac9,Alox5,Pif1,Macrod1,Arsb,Ang,Cfb,Naga
defense response to protozoan	Gene Ontology	GO:0042832	9	36	1.46e-08	1.01e-06	Gbp2b|Batf|Slc11a1|Gbp3|Irf4|Il4ra|Il12b|Gbp4|Il6	http://amigo.geneontology.org/amigo/term/GO:0042832	9	0	Gbp2b,Batf,Slc11a1,Gbp3,Irf4,Il4ra,Il12b,Gbp4,Il6
signal transduction	Gene Ontology	GO:0007165	44	1142	1.69e-08	1.15e-06	Gpr183|Fpr1|Ecm1|Arhgap33|Tnfrsf8|Irak3|Dgkg|Pde5a|Plppr2|Ccl17|Hp|Ptger2|Gpr135|Rassf1|Anpep|Ppp1r12b|Cd274|Ksr1|Tnfsf15|Cx3cr1|Camk1|Cd80|Rassf6|Nox1|Ccr1|Chn1|Card11|Adgrl2|Pdpn|Gpr18|Il1r1|Fzd7|S1pr3|Chrm4|Mras|Plxna4|Hcar2|Akap12|Tlr7|Arrb1|F2rl2|Gpr84|Pilra|Gas6	http://amigo.geneontology.org/amigo/term/GO:0007165	30	14	Fpr1,Ecm1,Tnfrsf8,Irak3,Pde5a,Plppr2,Ccl17,Ptger2,Rassf1,Anpep,Cd274,Ksr1,Tnfsf15,Cd80,Rassf6,Nox1,Ccr1,Chn1,Adgrl2,Pdpn,Gpr18,Il1r1,S1pr3,Chrm4,Mras,Plxna4,Hcar2,Akap12,F2rl2,Pilra	Gpr183,Arhgap33,Dgkg,Hp,Gpr135,Ppp1r12b,Cx3cr1,Camk1,Card11,Fzd7,Tlr7,Arrb1,Gpr84,Gas6
cell adhesion	Gene Ontology	GO:0007155	29	572	2.28e-08	1.52e-06	Sdc3|Cyfip2|Nrcam|Cd93|Pdpn|Igsf11|Cx3cl1|Crtam|Cldn11|Ctnnal1|Olr1|Eng|Klra2|Mcam|Flrt3|Pcdhb22|Hes1|Thy1|Tcam1|Src|Mpzl3|Cx3cr1|Thbs1|Gm28710|Itgb7|Itga4|Itga5|Ptprf|F11r	http://amigo.geneontology.org/amigo/term/GO:0007155	22	7	Cyfip2,Nrcam,Pdpn,Igsf11,Cx3cl1,Crtam,Ctnnal1,Olr1,Eng,Klra2,Mcam,Flrt3,Thy1,Tcam1,Src,Mpzl3,Thbs1,Gm28710,Itgb7,Itga5,Ptprf,F11r	Sdc3,Cd93,Cldn11,Pcdhb22,Hes1,Cx3cr1,Itga4
signaling receptor binding	Gene Ontology	GO:0005102	24	407	2.66e-08	1.75e-06	Plaur|Tespa1|Pdpn|Il6|Clu|Crtam|Bik|Slc9a3r2|H2-T24|Fgr|Edn1|Tnfsf9|Src|Tnfsf14|Cck|Abca1|Sema4d|Serpine1|Ang|Inhba|Clcf1|Ripk2|Arrb1|Gas6	http://amigo.geneontology.org/amigo/term/GO:0005102	16	8	Plaur,Tespa1,Pdpn,Il6,Clu,Crtam,Bik,Slc9a3r2,Edn1,Src,Cck,Abca1,Serpine1,Inhba,Clcf1,Ripk2	H2-T24,Fgr,Tnfsf9,Tnfsf14,Sema4d,Ang,Arrb1,Gas6
lymphocyte chemotaxis	Gene Ontology	GO:0048247	8	27	3.06e-08	1.95e-06	Ccl3|Ccl12|Ccl7|Ccl5|Ccl17|Cx3cl1|Ccl22|Ccl24	http://amigo.geneontology.org/amigo/term/GO:0048247	8	0	Ccl3,Ccl12,Ccl7,Ccl5,Ccl17,Cx3cl1,Ccl22,Ccl24
positive regulation of cell population proliferation	Gene Ontology	GO:0008284	28	545	3.06e-08	1.95e-06	Areg|Lif|Igf1|Il11|Csf1|Il6|Vegfc|Cx3cl1|Clu|Clcf1|Csf3|Lifr|Edn1|Hes1|Aif1|Fabp4|Wwtr1|Thbs1|Nox1|Il1b|Odc1|Ptgs2|Timp1|Kmt2d|Il34|Arrb1|Myc|Sapcd2	http://amigo.geneontology.org/amigo/term/GO:0008284	22	6	Areg,Lif,Il11,Csf1,Il6,Vegfc,Cx3cl1,Clu,Clcf1,Csf3,Edn1,Aif1,Fabp4,Wwtr1,Thbs1,Nox1,Il1b,Odc1,Ptgs2,Timp1,Il34,Myc	Igf1,Lifr,Hes1,Kmt2d,Arrb1,Sapcd2
cell junction	Gene Ontology	GO:0030054	37	883	3.23e-08	2e-06	Actn1|Src|Tbc1d2|Camk2a|Pdpn|Fbp1|Nr1d1|Slc9b2|Srcin1|Scin|Cldn11|Dlgap3|Hp|Cyfip2|Syt7|Lims2|Flrt3|Mfap3l|Slc17a6|Sh3kbp1|Kctd12|Grap|Cbln3|Nox1|Frmd4b|Dlg3|Slc6a4|Chrm4|Itga5|Avil|Hcar2|Fabp5|Ptprn|Kcnb1|Sapcd2|F11r|Col17a1	http://amigo.geneontology.org/amigo/term/GO:0030054	30	7	Actn1,Src,Camk2a,Pdpn,Fbp1,Nr1d1,Slc9b2,Srcin1,Scin,Dlgap3,Cyfip2,Syt7,Lims2,Flrt3,Mfap3l,Slc17a6,Sh3kbp1,Kctd12,Grap,Nox1,Slc6a4,Chrm4,Itga5,Avil,Hcar2,Fabp5,Ptprn,Kcnb1,F11r,Col17a1	Tbc1d2,Cldn11,Hp,Cbln3,Frmd4b,Dlg3,Sapcd2
metal ion binding	Gene Ontology	GO:0046872	84	3098	6.24e-08	3.7e-06	Aox2|Oasl2|Brsk2|Cyp2c55|Scd1|Hmox1|Nos2|Itga5|Mefv|Vdr|Rnf144b|Prf1|Ece1|Zfp82|Nr1d1|Bcl6b|Chpf|Afp|Dgkg|Pde5a|Scin|Anpep|Cyp4f18|Adh7|Actn1|Cubn|Zfhx4|Lmo2|Fgd2|Xylt2|Rnf183|Syt7|Lims2|Nrp1|Mmp19|Adam33|Mmp9|Prnp|Ksr1|Furin|Aif1|Klf2|Neurl1b|Acp5|Cyp11a1|Ehd2|Arsb|Mmp13|Rassf1|Rorc|Camk2a|Fam20c|Cpd|Clec4a2|Qpct|Cpe|Nox1|Cybb|Chn1|S100a8|Tnc|Zc3h12a|Prdm1|Rgs16|Ptgs2|Abcb1a|Cp|Gfi1|Timp1|Kmt2d|…	http://amigo.geneontology.org/amigo/term/GO:0046872	61	23	Aox2,Brsk2,Cyp2c55,Hmox1,Nos2,Itga5,Mefv,Vdr,Prf1,Ece1,Nr1d1,Bcl6b,Chpf,Afp,Pde5a,Scin,Anpep,Cyp4f18,Adh7,Actn1,Cubn,Zfhx4,Xylt2,Rnf183,Syt7,Lims2,Mmp19,Adam33,Mmp9,Prnp,Ksr1,Furin,Aif1,Acp5,Cyp11a1,Ehd2,Mmp13,Rassf1,Rorc,Camk2a,Cpd,Clec4a2,Qpct,Cpe,Nox1,Chn1,S100a8,Tnc,Zc3h12a,Prdm1,Rgs16,Ptgs2,Abcb1a,Gfi1,Timp1,Adamts7,Slc6a4,Mmp3,Fhl2,Fbp1,Acy3	Oasl2,Scd1,Rnf144b,Zfp82,Dgkg,Lmo2,Fgd2,Nrp1,Klf2,Neurl1b,Arsb,Fam20c,Cybb,Cp,Kmt2d,Alox5,Itga4,Zbtb42,Gda,Egr3,Gas6,Hivep3,Atp7b
regulation of cell population proliferation	Gene Ontology	GO:0042127	17	221	8.8e-08	4.96e-06	Ptgs2|Nos2|Igf1|Bik|Ghr|Il4ra|Src|Ptger2|Il6|Tnfsf9|Adam33|Ksr1|Clu|Bcl6b|Fgr|Serpine1|Prdm1	http://amigo.geneontology.org/amigo/term/GO:0042127	14	3	Ptgs2,Nos2,Bik,Ghr,Il4ra,Src,Ptger2,Il6,Adam33,Ksr1,Clu,Bcl6b,Serpine1,Prdm1	Igf1,Tnfsf9,Fgr
positive regulation of interferon-gamma production	Gene Ontology	GO:0032729	11	80	8.84e-08	4.96e-06	Crtam|Il23a|Slc11a1|Il12b|Tnfsf9|Ripk2|Tlr7|Cck|Il1b|Il1r1|Tnfsf4	http://amigo.geneontology.org/amigo/term/GO:0032729	9	2	Crtam,Il23a,Slc11a1,Il12b,Ripk2,Cck,Il1b,Il1r1,Tnfsf4	Tnfsf9,Tlr7
monocyte chemotaxis	Gene Ontology	GO:0002548	8	32	9.39e-08	5.2e-06	Ccl3|Ccl12|Ccl7|Ccl5|Ccl17|Cx3cl1|Ccl22|Ccl24	http://amigo.geneontology.org/amigo/term/GO:0002548	8	0	Ccl3,Ccl12,Ccl7,Ccl5,Ccl17,Cx3cl1,Ccl22,Ccl24
angiogenesis	Gene Ontology	GO:0001525	18	251	9.91e-08	5.42e-06	Ptgs2|Ccl12|Ang|Cfh|Ccbe1|Eng|Hmox1|Scg2|Ramp3|Mmp19|Nox1|Mcam|Ecm1|Vegfc|Zc3h12a|Thy1|Nrp1|Anpep	http://amigo.geneontology.org/amigo/term/GO:0001525	15	3	Ptgs2,Ccl12,Ccbe1,Eng,Hmox1,Scg2,Ramp3,Mmp19,Nox1,Mcam,Ecm1,Vegfc,Zc3h12a,Thy1,Anpep	Ang,Cfh,Nrp1
growth factor activity	Gene Ontology	GO:0008083	14	147	1.09e-07	5.81e-06	Areg|Igf1|Timp1|Bmp6|Osgin2|Il11|Vgf|Csf1|Il12b|Csf3|Il6|Inhba|Il34|Vegfc	http://amigo.geneontology.org/amigo/term/GO:0008083	13	1	Areg,Timp1,Bmp6,Osgin2,Il11,Vgf,Csf1,Il12b,Csf3,Il6,Inhba,Il34,Vegfc	Igf1
positive regulation of interleukin-2 production	Gene Ontology	GO:0032743	8	33	1.15e-07	6.03e-06	Irf4|Card11|Ripk2|Cck|Il1a|Il1b|Cd83|Tnfsf4	http://amigo.geneontology.org/amigo/term/GO:0032743	7	1	Irf4,Ripk2,Cck,Il1a,Il1b,Cd83,Tnfsf4	Card11
lysosome	Gene Ontology	GO:0005764	23	409	1.16e-07	6.03e-06	Ctla2b|Acpp|Src|Arrdc3|Ctsk|Laptm4b|Cubn|Slc11a1|Rnf183|Syt7|Slc39a8|Tmem150b|Acp5|Arsb|Mmp13|Il1b|Arg1|Ramp3|Tlr7|Naga|Slc15a3|Il4i1|Cst7	http://amigo.geneontology.org/amigo/term/GO:0005764	18	5	Ctla2b,Acpp,Src,Arrdc3,Ctsk,Laptm4b,Cubn,Slc11a1,Rnf183,Syt7,Slc39a8,Tmem150b,Acp5,Mmp13,Il1b,Arg1,Ramp3,Slc15a3	Arsb,Tlr7,Naga,Il4i1,Cst7
positive regulation of protein kinase B signaling	Gene Ontology	GO:0051897	12	108	1.93e-07	9.42e-06	Src|Igf1|Cx3cr1|Sema5a|Eng|Ramp3|Thbs1|Il6|Met|Cx3cl1|Csf3|Gas6	http://amigo.geneontology.org/amigo/term/GO:0051897	8	4	Src,Eng,Ramp3,Thbs1,Il6,Met,Cx3cl1,Csf3	Igf1,Cx3cr1,Sema5a,Gas6
endosome	Gene Ontology	GO:0005768	30	677	2.14e-07	1.04e-05	Sorl1|Cd274|Prf1|Ece1|Arrdc3|Slc9b2|Furin|Cd300lg|Laptm4b|Cubn|Gpr135|Tmem150b|Atp6v0d2|Slc39a4|Ehd2|Fgd2|Ntrk1|Pmepa1|Nox1|Wdfy4|Abca1|Slc6a4|Fzd7|Ptprf|Tlr7|Arrb1|Ptprn|Rab15|Cst7|Atp7b	http://amigo.geneontology.org/amigo/term/GO:0005768	20	10	Cd274,Prf1,Ece1,Arrdc3,Slc9b2,Furin,Laptm4b,Cubn,Tmem150b,Atp6v0d2,Slc39a4,Ehd2,Ntrk1,Pmepa1,Nox1,Abca1,Slc6a4,Ptprf,Ptprn,Rab15	Sorl1,Cd300lg,Gpr135,Fgd2,Wdfy4,Fzd7,Tlr7,Arrb1,Cst7,Atp7b
chemotaxis	Gene Ontology	GO:0006935	13	132	2.17e-07	1.04e-05	Ccl3|Cxcl3|Ccl7|Cx3cr1|Ccl17|Fpr1|Ccl5|Ccl12|Ccr1|S100a8|Cx3cl1|Ccl22|Ccl24	http://amigo.geneontology.org/amigo/term/GO:0006935	12	1	Ccl3,Cxcl3,Ccl7,Ccl17,Fpr1,Ccl5,Ccl12,Ccr1,S100a8,Cx3cl1,Ccl22,Ccl24	Cx3cr1
negative regulation of transcription by RNA polymerase II	Gene Ontology	GO:0000122	34	853	3.56e-07	1.67e-05	Eng|Tfcp2l1|Mef2c|Zbtb42|Prdm1|Nr1d1|Bcl6b|Slfn1|Ankrd2|H1f2|Hoxb8|Hdac9|Zfhx4|Jdp2|Met|Klf2|Edn1|Hes1|Vdr|Wwtr1|Ifi27|Rorc|Il1b|Nfix|Sema4d|Atxn1|Bmp6|Gfi1|Hamp|Gadd45a|Fhl2|Il33|Myc|Fbp1	http://amigo.geneontology.org/amigo/term/GO:0000122	26	8	Eng,Tfcp2l1,Prdm1,Nr1d1,Bcl6b,Slfn1,Ankrd2,H1f2,Zfhx4,Jdp2,Met,Edn1,Vdr,Wwtr1,Ifi27,Rorc,Il1b,Atxn1,Bmp6,Gfi1,Hamp,Gadd45a,Fhl2,Il33,Myc,Fbp1	Mef2c,Zbtb42,Hoxb8,Hdac9,Klf2,Hes1,Nfix,Sema4d
positive regulation of activated T cell proliferation	Gene Ontology	GO:0042104	7	26	3.96e-07	1.81e-05	Il2ra|Igf1|Il23a|Il12b|Tnfsf9|Jak3|Tnfsf4	http://amigo.geneontology.org/amigo/term/GO:0042104	4	3	Il2ra,Il23a,Il12b,Tnfsf4	Igf1,Tnfsf9,Jak3
microglial cell proliferation	Gene Ontology	GO:0061518	5	7	4.55e-07	2.04e-05	Cx3cl1|Clu|Il34|Il33|Csf1	http://amigo.geneontology.org/amigo/term/GO:0061518	5	0	Cx3cl1,Clu,Il34,Il33,Csf1
intracellular membrane-bounded organelle	Gene Ontology	GO:0043231	37	992	5.1e-07	2.24e-05	Areg|Cyp4f18|Vgf|Scd1|Hmox1|Mef2c|Ugt1a6a|Fosl1|Acsbg1|Clip4|Clu|Ppic|Ctsk|Ambp|Olr1|Hsd11b2|Cd36|Abca8b|Rhoc|Vdr|Ehd2|Prnp|Cpd|Pmepa1|Stap1|Abca1|Pou2f2|Ptgs2|Ankrd2|Fzd7|Cyp2c55|Mgst2|Ptprf|Rubcnl|Dgat2|Slc15a3|Sec16b	http://amigo.geneontology.org/amigo/term/GO:0043231	32	5	Areg,Cyp4f18,Vgf,Hmox1,Ugt1a6a,Fosl1,Acsbg1,Clip4,Clu,Ppic,Ctsk,Olr1,Hsd11b2,Cd36,Abca8b,Rhoc,Vdr,Ehd2,Prnp,Cpd,Pmepa1,Stap1,Abca1,Pou2f2,Ptgs2,Ankrd2,Cyp2c55,Mgst2,Ptprf,Dgat2,Slc15a3,Sec16b	Scd1,Mef2c,Ambp,Fzd7,Rubcnl
oxidoreductase activity	Gene Ontology	GO:0016491	27	597	5.97e-07	2.59e-05	Aox2|Akr1c13|Scd1|Hmox1|Nos2|Vdr|Srxn1|Bdh2|Cybb|Cyp4f18|Adh7|Selenbp1|Alox5|Akr1b8|Akr1b3|Hao1|Degs1|Cyp11a1|Gldc|Nox1|4930438A08Rik|Hsd11b2|Ptgs2|Cyp2c55|Mgst2|Il4i1|Cp	http://amigo.geneontology.org/amigo/term/GO:0016491	21	6	Aox2,Akr1c13,Hmox1,Nos2,Vdr,Srxn1,Bdh2,Cyp4f18,Adh7,Akr1b8,Akr1b3,Hao1,Degs1,Cyp11a1,Gldc,Nox1,4930438A08Rik,Hsd11b2,Ptgs2,Cyp2c55,Mgst2	Scd1,Cybb,Selenbp1,Alox5,Il4i1,Cp
eosinophil chemotaxis	Gene Ontology	GO:0048245	6	17	7.34e-07	3.14e-05	Ccl12|Ccl7|Ccl5|Scg2|Cx3cl1|Ccl24	http://amigo.geneontology.org/amigo/term/GO:0048245	6	0	Ccl12,Ccl7,Ccl5,Scg2,Cx3cl1,Ccl24
positive regulation of osteoclast differentiation	Gene Ontology	GO:0045672	7	29	7.45e-07	3.14e-05	Ccl3|Il17a|Il23a|Ccl5|Il12b|Csf1|Ccr1	http://amigo.geneontology.org/amigo/term/GO:0045672	7	0	Ccl3,Il17a,Il23a,Ccl5,Il12b,Csf1,Ccr1
positive regulation of peptidyl-serine phosphorylation	Gene Ontology	GO:0033138	11	101	7.46e-07	3.14e-05	Ptgs2|Camk1|Il11|Ramp3|Csf3|Il6|Met|Ripk2|Cck|Arrb1|Gas6	http://amigo.geneontology.org/amigo/term/GO:0033138	8	3	Ptgs2,Il11,Ramp3,Csf3,Il6,Met,Ripk2,Cck	Camk1,Arrb1,Gas6
regulation of cell shape	Gene Ontology	GO:0008360	13	150	8.34e-07	3.48e-05	Ccl3|Ccl12|Lst1|Ccl24|Hp|Pdpn|Plxna4|Il6|Fgr|Rhoc|Sema4d|Sh3kbp1|F11r	http://amigo.geneontology.org/amigo/term/GO:0008360	10	3	Ccl3,Ccl12,Lst1,Ccl24,Pdpn,Plxna4,Il6,Rhoc,Sh3kbp1,F11r	Hp,Fgr,Sema4d
nervous system development	Gene Ontology	GO:0007399	22	427	8.81e-07	3.53e-05	Igf1|Brsk2|Ntng2|Avil|Mef2c|Gfra4|Nrp1|Epm2a|Efnb1|Hdac9|Met|Nav2|Zc3h12a|Camk1|Ntrk1|Chn1|Sema6d|Sema4d|Atxn1|Sema5a|Plxna4|Ptprf	http://amigo.geneontology.org/amigo/term/GO:0007399	11	11	Brsk2,Ntng2,Avil,Gfra4,Met,Zc3h12a,Ntrk1,Chn1,Atxn1,Plxna4,Ptprf	Igf1,Mef2c,Nrp1,Epm2a,Efnb1,Hdac9,Nav2,Camk1,Sema6d,Sema4d,Sema5a
negative regulation of apoptotic process	Gene Ontology	GO:0043066	25	547	1.3e-06	5.11e-05	Il1rn|Igf1|Pim2|Plaur|Pdpn|Il6|Rnf144b|Cx3cl1|Clu|Lims2|Mmp9|Akr1b3|Aif1|Src|Il2rb|Ghr|Prnp|Thbs1|Gstp1|Ptgs2|Timp1|Egr3|Fhl2|Arrb1|Gas6	http://amigo.geneontology.org/amigo/term/GO:0043066	20	5	Il1rn,Pim2,Plaur,Pdpn,Il6,Cx3cl1,Clu,Lims2,Mmp9,Akr1b3,Aif1,Src,Il2rb,Ghr,Prnp,Thbs1,Gstp1,Ptgs2,Timp1,Fhl2	Igf1,Rnf144b,Egr3,Arrb1,Gas6
integrin binding	Gene Ontology	GO:0005178	12	134	1.6e-06	6.18e-05	Src|Actn1|Igf1|Itgb7|S1pr3|Itga5|Thbs1|Cx3cl1|Thy1|Il1b|F11r|Tcam1	http://amigo.geneontology.org/amigo/term/GO:0005178	11	1	Src,Actn1,Itgb7,S1pr3,Itga5,Thbs1,Cx3cl1,Thy1,Il1b,F11r,Tcam1	Igf1
positive regulation of endothelial cell proliferation	Gene Ontology	GO:0001938	9	70	2.19e-06	8.39e-05	Bmp6|Ang|Sema5a|Egr3|Scg2|Ecm1|Pold4|Vegfc|Ccl24	http://amigo.geneontology.org/amigo/term/GO:0001938	6	3	Bmp6,Scg2,Ecm1,Pold4,Vegfc,Ccl24	Ang,Sema5a,Egr3
negative regulation of muscle cell apoptotic process	Gene Ontology	GO:0010656	5	11	2.39e-06	8.98e-05	Zc3h12a|Lif|Igf1|Hmox1|Lifr	http://amigo.geneontology.org/amigo/term/GO:0010656	3	2	Zc3h12a,Lif,Hmox1	Igf1,Lifr
positive regulation of T-helper 1 type immune response	Gene Ontology	GO:0002827	5	11	2.39e-06	8.98e-05	Il12b|Ripk2|Cck|Il23a|Slc11a1	http://amigo.geneontology.org/amigo/term/GO:0002827	5	0	Il12b,Ripk2,Cck,Il23a,Slc11a1
negative regulation of tumor necrosis factor production	Gene Ontology	GO:0032720	8	53	2.75e-06	0.00010247	Acp5|Igf1|Clec4a2|Gpr18|Gstp1|Zc3h12a|Irak3|Gas6	http://amigo.geneontology.org/amigo/term/GO:0032720	6	2	Acp5,Clec4a2,Gpr18,Gstp1,Zc3h12a,Irak3	Igf1,Gas6
negative regulation of gene expression	Gene Ontology	GO:0010629	19	354	2.78e-06	0.00010247	Il1b|Epm2a|Vdr|Olr1|Eng|Slc24a3|Serpine1|Mef2c|Ccr1|Hes1|Igf1|Serpinf1|Prdm1|Zc3h12a|Edn1|Met|Myc|Aif1|Nos2	http://amigo.geneontology.org/amigo/term/GO:0010629	13	6	Il1b,Vdr,Olr1,Eng,Serpine1,Ccr1,Prdm1,Zc3h12a,Edn1,Met,Myc,Aif1,Nos2	Epm2a,Slc24a3,Mef2c,Hes1,Igf1,Serpinf1
negative regulation of neuron death	Gene Ontology	GO:1901215	9	73	3e-06	0.000109945	Sorl1|Igf1|Tnfrsf1b|Ccl5|Ntrk1|Csf3|Il6|Serpinf1|Csf1	http://amigo.geneontology.org/amigo/term/GO:1901215	6	3	Tnfrsf1b,Ccl5,Ntrk1,Csf3,Il6,Csf1	Sorl1,Igf1,Serpinf1
response to interleukin-1	Gene Ontology	GO:0070555	6	23	3.21e-06	0.000115349	Src|Ripk2|Cck|Irak3|Il1b|Il1r1	http://amigo.geneontology.org/amigo/term/GO:0070555	6	0	Src,Ripk2,Cck,Irak3,Il1b,Il1r1
response to copper ion	Gene Ontology	GO:0046688	5	12	3.35e-06	0.00011935	Cp|Il1a|Vdr|Prnp|Atp7b	http://amigo.geneontology.org/amigo/term/GO:0046688	3	2	Il1a,Vdr,Prnp	Cp,Atp7b
cytokine receptor activity	Gene Ontology	GO:0004896	8	55	3.53e-06	0.000124906	Il13ra2|Il2rb|Cx3cr1|Il4ra|Il12b|Lif|Lifr|Ebi3	http://amigo.geneontology.org/amigo/term/GO:0004896	6	2	Il13ra2,Il2rb,Il4ra,Il12b,Lif,Ebi3	Cx3cr1,Lifr
defense response to Gram-positive bacterium	Gene Ontology	GO:0050830	12	146	3.66e-06	0.000128381	Gbp2b|Acp5|Ang|Il17a|Gbp3|Scd1|Fgr|Gbp4|Lyz2|Lyz1|Ripk2|Cck	http://amigo.geneontology.org/amigo/term/GO:0050830	9	3	Gbp2b,Acp5,Il17a,Gbp3,Gbp4,Lyz2,Lyz1,Ripk2,Cck	Ang,Scd1,Fgr
cellular response to drug	Gene Ontology	GO:0035690	8	56	3.99e-06	0.000138623	Il1b|Nos2|Prnp|Mef2c|Fbp1|Myc|Serpine1|Gas6	http://amigo.geneontology.org/amigo/term/GO:0035690	6	2	Il1b,Nos2,Prnp,Fbp1,Myc,Serpine1	Mef2c,Gas6
cell morphogenesis	Gene Ontology	GO:0000902	10	98	4.06e-06	0.000138987	Vdr|Sgk2|Lst1|Cyfip2|Tfcp2l1|Pdpn|Klf2|Clu|Fry|Nckap1	http://amigo.geneontology.org/amigo/term/GO:0000902	8	2	Vdr,Sgk2,Lst1,Cyfip2,Tfcp2l1,Pdpn,Clu,Nckap1	Klf2,Fry
positive regulation of interleukin-10 production	Gene Ontology	GO:0032733	7	39	4.21e-06	0.000142971	Il23a|Irf4|Cd274|Cd83|Il12b|Il6|Tnfsf4	http://amigo.geneontology.org/amigo/term/GO:0032733	7	0	Il23a,Irf4,Cd274,Cd83,Il12b,Il6,Tnfsf4
positive regulation of inflammatory response	Gene Ontology	GO:0050729	9	77	4.48e-06	0.000150807	Ccl3|Ccl24|Fabp4|Tnip1|Il33|Il1b|Tnfsf4|Serpine1|S100a8	http://amigo.geneontology.org/amigo/term/GO:0050729	9	0	Ccl3,Ccl24,Fabp4,Tnip1,Il33,Il1b,Tnfsf4,Serpine1,S100a8
extracellular matrix	Gene Ontology	GO:0031012	16	267	4.56e-06	0.000152183	Lum|Crispld2|Adamts7|Timp1|Ltbp1|Mmp13|Dcn|Ccbe1|Mmp19|Thbs1|Lrig1|Col5a3|Nav2|Mmp9|Mmp3|Col17a1	http://amigo.geneontology.org/amigo/term/GO:0031012	15	1	Lum,Crispld2,Adamts7,Timp1,Ltbp1,Mmp13,Dcn,Ccbe1,Mmp19,Thbs1,Lrig1,Col5a3,Mmp9,Mmp3,Col17a1	Nav2
positive regulation of vascular endothelial growth factor production	Gene Ontology	GO:0010575	6	26	5.9e-06	0.000190883	Ptgs2|Ccbe1|Il6|Hc|Il1a|Il1b	http://amigo.geneontology.org/amigo/term/GO:0010575	6	0	Ptgs2,Ccbe1,Il6,Hc,Il1a,Il1b
serine-type endopeptidase inhibitor activity	Gene Ontology	GO:0004867	11	128	6.25e-06	0.000200832	Serpinb9b|Wfdc17|Wfikkn1|Serpinb6e|Ambp|Serpinb6b|Serpinf1|Serpini1|Serpinb1b|Serpine1|Furin	http://amigo.geneontology.org/amigo/term/GO:0004867	8	3	Serpinb9b,Wfdc17,Serpinb6e,Serpinb6b,Serpini1,Serpinb1b,Serpine1,Furin	Wfikkn1,Ambp,Serpinf1
response to bacterium	Gene Ontology	GO:0009617	16	276	6.77e-06	0.000214134	Lcn2|Nos2|Tnnt2|Adh7|Ly6a|Slc11a1|Cubn|Scd1|Stap1|Gbp5|Acod1|Fabp4|Nav2|Adgrl2|Tmem255a|Abcd2	http://amigo.geneontology.org/amigo/term/GO:0009617	12	4	Lcn2,Nos2,Tnnt2,Adh7,Slc11a1,Cubn,Stap1,Gbp5,Acod1,Fabp4,Adgrl2,Tmem255a	Ly6a,Scd1,Nav2,Abcd2
leukocyte cell-cell adhesion	Gene Ontology	GO:0007159	6	27	7.12e-06	0.000221919	Olr1|Ccl5|Itga4|Itga5|Tnip1|F11r	http://amigo.geneontology.org/amigo/term/GO:0007159	5	1	Olr1,Ccl5,Itga5,Tnip1,F11r	Itga4
Golgi apparatus	Gene Ontology	GO:0005794	41	1309	8.34e-06	0.000257988	Sorl1|Gbp2b|Copz2|Gbp3|Vgf|Gbp5|Gbp4|Acsbg1|Ece1|Chpf|Furin|Rmdn2|B3galnt1|A4galt|Cubn|Xylt2|Rnf183|Creb3l4|Rap1gap|Arsb|Mmp13|Ndst1|Fam20c|Prnp|Cpe|Pmepa1|Cbln3|Hid1|Abca1|Sema6d|Tmem132a|Yipf7|St8sia4|Por|Itga5|Cybb|Ptprn|Sec16b|Rab15|Cst7|Atp7b	http://amigo.geneontology.org/amigo/term/GO:0005794	30	11	Gbp2b,Gbp3,Vgf,Gbp5,Gbp4,Acsbg1,Ece1,Chpf,Furin,Rmdn2,B3galnt1,A4galt,Cubn,Xylt2,Rnf183,Creb3l4,Rap1gap,Mmp13,Ndst1,Prnp,Cpe,Pmepa1,Hid1,Abca1,Tmem132a,Por,Itga5,Ptprn,Sec16b,Rab15	Sorl1,Copz2,Arsb,Fam20c,Cbln3,Sema6d,Yipf7,St8sia4,Cybb,Cst7,Atp7b
negative regulation of endopeptidase activity	Gene Ontology	GO:0010951	9	84	8.57e-06	0.000263169	Serpinb9b|Timp1|Serpinb6e|Serpinb6b|Stfa2|Serpinf1|Serpini1|Serpinb1b|Serpine1	http://amigo.geneontology.org/amigo/term/GO:0010951	8	1	Serpinb9b,Timp1,Serpinb6e,Serpinb6b,Stfa2,Serpini1,Serpinb1b,Serpine1	Serpinf1
MAPK cascade	Gene Ontology	GO:0000165	8	63	8.77e-06	0.000265467	Ccl12|Slc11a1|Ccl5|Scg2|Mef2c|Mapk13|Myc|Il1b	http://amigo.geneontology.org/amigo/term/GO:0000165	7	1	Ccl12,Slc11a1,Ccl5,Scg2,Mapk13,Myc,Il1b	Mef2c
neuron projection	Gene Ontology	GO:0043005	23	539	9.98e-06	0.000295745	Cyfip2|Avil|Camk2a|Fosl1|Cx3cl1|Clu|Nrp1|Srcin1|Pacrg|Sdc3|Met|Rhoc|Slc17a6|Sh3kbp1|Src|Cx3cr1|Adgrl2|Vgf|Ptgs2|Slc6a4|Ptprf|Kcnb1|Slc4a8	http://amigo.geneontology.org/amigo/term/GO:0043005	20	3	Cyfip2,Avil,Camk2a,Fosl1,Cx3cl1,Clu,Srcin1,Pacrg,Met,Rhoc,Slc17a6,Sh3kbp1,Src,Adgrl2,Vgf,Ptgs2,Slc6a4,Ptprf,Kcnb1,Slc4a8	Nrp1,Sdc3,Cx3cr1
positive chemotaxis	Gene Ontology	GO:0050918	5	16	1.05e-05	0.000308249	Cx3cl1|Met|Scg2|Sema5a|Nrp1	http://amigo.geneontology.org/amigo/term/GO:0050918	3	2	Cx3cl1,Met,Scg2	Sema5a,Nrp1
positive regulation of apoptotic process	Gene Ontology	GO:0043065	18	355	1.05e-05	0.000308249	Ptgs2|Degs1|Src|Gadd45a|Hmox1|Rassf6|Il6|Ptprf|Ripk2|Fosl1|Pde5a|Cck|Mmp9|Clu|Il1b|Phlda1|Tnfrsf8|Scin	http://amigo.geneontology.org/amigo/term/GO:0043065	18	0	Ptgs2,Degs1,Src,Gadd45a,Hmox1,Rassf6,Il6,Ptprf,Ripk2,Fosl1,Pde5a,Cck,Mmp9,Clu,Il1b,Phlda1,Tnfrsf8,Scin
negative regulation of inflammatory response	Gene Ontology	GO:0050728	10	112	1.21e-05	0.000346278	Acp5|Tnfrsf1b|Hamp|Ghr|Il2ra|Alox5|Acod1|Mefv|Serpinf1|Nr1d1	http://amigo.geneontology.org/amigo/term/GO:0050728	8	2	Acp5,Tnfrsf1b,Hamp,Ghr,Il2ra,Acod1,Mefv,Nr1d1	Alox5,Serpinf1
axon	Gene Ontology	GO:0030424	20	434	1.32e-05	0.00037456	Camk2a|Srcin1|Cldn11|Tnfrsf1b|Rap1gap|Ntng2|Nrcam|Sdc3|Ntrk1|Mx1|Ghr|Nrp1|Nav2|Serpinf1|Prtg|Ptpn5|Myc|Kcnb1|Il1r1|Syn1	http://amigo.geneontology.org/amigo/term/GO:0030424	13	7	Camk2a,Srcin1,Tnfrsf1b,Rap1gap,Ntng2,Nrcam,Ntrk1,Ghr,Ptpn5,Myc,Kcnb1,Il1r1,Syn1	Cldn11,Sdc3,Mx1,Nrp1,Nav2,Serpinf1,Prtg
cellular iron ion homeostasis	Gene Ontology	GO:0006879	7	48	1.43e-05	0.000403147	Bmp6|Hamp|Slc11a1|Hmox1|Erfe|Myc|Cp	http://amigo.geneontology.org/amigo/term/GO:0006879	6	1	Bmp6,Hamp,Slc11a1,Hmox1,Erfe,Myc	Cp
carbohydrate binding	Gene Ontology	GO:0030246	13	200	1.58e-05	0.000440181	Epm2a|Clec2l|Olr1|Layn|Klra2|Clec4a2|Pkd1l2|Cd93|Ly75|Mgl2|Adgrl2|Gbe1|Cd207	http://amigo.geneontology.org/amigo/term/GO:0030246	9	4	Clec2l,Olr1,Layn,Klra2,Clec4a2,Pkd1l2,Ly75,Adgrl2,Cd207	Epm2a,Cd93,Mgl2,Gbe1
response to lipopolysaccharide	Gene Ontology	GO:0032496	10	116	1.6e-05	0.000443649	Ptgs2|Nos2|Vdr|Slc11a1|Ptger2|Acod1|S100a8|Irak3|Il1b|Acp5	http://amigo.geneontology.org/amigo/term/GO:0032496	10	0	Ptgs2,Nos2,Vdr,Slc11a1,Ptger2,Acod1,S100a8,Irak3,Il1b,Acp5
intestinal absorption	Gene Ontology	GO:0050892	5	18	1.69e-05	0.000462818	Slc5a1|Abcb1a|Vdr|Cd36|F11r	http://amigo.geneontology.org/amigo/term/GO:0050892	5	0	Slc5a1,Abcb1a,Vdr,Cd36,F11r
early endosome	Gene Ontology	GO:0005769	14	233	1.73e-05	0.00046952	Sorl1|Neurl1b|Rap1gap|Fgd2|Slc17a6|Laptm4b|Ntrk1|Nox1|Slc5a1|Ece1|Atp6v0d2|Furin|Nrp1|Ehd2	http://amigo.geneontology.org/amigo/term/GO:0005769	10	4	Rap1gap,Slc17a6,Laptm4b,Ntrk1,Nox1,Slc5a1,Ece1,Atp6v0d2,Furin,Ehd2	Sorl1,Neurl1b,Fgd2,Nrp1
secretory granule	Gene Ontology	GO:0030141	11	144	1.76e-05	0.000474106	Actn1|Acpp|Cpe|Scg2|Lyz2|Lyz1|Ece1|Klk9|Ptprn|Il1b|Thbs1	http://amigo.geneontology.org/amigo/term/GO:0030141	11	0	Actn1,Acpp,Cpe,Scg2,Lyz2,Lyz1,Ece1,Klk9,Ptprn,Il1b,Thbs1
dendrite	Gene Ontology	GO:0030425	22	521	1.81e-05	0.000480082	Camk2a|Nr1d1|Srcin1|Epm2a|Ltbp1|Alox5|Syt7|Met|Glrx|Thy1|Mmp3|Syn1|Rap1gap|Prnp|Ntrk1|Cpe|Hdc|Chrm4|Mylk2|Cybb|Kcnb1|Slc4a8	http://amigo.geneontology.org/amigo/term/GO:0030425	19	3	Camk2a,Nr1d1,Srcin1,Ltbp1,Syt7,Met,Glrx,Thy1,Mmp3,Syn1,Rap1gap,Prnp,Ntrk1,Cpe,Hdc,Chrm4,Mylk2,Kcnb1,Slc4a8	Epm2a,Alox5,Cybb
nucleus	Gene Ontology	GO:0005634	123	5823	2.02e-05	0.000531248	Prdm1|Nr1d1|Bcl6b|Sgk2|Irf4|Zfhx4|Klf2|Macrod1|Rhoc|Hes1|Rgs9|Abcg2|Ankrd37|Nfix|Pou2f2|Cdk2ap2|Atxn1|Ptgs2|Smc1b|Crabp2|Cfh|Ifi209|Cebpd|Mx1|Tnip1|Il33|Ptprn|Myc|Wdyhv1|Gk|Areg|Actn1|Lpin3|Zfp82|Magohb|Camk2a|Fosl1|Sprr2d|Hdac11|Irak3|Hoxb8|Tnfrsf1b|Hp|Mcam|Camk1|Pif1|Khk|Mapk13|Hivep3|Src|Fgd2|Oasl2|Cpd|Il1r1|Gadd45a|Brsk2|Gbp3|Rmi2|Gbp4|Zbtb42|Pold4|Clip4|Clu|Phlda1|H1f2|Epm2a|Efnb1|Hdac9|Lmo2…	http://amigo.geneontology.org/amigo/term/GO:0005634	88	35	Prdm1,Nr1d1,Bcl6b,Sgk2,Irf4,Zfhx4,Rhoc,Rgs9,Abcg2,Pou2f2,Cdk2ap2,Atxn1,Ptgs2,Smc1b,Crabp2,Ifi209,Cebpd,Tnip1,Il33,Ptprn,Myc,Wdyhv1,Gk,Areg,Actn1,Lpin3,Magohb,Camk2a,Fosl1,Sprr2d,Irak3,Tnfrsf1b,Mcam,Mapk13,Src,Cpd,Il1r1,Gadd45a,Brsk2,Gbp3,Rmi2,Gbp4,Pold4,Clip4,Clu,Phlda1,H1f2,Mfap3l,Aif1,Bcl2l15,Vdr,Zfp811,Creb3l4,Ccne2,Prnp,Gstp1,Dusp14,Dtwd2,Batf,Gfi1,Ankrd2,Serpinb6b,Fhl2,Fabp4,Fabp5,Errfi1,Nos…	Klf2,Macrod1,Hes1,Ankrd37,Nfix,Cfh,Mx1,Zfp82,Hdac11,Hoxb8,Hp,Camk1,Pif1,Khk,Hivep3,Fgd2,Oasl2,Zbtb42,Epm2a,Efnb1,Hdac9,Lmo2,Ang,Kmt2d,Arrb1,Mef2c,Tmem176b,Alox5,Selenbp1,Ahnak,Selenbp2,Ifi27l2a,Egr3,Rbm47,Sapcd2
positive regulation of NF-kappaB transcription factor activity	Gene Ontology	GO:0051092	11	148	2.23e-05	0.000577493	Cx3cr1|Card11|Ntrk1|Camk2a|Ripk2|Tnfrsf8|Cck|Irak3|Cx3cl1|Clu|Il1b	http://amigo.geneontology.org/amigo/term/GO:0051092	9	2	Ntrk1,Camk2a,Ripk2,Tnfrsf8,Cck,Irak3,Cx3cl1,Clu,Il1b	Cx3cr1,Card11
positive regulation of DNA binding	Gene Ontology	GO:0043388	6	34	2.26e-05	0.000577493	Igf1|Irf4|Plaur|Mmp9|Hes1|Myc	http://amigo.geneontology.org/amigo/term/GO:0043388	4	2	Irf4,Plaur,Mmp9,Myc	Igf1,Hes1
negative regulation of interferon-gamma production	Gene Ontology	GO:0032689	6	34	2.26e-05	0.000577493	Cd274|Prnp|Il33|Zc3h12a|Tnfsf4|Gas6	http://amigo.geneontology.org/amigo/term/GO:0032689	5	1	Cd274,Prnp,Il33,Zc3h12a,Tnfsf4	Gas6
transmembrane transport	Gene Ontology	GO:0055085	19	418	2.58e-05	0.000648279	Slc37a2|Slc39a8|Abcg2|Abcd2|Aqp3|Abcb1a|Slc7a4|Slc24a3|Slc45a3|Ano3|Slc22a4|Slc5a1|Abca8b|Slc16a12|Slc15a3|Kcnb1|Slc9b2|Slc39a4|Slc17a6	http://amigo.geneontology.org/amigo/term/GO:0055085	15	4	Slc37a2,Slc39a8,Abcg2,Aqp3,Abcb1a,Slc45a3,Ano3,Slc22a4,Slc5a1,Abca8b,Slc15a3,Kcnb1,Slc9b2,Slc39a4,Slc17a6	Abcd2,Slc7a4,Slc24a3,Slc16a12
positive regulation of glial cell proliferation	Gene Ontology	GO:0060252	5	20	2.61e-05	0.000648279	Il6|Myc|Igf1|Il1b|Atxn1	http://amigo.geneontology.org/amigo/term/GO:0060252	4	1	Il6,Myc,Il1b,Atxn1	Igf1
negative regulation of interleukin-12 production	Gene Ontology	GO:0032695	5	20	2.61e-05	0.000648279	Irak3|Acp5|Mefv|Jak3|Thbs1	http://amigo.geneontology.org/amigo/term/GO:0032695	4	1	Irak3,Acp5,Mefv,Thbs1	Jak3
sarcomere	Gene Ontology	GO:0030017	6	35	2.62e-05	0.000648279	Myom1|Tnnt2|Ankrd2|Actn1|Mef2c|Fhod3	http://amigo.geneontology.org/amigo/term/GO:0030017	5	1	Myom1,Tnnt2,Ankrd2,Actn1,Fhod3	Mef2c
defense response to virus	Gene Ontology	GO:0051607	12	180	2.63e-05	0.000648279	Gbp2b|Cd207|Il23a|Il33|Oasl2|Il12b|Acod1|Il6|Ifi44l|Tlr7|Ifit3b|Prf1	http://amigo.geneontology.org/amigo/term/GO:0051607	9	3	Gbp2b,Cd207,Il23a,Il33,Il12b,Acod1,Il6,Ifit3b,Prf1	Oasl2,Ifi44l,Tlr7
cell-cell adhesion	Gene Ontology	GO:0098609	11	151	2.65e-05	0.000649134	Dlg3|Cyfip2|Nrcam|Itga4|Cd93|Pdpn|Lims2|Cx3cl1|Thy1|F11r|Tcam1	http://amigo.geneontology.org/amigo/term/GO:0098609	8	3	Cyfip2,Nrcam,Pdpn,Lims2,Cx3cl1,Thy1,F11r,Tcam1	Dlg3,Itga4,Cd93
cytoskeleton	Gene Ontology	GO:0005856	39	1289	2.91e-05	0.000703898	Actn1|Brsk2|Avil|Mefv|Marcks|Hecw2|Clu|Fry|Flnc|Srcin1|Scin|Acta2|Ctnnal1|Fgr|Ppp1r12b|Rhoc|Zc3h12a|Afap1|Sh3kbp1|Syn1|Dnah2|Src|Carmil1|Fhod3|Fgd2|Rassf1|Cetn4|Crocc|Frmd4b|S100a8|Cck|Rmdn2|Myom1|Eml1|Aif1|Ripk2|Akap12|Jak3|Rilpl2	http://amigo.geneontology.org/amigo/term/GO:0005856	32	7	Actn1,Brsk2,Avil,Mefv,Marcks,Hecw2,Clu,Flnc,Srcin1,Scin,Acta2,Ctnnal1,Rhoc,Zc3h12a,Afap1,Sh3kbp1,Syn1,Dnah2,Src,Carmil1,Fhod3,Rassf1,Cetn4,S100a8,Cck,Rmdn2,Myom1,Eml1,Aif1,Ripk2,Akap12,Rilpl2	Fry,Fgr,Ppp1r12b,Fgd2,Crocc,Frmd4b,Jak3
positive regulation of phosphorylation	Gene Ontology	GO:0042327	6	36	3.02e-05	0.000726135	Areg|Ang|Ccl5|Fzd7|Thbs1|Nrp1	http://amigo.geneontology.org/amigo/term/GO:0042327	3	3	Areg,Ccl5,Thbs1	Ang,Fzd7,Nrp1
positive regulation of tyrosine phosphorylation of STAT protein	Gene Ontology	GO:0042531	7	55	3.17e-05	0.00075802	Igf1|Il23a|Ccl5|Il12b|Il6|Clcf1|Hes1	http://amigo.geneontology.org/amigo/term/GO:0042531	5	2	Il23a,Ccl5,Il12b,Il6,Clcf1	Igf1,Hes1
endoplasmic reticulum	Gene Ontology	GO:0005783	43	1490	3.33e-05	0.00079232	Sorl1|Hacd1|Cyp4f18|Brsk2|Scd1|Hmox1|Ugt1a6a|Acsbg1|Clu|Furin|Cybb|Epm2a|Prss50|Cubn|Tmem132a|Rnf183|Flrt3|Creb3l4|Ksr1|Thy1|Slc37a2|Degs1|Dgat2|Tespa1|Prnp|Cbln3|Thbs1|Wdfy4|Zc3h12a|Hsd11b2|Kcnb1|Yipf7|Ptgs2|Crabp2|Cyp2c55|Itga5|Mgst2|Tlr7|Sec16b|Sez6l2|Cst7|Ptpn5|Atp7b	http://amigo.geneontology.org/amigo/term/GO:0005783	33	10	Hacd1,Cyp4f18,Brsk2,Hmox1,Ugt1a6a,Acsbg1,Clu,Furin,Prss50,Cubn,Tmem132a,Rnf183,Flrt3,Creb3l4,Ksr1,Thy1,Slc37a2,Degs1,Dgat2,Tespa1,Prnp,Thbs1,Zc3h12a,Hsd11b2,Kcnb1,Ptgs2,Crabp2,Cyp2c55,Itga5,Mgst2,Sec16b,Sez6l2,Ptpn5	Sorl1,Scd1,Cybb,Epm2a,Cbln3,Wdfy4,Yipf7,Tlr7,Cst7,Atp7b
semaphorin-plexin signaling pathway	Gene Ontology	GO:0071526	6	37	3.47e-05	0.00081499	Sema5a|Plxna4|Met|Sema6d|Sema4d|Nrp1	http://amigo.geneontology.org/amigo/term/GO:0071526	2	4	Plxna4,Met	Sema5a,Sema6d,Sema4d,Nrp1
substrate adhesion-dependent cell spreading	Gene Ontology	GO:0034446	7	56	3.52e-05	0.0008235	Src|Ntng2|Itgb7|Fzd7|Itga4|Nrp1|Srcin1	http://amigo.geneontology.org/amigo/term/GO:0034446	4	3	Src,Ntng2,Itgb7,Srcin1	Fzd7,Itga4,Nrp1
oxidation-reduction process	Gene Ontology	GO:0055114	22	547	3.65e-05	0.000843135	Aox2|Akr1c13|Hmox1|Cyp4f18|Vdr|Cybb|Adh7|Selenbp1|Alox5|Prxl2a|Akr1b3|Nos2|Degs1|Cyp11a1|Gldc|Glrx|Nox1|Hsd11b2|Ptgs2|Cyp2c55|Mgst2|Cp	http://amigo.geneontology.org/amigo/term/GO:0055114	18	4	Aox2,Akr1c13,Hmox1,Cyp4f18,Vdr,Adh7,Prxl2a,Akr1b3,Nos2,Degs1,Cyp11a1,Gldc,Glrx,Nox1,Hsd11b2,Ptgs2,Cyp2c55,Mgst2	Cybb,Selenbp1,Alox5,Cp
positive regulation of MAPK cascade	Gene Ontology	GO:0043410	10	129	3.75e-05	0.000862074	Il6|Igf1|Il11|Ntrk1|Nox1|Igfbp4|Ndst1|Cx3cl1|Ksr1|Ighm	http://amigo.geneontology.org/amigo/term/GO:0043410	7	3	Il6,Il11,Ntrk1,Nox1,Ndst1,Cx3cl1,Ksr1	Igf1,Igfbp4,Ighm
adhesion of symbiont to host	Gene Ontology	GO:0044406	4	10	3.88e-05	0.000876725	Gbp2b|Gbp3|Cd36|Gbp4	http://amigo.geneontology.org/amigo/term/GO:0044406	4	0	Gbp2b,Gbp3,Cd36,Gbp4
response to cytokine	Gene Ontology	GO:0034097	7	57	3.91e-05	0.000876725	Ptgs2|Lif|Timp1|Ccl5|Cd274|Lifr|Acp5	http://amigo.geneontology.org/amigo/term/GO:0034097	6	1	Ptgs2,Lif,Timp1,Ccl5,Cd274,Acp5	Lifr
heme binding	Gene Ontology	GO:0020037	11	158	3.92e-05	0.000876725	Ptgs2|Nos2|Vdr|Ambp|Src|Hmox1|Cyp2c55|Cyp4f18|Cybb|Cyp11a1|Nr1d1	http://amigo.geneontology.org/amigo/term/GO:0020037	9	2	Ptgs2,Nos2,Vdr,Src,Hmox1,Cyp2c55,Cyp4f18,Cyp11a1,Nr1d1	Ambp,Cybb
response to hormone	Gene Ontology	GO:0009725	6	38	3.97e-05	0.000878224	Nos2|Ang|Ghr|Timp1|Mmp13|Fhl2	http://amigo.geneontology.org/amigo/term/GO:0009725	5	1	Nos2,Ghr,Timp1,Mmp13,Fhl2	Ang
iron ion homeostasis	Gene Ontology	GO:0055072	6	38	3.97e-05	0.000878224	Hamp|Lcn2|Slc11a1|Hmox1|Cp|Bdh2	http://amigo.geneontology.org/amigo/term/GO:0055072	5	1	Hamp,Lcn2,Slc11a1,Hmox1,Bdh2	Cp
regulation of inflammatory response	Gene Ontology	GO:0050727	8	81	4.64e-05	0.00101082	Alox5|Fabp4|Clcf1|Tnip1|S100a8|Bcl6b|Il1r1|Tnfsf4	http://amigo.geneontology.org/amigo/term/GO:0050727	7	1	Fabp4,Clcf1,Tnip1,S100a8,Bcl6b,Il1r1,Tnfsf4	Alox5
positive regulation of stress-activated MAPK cascade	Gene Ontology	GO:0032874	5	23	4.66e-05	0.00101082	Il1a|Il1b|Ripk2|Scimp|Cck	http://amigo.geneontology.org/amigo/term/GO:0032874	5	0	Il1a,Il1b,Ripk2,Scimp,Cck
positive regulation of cell death	Gene Ontology	GO:0010942	7	59	4.78e-05	0.00103077	Ptgs2|Prnp|Ramp3|Ripk2|Cck|Zc3h12a|Il1b	http://amigo.geneontology.org/amigo/term/GO:0010942	7	0	Ptgs2,Prnp,Ramp3,Ripk2,Cck,Zc3h12a,Il1b
focal adhesion	Gene Ontology	GO:0005925	11	162	4.85e-05	0.00104106	Actn1|Itgb7|Slc6a4|Hp|Itga5|Nrp1|Lims2|Flrt3|Afap1|Avil|Srcin1	http://amigo.geneontology.org/amigo/term/GO:0005925	9	2	Actn1,Itgb7,Slc6a4,Itga5,Lims2,Flrt3,Afap1,Avil,Srcin1	Hp,Nrp1
positive regulation of alpha-beta T cell proliferation	Gene Ontology	GO:0046641	4	11	5.22e-05	0.00111041	Cd80|Ripk2|Cck|Tnfsf4	http://amigo.geneontology.org/amigo/term/GO:0046641	4	0	Cd80,Ripk2,Cck,Tnfsf4
symporter activity	Gene Ontology	GO:0015293	9	108	5.42e-05	0.00113974	Slc6a4|Slc28a2|Slc17a6|Slc6a8|Slc24a3|Slc22a4|Slc5a1|Slc16a12|Slc15a3	http://amigo.geneontology.org/amigo/term/GO:0015293	7	2	Slc6a4,Slc28a2,Slc17a6,Slc6a8,Slc22a4,Slc5a1,Slc15a3	Slc24a3,Slc16a12
postsynaptic density	Gene Ontology	GO:0014069	16	331	5.54e-05	0.00115912	Src|Dlg3|Camk1|Prnp|Chrm4|Mylk2|Camk2a|Igsf11|Met|Flrt3|Fabp5|Srcin1|Arrb1|Mx1|Il1r1|Syn1	http://amigo.geneontology.org/amigo/term/GO:0014069	12	4	Src,Prnp,Chrm4,Mylk2,Camk2a,Igsf11,Met,Flrt3,Fabp5,Srcin1,Il1r1,Syn1	Dlg3,Camk1,Arrb1,Mx1
T cell costimulation	Gene Ontology	GO:0031295	5	24	5.56e-05	0.00115912	Cd80|Card11|Efnb1|Cd274|Tnfsf14	http://amigo.geneontology.org/amigo/term/GO:0031295	2	3	Cd80,Cd274	Card11,Efnb1,Tnfsf14
apoptotic process	Gene Ontology	GO:0006915	22	565	5.77e-05	0.00119435	Pim2|Brsk2|Cyfip2|Hmox1|Mef2c|Rnf144b|Prf1|Ece1|Irak3|Phlda1|Bik|Hp|Rnf183|Zc3h12a|Sh3kbp1|Tnfsf15|Lcn2|Rassf6|S100a8|Cck|Hcar2|Ripk2	http://amigo.geneontology.org/amigo/term/GO:0006915	19	3	Pim2,Brsk2,Cyfip2,Hmox1,Prf1,Ece1,Irak3,Phlda1,Bik,Rnf183,Zc3h12a,Sh3kbp1,Tnfsf15,Lcn2,Rassf6,S100a8,Cck,Hcar2,Ripk2	Mef2c,Rnf144b,Hp
dephosphorylation	Gene Ontology	GO:0016311	9	109	5.79e-05	0.00119435	Acp5|Epm2a|Acpp|Abcb1a|Ptprf|Fbp1|Dusp14|Ptprn|Ptpn5	http://amigo.geneontology.org/amigo/term/GO:0016311	8	1	Acp5,Acpp,Abcb1a,Ptprf,Fbp1,Dusp14,Ptprn,Ptpn5	Epm2a
regulation of blood pressure	Gene Ontology	GO:0008217	7	62	6.37e-05	0.00130855	Acta2|Ptgs2|Cyp4f18|Hmox1|Anpep|Ece1|Edn1	http://amigo.geneontology.org/amigo/term/GO:0008217	7	0	Acta2,Ptgs2,Cyp4f18,Hmox1,Anpep,Ece1,Edn1
positive regulation of interleukin-12 production	Gene Ontology	GO:0032735	6	42	6.56e-05	0.00130961	Il17a|Il23a|Il12b|Tnfsf9|Scimp|Tnfsf4	http://amigo.geneontology.org/amigo/term/GO:0032735	5	1	Il17a,Il23a,Il12b,Scimp,Tnfsf4	Tnfsf9
regulation of insulin secretion	Gene Ontology	GO:0050796	6	42	6.56e-05	0.00130961	Nos2|Ccl5|Alox5|Syt7|Il6|Il1b	http://amigo.geneontology.org/amigo/term/GO:0050796	5	1	Nos2,Ccl5,Syt7,Il6,Il1b	Alox5
leukocyte chemotaxis	Gene Ontology	GO:0030595	5	25	6.6e-05	0.00130961	Ccr1|Ppbp|Gpr183|Cxcl3|Ccl3	http://amigo.geneontology.org/amigo/term/GO:0030595	4	1	Ccr1,Ppbp,Cxcl3,Ccl3	Gpr183
positive regulation of cardiac muscle hypertrophy	Gene Ontology	GO:0010613	5	25	6.6e-05	0.00130961	Edn1|Mef2c|Igf1|Ece1|Pde5a	http://amigo.geneontology.org/amigo/term/GO:0010613	3	2	Edn1,Ece1,Pde5a	Mef2c,Igf1
positive regulation of macrophage chemotaxis	Gene Ontology	GO:0010759	5	25	6.6e-05	0.00130961	Cx3cl1|Il34|Ccl5|Csf1|Thbs1	http://amigo.geneontology.org/amigo/term/GO:0010759	5	0	Cx3cl1,Il34,Ccl5,Csf1,Thbs1
cellular response to fluid shear stress	Gene Ontology	GO:0071498	4	12	6.89e-05	0.00136053	Mef2c|Ptgs2|Klf2|Src	http://amigo.geneontology.org/amigo/term/GO:0071498	2	2	Ptgs2,Src	Mef2c,Klf2
transmembrane receptor protein tyrosine kinase signaling pathway	Gene Ontology	GO:0007169	9	112	7.04e-05	0.00138466	Src|Bik|Met|Csf1|Fgr|Ntrk1|Gfra4|Stap1|Blnk	http://amigo.geneontology.org/amigo/term/GO:0007169	8	1	Src,Bik,Met,Csf1,Ntrk1,Gfra4,Stap1,Blnk	Fgr
adaptive immune response	Gene Ontology	GO:0002250	11	170	7.3e-05	0.00142803	Crtam|Cd274|Gpr183|Clec4a2|Tarm1|Ripk2|Prdm1|Cck|Slamf7|Tmem132a|Jak3	http://amigo.geneontology.org/amigo/term/GO:0002250	9	2	Crtam,Cd274,Clec4a2,Tarm1,Ripk2,Prdm1,Cck,Slamf7,Tmem132a	Gpr183,Jak3
cysteine-type endopeptidase inhibitor activity	Gene Ontology	GO:0004869	6	43	7.39e-05	0.00143956	Ctla2b|Cstdc4|Stfa2l1|Stfa2|Csta3|Cst7	http://amigo.geneontology.org/amigo/term/GO:0004869	5	1	Ctla2b,Cstdc4,Stfa2l1,Stfa2,Csta3	Cst7
kinase binding	Gene Ontology	GO:0019900	9	113	7.51e-05	0.00145563	Errfi1|Dlg3|Laptm4b|Gadd45a|Src|Rasgrp3|Myom1|Ntrk1|Rab3il1	http://amigo.geneontology.org/amigo/term/GO:0019900	6	3	Errfi1,Laptm4b,Gadd45a,Src,Myom1,Ntrk1	Dlg3,Rasgrp3,Rab3il1
ruffle	Gene Ontology	GO:0001726	8	88	7.97e-05	0.00152955	Actn1|Fgd2|Por|Pdpn|Aif1|Frmd4b|Scimp|Nckap1	http://amigo.geneontology.org/amigo/term/GO:0001726	6	2	Actn1,Por,Pdpn,Aif1,Scimp,Nckap1	Fgd2,Frmd4b
GTPase activator activity	Gene Ontology	GO:0005096	13	237	8.27e-05	0.00156761	Rasgrp3|Rap1gap|Hp|Arhgef19|Tbc1d2|Nrp1|Arhgdig|Chn1|Arhgap33|Arrb1|Thy1|Rgs9|Adprhl1	http://amigo.geneontology.org/amigo/term/GO:0005096	7	6	Rap1gap,Arhgef19,Arhgdig,Chn1,Thy1,Rgs9,Adprhl1	Rasgrp3,Hp,Tbc1d2,Nrp1,Arhgap33,Arrb1
apical plasma membrane	Gene Ontology	GO:0016324	16	345	8.8e-05	0.00165927	Plet1|Abcg2|Slc39a8|Cubn|Acy3|Cyp4f18|Abcb1a|Pdpn|Slc22a4|Slc5a1|Slc9a3r2|F2rl2|Atp6v0d2|Thy1|Slc39a4|Cd300lg	http://amigo.geneontology.org/amigo/term/GO:0016324	15	1	Plet1,Abcg2,Slc39a8,Cubn,Acy3,Cyp4f18,Abcb1a,Pdpn,Slc22a4,Slc5a1,Slc9a3r2,F2rl2,Atp6v0d2,Thy1,Slc39a4	Cd300lg
protein-containing complex	Gene Ontology	GO:0032991	28	843	8.83e-05	0.00165927	Mef2c|Ugt1a6a|Arhgap33|Clu|Scin|Ltbp1|Cubn|Slc9a3r2|Lmo2|Sdc3|Hes1|Mmp9|Ksr1|Mmp3|Ntrk1|Gstp1|Cck|Zc3h12a|Klk9|Tmem132a|Il1r1|Atxn1|Ptgs2|Stap1|Ripk2|F2rl2|Myc|F11r	http://amigo.geneontology.org/amigo/term/GO:0032991	23	5	Ugt1a6a,Clu,Scin,Ltbp1,Cubn,Slc9a3r2,Mmp9,Ksr1,Mmp3,Ntrk1,Gstp1,Cck,Zc3h12a,Klk9,Tmem132a,Il1r1,Atxn1,Ptgs2,Stap1,Ripk2,F2rl2,Myc,F11r	Mef2c,Arhgap33,Lmo2,Sdc3,Hes1
extracellular matrix organization	Gene Ontology	GO:0030198	11	174	8.87e-05	0.00165945	Crispld2|Slc39a8|Mpzl3|Mmp13|Adamts7|Mmp19|Nox1|Col5a3|Mmp9|Mmp3|Col17a1	http://amigo.geneontology.org/amigo/term/GO:0030198	11	0	Crispld2,Slc39a8,Mpzl3,Mmp13,Adamts7,Mmp19,Nox1,Col5a3,Mmp9,Mmp3,Col17a1
phosphorylation	Gene Ontology	GO:0016310	22	583	8.93e-05	0.00166225	Pim2|Brsk2|Camk2a|Prkg2|Irak3|Dgkg|Bik|Fgr|Met|Khk|Mapk13|Ksr1|Src|Camk1|Fam20c|Ntrk1|Fggy|Cck|Mylk2|Ripk2|Jak3|Gk	http://amigo.geneontology.org/amigo/term/GO:0016310	16	6	Pim2,Brsk2,Camk2a,Prkg2,Irak3,Bik,Met,Mapk13,Ksr1,Src,Ntrk1,Fggy,Cck,Mylk2,Ripk2,Gk	Dgkg,Fgr,Khk,Camk1,Fam20c,Jak3
negative regulation of peptidase activity	Gene Ontology	GO:0010466	9	116	9.06e-05	0.00167914	Wfikkn1|Timp1|Ambp|Ecm1|Cst7|Stfa2|Serpini1|Serpinb1b|Serpine1	http://amigo.geneontology.org/amigo/term/GO:0010466	6	3	Timp1,Ecm1,Stfa2,Serpini1,Serpinb1b,Serpine1	Wfikkn1,Ambp,Cst7
cellular response to interferon-beta	Gene Ontology	GO:0035458	6	45	9.29e-05	0.00170651	Gbp2b|Ifi209|Gbp3|Gbp4|Gm5431|Acod1	http://amigo.geneontology.org/amigo/term/GO:0035458	5	1	Gbp2b,Ifi209,Gbp3,Gbp4,Acod1	Gm5431
non-membrane spanning protein tyrosine kinase activity	Gene Ontology	GO:0004715	6	45	9.29e-05	0.00170651	Src|Bik|Fgr|Ripk2|Jak3|Cck	http://amigo.geneontology.org/amigo/term/GO:0004715	4	2	Src,Bik,Ripk2,Cck	Fgr,Jak3
T cell proliferation	Gene Ontology	GO:0042098	5	28	0.000106022	0.0019211	Ebi3|Ripk2|Cck|Il23a|Tnfsf4	http://amigo.geneontology.org/amigo/term/GO:0042098	5	0	Ebi3,Ripk2,Cck,Il23a,Tnfsf4
nucleotide binding	Gene Ontology	GO:0000166	45	1672	0.000106373	0.0019211	Gbp2b|Pim2|Brsk2|Gbp3|Camk2a|Gbp5|Gbp4|Slc22a4|Acsbg1|Prkg2|Irak3|Srxn1|Dgkg|Pde5a|Acta2|Abcd2|Bik|Fgr|Met|Pif1|Khk|Abca8b|Mapk13|Rhoc|Ksr1|Dnah2|Src|Abcg2|Ehd2|Camk1|Fam20c|Oasl2|Ntrk1|Gimap9|Cck|Abca1|Abcb1a|Smc1b|Gk|Mylk2|Mras|Ripk2|Jak3|Rab15|Atp7b	http://amigo.geneontology.org/amigo/term/GO:0000166	35	10	Gbp2b,Pim2,Brsk2,Gbp3,Camk2a,Gbp5,Gbp4,Slc22a4,Acsbg1,Prkg2,Irak3,Srxn1,Pde5a,Acta2,Bik,Met,Abca8b,Mapk13,Rhoc,Ksr1,Dnah2,Src,Abcg2,Ehd2,Ntrk1,Gimap9,Cck,Abca1,Abcb1a,Smc1b,Gk,Mylk2,Mras,Ripk2,Rab15	Dgkg,Abcd2,Fgr,Pif1,Khk,Camk1,Fam20c,Oasl2,Jak3,Atp7b
negative regulation of cell population proliferation	Gene Ontology	GO:0008285	17	390	0.000109961	0.00197742	Ptgs2|Vdr|Pim2|Inhba|Hp|Hmox1|Ntrk1|Pdpn|Il6|Ptprf|Igf1|Fosl1|Vegfc|Il1a|Il1b|Slfn1|Scin	http://amigo.geneontology.org/amigo/term/GO:0008285	15	2	Ptgs2,Vdr,Pim2,Inhba,Hmox1,Ntrk1,Pdpn,Il6,Ptprf,Fosl1,Vegfc,Il1a,Il1b,Slfn1,Scin	Hp,Igf1
synapse	Gene Ontology	GO:0045202	26	766	0.000112383	0.00200385	Cyfip2|Nrcam|Vgf|Camk2a|Clu|Nr1d1|Slc9b2|Srcin1|Ppfia4|Efnb1|Syt7|Slc17a6|Syn1|Kctd12|Sh3kbp1|Grap|Cbln3|Dlg3|Slc6a4|Chrm4|Itga5|Mx1|Dlgap3|Fabp5|Ptprn|Kcnb1	http://amigo.geneontology.org/amigo/term/GO:0045202	21	5	Cyfip2,Nrcam,Vgf,Camk2a,Clu,Nr1d1,Slc9b2,Srcin1,Syt7,Slc17a6,Syn1,Kctd12,Sh3kbp1,Grap,Slc6a4,Chrm4,Itga5,Dlgap3,Fabp5,Ptprn,Kcnb1	Ppfia4,Efnb1,Cbln3,Dlg3,Mx1
cell projection	Gene Ontology	GO:0042995	33	1088	0.000113923	0.00202274	Actn1|Nrcam|Avil|Camk2a|Pdpn|Mefv|Cx3cl1|Nr1d1|Grin1|Slc9b2|Srcin1|Scin|Laptm4b|Fgr|Syt7|Flrt3|Rhoc|Ksr1|Aif1|Dnah2|Kctd12|Carmil1|Ehd2|Fgd2|Arrb1|Crocc|Nox1|Nckap1|Scimp|Psd4|Ptprn|Kcnb1|Rilpl2	http://amigo.geneontology.org/amigo/term/GO:0042995	28	5	Actn1,Nrcam,Avil,Camk2a,Pdpn,Mefv,Cx3cl1,Nr1d1,Slc9b2,Srcin1,Scin,Laptm4b,Syt7,Flrt3,Rhoc,Ksr1,Aif1,Dnah2,Kctd12,Carmil1,Ehd2,Nox1,Nckap1,Scimp,Psd4,Ptprn,Kcnb1,Rilpl2	Grin1,Fgr,Fgd2,Arrb1,Crocc
integral component of plasma membrane	Gene Ontology	GO:0005887	36	1232	0.000115063	0.0020344	Cd207|Chrm4|Plaur|Slc16a12|Plxna4|Crtam|Cldn11|Tmem132a|Cd36|Slc39a8|Met|Flrt3|Tmem150b|Pcdhb22|Slc39a4|Tcam1|Aqp3|Plppr2|Slc28a2|Ntrk1|Gpr18|Adgrl2|Abca1|Sema6d|Sema4d|Gm28710|Rgs16|Slc6a4|S1pr3|Slc6a8|Slc24a3|Ank|Cybb|F2rl2|Fcgr4|Gpr84	http://amigo.geneontology.org/amigo/term/GO:0005887	28	8	Cd207,Chrm4,Plaur,Plxna4,Crtam,Tmem132a,Cd36,Slc39a8,Met,Flrt3,Tmem150b,Slc39a4,Tcam1,Aqp3,Plppr2,Slc28a2,Ntrk1,Gpr18,Adgrl2,Abca1,Gm28710,Rgs16,Slc6a4,S1pr3,Slc6a8,Ank,F2rl2,Fcgr4	Slc16a12,Cldn11,Pcdhb22,Sema6d,Sema4d,Slc24a3,Cybb,Gpr84
ruffle membrane	Gene Ontology	GO:0032587	7	69	0.00011841	0.0020848	Src|Hp|Itga5|Pdpn|Fgr|Psd4|Aif1	http://amigo.geneontology.org/amigo/term/GO:0032587	5	2	Src,Itga5,Pdpn,Psd4,Aif1	Hp,Fgr
membrane raft	Gene Ontology	GO:0045121	14	282	0.000122175	0.00214214	Abcg2|Efnb1|Tnfrsf1b|Slc6a4|Ahnak|Prnp|Cpe|Pdpn|Card11|Abca1|Thy1|Tmem132a|Hp|Furin	http://amigo.geneontology.org/amigo/term/GO:0045121	10	4	Abcg2,Tnfrsf1b,Slc6a4,Prnp,Cpe,Pdpn,Abca1,Thy1,Tmem132a,Furin	Efnb1,Ahnak,Card11,Hp
positive regulation of nitric oxide biosynthetic process	Gene Ontology	GO:0045429	6	48	0.000128392	0.00222851	Ptgs2|Il6|Klf2|Clu|Il1b|Aif1	http://amigo.geneontology.org/amigo/term/GO:0045429	5	1	Ptgs2,Il6,Clu,Il1b,Aif1	Klf2
anchored component of membrane	Gene Ontology	GO:0031225	10	151	0.00012869	0.00222851	Plaur|Plet1|Ly6a|Ntng2|Cd59a|Prnp|Mmp19|Gfra4|Ly6c2|Thy1	http://amigo.geneontology.org/amigo/term/GO:0031225	8	2	Plaur,Plet1,Ntng2,Cd59a,Prnp,Mmp19,Gfra4,Thy1	Ly6a,Ly6c2
actin crosslink formation	Gene Ontology	GO:0051764	4	15	0.000141693	0.00242376	Tnnt2|Marcks|Aif1|Actn1	http://amigo.geneontology.org/amigo/term/GO:0051764	4	0	Tnnt2,Marcks,Aif1,Actn1
macrophage chemotaxis	Gene Ontology	GO:0048246	4	15	0.000141693	0.00242376	Cx3cl1|Ccl3|Ccl12|Cx3cr1	http://amigo.geneontology.org/amigo/term/GO:0048246	3	1	Cx3cl1,Ccl3,Ccl12	Cx3cr1
metallopeptidase activity	Gene Ontology	GO:0008237	10	154	0.000149744	0.00253061	Adamts7|Mmp13|Cpd|Cpe|Mmp19|Adam33|Ece1|Mmp9|Mmp3|Anpep	http://amigo.geneontology.org/amigo/term/GO:0008237	10	0	Adamts7,Mmp13,Cpd,Cpe,Mmp19,Adam33,Ece1,Mmp9,Mmp3,Anpep
negative regulation of cysteine-type endopeptidase activity involved in apoptotic process	Gene Ontology	GO:0043154	7	72	0.000151263	0.00254606	Ptgs2|Igf1|Src|Thbs1|Il6|Arrb1|Gas6	http://amigo.geneontology.org/amigo/term/GO:0043154	4	3	Ptgs2,Src,Thbs1,Il6	Igf1,Arrb1,Gas6
heparin binding	Gene Ontology	GO:0008201	10	155	0.000157377	0.00263026	Crispld2|Ang|Ccl7|Cfh|Ptprf|Ccl5|Thbs1|Col5a3|Nav2|Nrp1	http://amigo.geneontology.org/amigo/term/GO:0008201	6	4	Crispld2,Ccl7,Ptprf,Ccl5,Thbs1,Col5a3	Ang,Cfh,Nav2,Nrp1
negative regulation of interleukin-6 production	Gene Ontology	GO:0032715	6	50	0.000157516	0.00263026	Zc3h12a|Ghr|Klf2|Arrb1|Irak3|Gas6	http://amigo.geneontology.org/amigo/term/GO:0032715	3	3	Zc3h12a,Ghr,Irak3	Klf2,Arrb1,Gas6
fever generation	Gene Ontology	GO:0001660	3	5	0.000160082	0.00265207	Il1rn|Il1b|Il1a	http://amigo.geneontology.org/amigo/term/GO:0001660	3	0	Il1rn,Il1b,Il1a
kinase activity	Gene Ontology	GO:0016301	22	609	0.000162037	0.00266066	Pim2|Brsk2|Camk2a|Prkg2|Irak3|Dgkg|Bik|Fgr|Met|Khk|Mapk13|Ksr1|Src|Camk1|Fam20c|Ntrk1|Fggy|Cck|Mylk2|Ripk2|Jak3|Gk	http://amigo.geneontology.org/amigo/term/GO:0016301	16	6	Pim2,Brsk2,Camk2a,Prkg2,Irak3,Bik,Met,Mapk13,Ksr1,Src,Ntrk1,Fggy,Cck,Mylk2,Ripk2,Gk	Dgkg,Fgr,Khk,Camk1,Fam20c,Jak3
fibronectin binding	Gene Ontology	GO:0001968	5	31	0.000162497	0.00266066	Thbs1|Ctsk|Itga4|Mmp9|Mmp13	http://amigo.geneontology.org/amigo/term/GO:0001968	4	1	Thbs1,Ctsk,Mmp9,Mmp13	Itga4
positive regulation of reactive oxygen species metabolic process	Gene Ontology	GO:2000379	5	31	0.000162497	0.00266066	Nox1|Gadd45a|Acod1|Zc3h12a|Thbs1	http://amigo.geneontology.org/amigo/term/GO:2000379	5	0	Nox1,Gadd45a,Acod1,Zc3h12a,Thbs1
positive regulation of phosphatidylinositol 3-kinase signaling	Gene Ontology	GO:0014068	7	73	0.000163723	0.00267034	Dcn|Igf1|Ccl5|Ntrk1|Fgr|Csf3|Sema4d	http://amigo.geneontology.org/amigo/term/GO:0014068	4	3	Dcn,Ccl5,Ntrk1,Csf3	Igf1,Fgr,Sema4d
cell-cell junction	Gene Ontology	GO:0005911	12	222	0.000174879	0.0027909	Dlg3|Aqp3|Ahnak|Itga4|Actn1|Igsf11|Lims2|Slc5a1|Flrt3|Itga5|Sh3kbp1|F11r	http://amigo.geneontology.org/amigo/term/GO:0005911	9	3	Aqp3,Actn1,Igsf11,Lims2,Slc5a1,Flrt3,Itga5,Sh3kbp1,F11r	Dlg3,Ahnak,Itga4
interleukin-1 receptor binding	Gene Ontology	GO:0005149	4	16	0.000175094	0.0027909	Il1rn|Il1b|Il1f6|Il1a	http://amigo.geneontology.org/amigo/term/GO:0005149	4	0	Il1rn,Il1b,Il1f6,Il1a
negative regulation of amyloid-beta formation	Gene Ontology	GO:1902430	4	16	0.000175094	0.0027909	Sorl1|Clu|Igf1|Prnp	http://amigo.geneontology.org/amigo/term/GO:1902430	2	2	Clu,Prnp	Sorl1,Igf1
protease binding	Gene Ontology	GO:0002020	9	128	0.000182207	0.00288243	Cstdc4|Timp1|Ccbe1|Lcn2|Prnp|Ecm1|Serpine1|Il1r1|Furin	http://amigo.geneontology.org/amigo/term/GO:0002020	9	0	Cstdc4,Timp1,Ccbe1,Lcn2,Prnp,Ecm1,Serpine1,Il1r1,Furin
positive regulation of calcium ion transport	Gene Ontology	GO:0051928	5	32	0.000185664	0.00288294	Camk2a|Ccr1|Tmem132a|Jak3|Ccl5	http://amigo.geneontology.org/amigo/term/GO:0051928	4	1	Camk2a,Ccr1,Tmem132a,Ccl5	Jak3
positive regulation of protein tyrosine kinase activity	Gene Ontology	GO:0061098	5	32	0.000185664	0.00288294	Dlg3|Prnp|Il34|Srcin1|Gas6	http://amigo.geneontology.org/amigo/term/GO:0061098	3	2	Prnp,Il34,Srcin1	Dlg3,Gas6
positive regulation of mitotic nuclear division	Gene Ontology	GO:0045840	5	32	0.000185664	0.00288294	Edn1|Met|Il1b|Igf1|Il1a	http://amigo.geneontology.org/amigo/term/GO:0045840	4	1	Edn1,Met,Il1b,Il1a	Igf1
lipopolysaccharide-mediated signaling pathway	Gene Ontology	GO:0031663	5	32	0.000185664	0.00288294	Il1b|Ripk2|Ccl12|Cck|Ccl5	http://amigo.geneontology.org/amigo/term/GO:0031663	5	0	Il1b,Ripk2,Ccl12,Cck,Ccl5
microglial cell activation	Gene Ontology	GO:0001774	5	32	0.000185664	0.00288294	Cx3cl1|Clu|Aif1|Cx3cr1|Tlr7	http://amigo.geneontology.org/amigo/term/GO:0001774	3	2	Cx3cl1,Clu,Aif1	Cx3cr1,Tlr7
neuron projection morphogenesis	Gene Ontology	GO:0048812	7	75	0.000191134	0.00295696	Lif|Brsk2|Plxna4|Lifr|Clu|Nyap1|Nckap1	http://amigo.geneontology.org/amigo/term/GO:0048812	6	1	Lif,Brsk2,Plxna4,Clu,Nyap1,Nckap1	Lifr
phosphatase activity	Gene Ontology	GO:0016791	9	129	0.00019246	0.00296656	Epm2a|Acpp|Plppr2|Abcb1a|Ptprf|Fbp1|Dusp14|Ptprn|Ptpn5	http://amigo.geneontology.org/amigo/term/GO:0016791	8	1	Acpp,Plppr2,Abcb1a,Ptprf,Fbp1,Dusp14,Ptprn,Ptpn5	Epm2a
regulation of apoptotic process	Gene Ontology	GO:0042981	11	192	0.00020079	0.00308366	Bcl2l15|Card11|Arrb1|Rassf6|Il6|Ripk2|Jak3|Cck|Irak3|Clu|Myc	http://amigo.geneontology.org/amigo/term/GO:0042981	8	3	Bcl2l15,Rassf6,Il6,Ripk2,Cck,Irak3,Clu,Myc	Card11,Arrb1,Jak3
circadian rhythm	Gene Ontology	GO:0007623	7	76	0.000206166	0.00314328	Nos2|Igf1|Slc6a4|Ntrk1|Prf1|Prkg2|Nr1d1	http://amigo.geneontology.org/amigo/term/GO:0007623	6	1	Nos2,Slc6a4,Ntrk1,Prf1,Prkg2,Nr1d1	Igf1
sensory perception of pain	Gene Ontology	GO:0019233	7	76	0.000206166	0.00314328	Ptgs2|Hoxb8|Il1rn|Alox5|Ntrk1|Il12b|Edn1	http://amigo.geneontology.org/amigo/term/GO:0019233	5	2	Ptgs2,Il1rn,Ntrk1,Il12b,Edn1	Hoxb8,Alox5
collagen catabolic process	Gene Ontology	GO:0030574	5	33	0.000211266	0.00320942	Mmp19|Ctsk|Mmp9|Mmp3|Mmp13	http://amigo.geneontology.org/amigo/term/GO:0030574	5	0	Mmp19,Ctsk,Mmp9,Mmp3,Mmp13
memory	Gene Ontology	GO:0007613	8	103	0.000219794	0.00331503	Il1rn|Igf1|Cx3cr1|Ptgs2|Slc6a4|Itga5|Il1b|Atxn1	http://amigo.geneontology.org/amigo/term/GO:0007613	6	2	Il1rn,Ptgs2,Slc6a4,Itga5,Il1b,Atxn1	Igf1,Cx3cr1
rough endoplasmic reticulum lumen	Gene Ontology	GO:0048237	3	6	0.000237539	0.00354455	Edn1|Lyz2|Lyz1	http://amigo.geneontology.org/amigo/term/GO:0048237	3	0	Edn1,Lyz2,Lyz1
negative regulation of neuroinflammatory response	Gene Ontology	GO:0150079	3	6	0.000237539	0.00354455	Nr1d1|Igf1|Tnfrsf1b	http://amigo.geneontology.org/amigo/term/GO:0150079	2	1	Nr1d1,Tnfrsf1b	Igf1
positive regulation of microglial cell migration	Gene Ontology	GO:1904141	3	6	0.000237539	0.00354455	Cx3cl1|Csf1|Cx3cr1	http://amigo.geneontology.org/amigo/term/GO:1904141	2	1	Cx3cl1,Csf1	Cx3cr1
integrin-mediated signaling pathway	Gene Ontology	GO:0007229	7	79	0.000257068	0.00377493	Src|Itgb7|Itga4|Itga5|Fgr|Thy1|Nrp1	http://amigo.geneontology.org/amigo/term/GO:0007229	4	3	Src,Itgb7,Itga5,Thy1	Itga4,Fgr,Nrp1
leukocyte migration involved in inflammatory response	Gene Ontology	GO:0002523	4	18	0.00025836	0.00377493	Cx3cl1|Ppbp|Alox5|S100a8	http://amigo.geneontology.org/amigo/term/GO:0002523	3	1	Cx3cl1,Ppbp,S100a8	Alox5
negative regulation of cytokine secretion	Gene Ontology	GO:0050710	4	18	0.00025836	0.00377493	Hdac9|Cx3cl1|Il6|Tnfsf4	http://amigo.geneontology.org/amigo/term/GO:0050710	3	1	Cx3cl1,Il6,Tnfsf4	Hdac9
cytolysis	Gene Ontology	GO:0019835	4	18	0.00025836	0.00377493	Hc|Lyz1|Prf1|Lyz2	http://amigo.geneontology.org/amigo/term/GO:0019835	4	0	Hc,Lyz1,Prf1,Lyz2
copper ion binding	Gene Ontology	GO:0005507	6	56	0.000277203	0.00403623	Ang|Hamp|Prnp|Il1a|Cp|Atp7b	http://amigo.geneontology.org/amigo/term/GO:0005507	3	3	Hamp,Prnp,Il1a	Ang,Cp,Atp7b
cell cycle arrest	Gene Ontology	GO:0007050	7	81	0.000296287	0.00429239	Rassf1|Gadd45a|Il12b|Thbs1|Inhba|Myc|Slfn1	http://amigo.geneontology.org/amigo/term/GO:0007050	7	0	Rassf1,Gadd45a,Il12b,Thbs1,Inhba,Myc,Slfn1
positive regulation of protein phosphorylation	Gene Ontology	GO:0001934	12	236	0.000297856	0.00429239	Eng|Plaur|Mmp9|Ntrk1|Il34|Vegfc|Arrb1|Il1b|Sema4d|Aif1|Ptpn5|Gas6	http://amigo.geneontology.org/amigo/term/GO:0001934	9	3	Eng,Plaur,Mmp9,Ntrk1,Il34,Vegfc,Il1b,Aif1,Ptpn5	Arrb1,Sema4d,Gas6
positive regulation of cytokine secretion	Gene Ontology	GO:0050715	5	36	0.000304367	0.00435638	Src|Crtam|Fgr|Tnfsf15|Il1a	http://amigo.geneontology.org/amigo/term/GO:0050715	4	1	Src,Crtam,Tnfsf15,Il1a	Fgr
positive regulation of T cell migration	Gene Ontology	GO:2000406	4	19	0.000309186	0.00439545	Ccl5|Itga4|Aif1|Tnfsf4	http://amigo.geneontology.org/amigo/term/GO:2000406	3	1	Ccl5,Aif1,Tnfsf4	Itga4
interleukin-1-mediated signaling pathway	Gene Ontology	GO:0070498	4	19	0.000309186	0.00439545	Irak3|Il1b|Il1r1|Il1a	http://amigo.geneontology.org/amigo/term/GO:0070498	4	0	Irak3,Il1b,Il1r1,Il1a
sequence-specific double-stranded DNA binding	Gene Ontology	GO:1990837	19	511	0.000315487	0.00446993	Batf|Hoxb8|Gfi1|Cebpd|Jdp2|Irf4|Rorc|Tfcp2l1|Mef2c|Fosl1|Klf2|Creb3l4|Hes1|Egr3|Nr1d1|Bcl6b|Nfix|Pou2f2|Prdm1	http://amigo.geneontology.org/amigo/term/GO:1990837	13	6	Batf,Gfi1,Cebpd,Jdp2,Irf4,Rorc,Tfcp2l1,Fosl1,Creb3l4,Nr1d1,Bcl6b,Pou2f2,Prdm1	Hoxb8,Mef2c,Klf2,Hes1,Egr3,Nfix
positive regulation of neuron projection development	Gene Ontology	GO:0010976	10	171	0.000331807	0.00461632	Arsb|Camk1|Avil|Ntrk1|Il6|Met|Serpinf1|Cx3cl1|Serpini1|Ptpn5	http://amigo.geneontology.org/amigo/term/GO:0010976	7	3	Avil,Ntrk1,Il6,Met,Cx3cl1,Serpini1,Ptpn5	Arsb,Camk1,Serpinf1
positive regulation of cytosolic calcium ion concentration	Gene Ontology	GO:0007204	10	171	0.000331807	0.00461632	Ccl3|Cxcl3|Cx3cr1|Ghr|Fpr1|Ptger2|Ccr1|Jak3|Edn1|Il1b	http://amigo.geneontology.org/amigo/term/GO:0007204	8	2	Ccl3,Cxcl3,Ghr,Fpr1,Ptger2,Ccr1,Edn1,Il1b	Cx3cr1,Jak3
exocytosis	Gene Ontology	GO:0006887	8	110	0.00033352	0.00461632	Rab3il1|Brsk2|Ccl5|Syt7|Ccr1|Exoc3l2|Kcnb1|Srcin1	http://amigo.geneontology.org/amigo/term/GO:0006887	6	2	Brsk2,Ccl5,Syt7,Ccr1,Kcnb1,Srcin1	Rab3il1,Exoc3l2
protein phosphorylation	Gene Ontology	GO:0006468	20	556	0.000333882	0.00461632	Src|Pim2|Brsk2|Camk1|Rorc|Fam20c|Mylk2|Ntrk1|Fgr|Camk2a|Met|Ripk2|Jak3|Cck|Prkg2|Irak3|Bik|Mapk13|Ksr1|Gas6	http://amigo.geneontology.org/amigo/term/GO:0006468	15	5	Src,Pim2,Brsk2,Rorc,Mylk2,Ntrk1,Camk2a,Met,Ripk2,Cck,Prkg2,Irak3,Bik,Mapk13,Ksr1	Camk1,Fam20c,Fgr,Jak3,Gas6
glial cell proliferation	Gene Ontology	GO:0014009	3	7	0.000335692	0.00461632	Lgi4|Areg|Epm2a	http://amigo.geneontology.org/amigo/term/GO:0014009	1	2	Areg	Lgi4,Epm2a
positive regulation of type 2 immune response	Gene Ontology	GO:0002830	3	7	0.000335692	0.00461632	Clcf1|Il33|Tnfsf4	http://amigo.geneontology.org/amigo/term/GO:0002830	3	0	Clcf1,Il33,Tnfsf4
axonogenesis involved in innervation	Gene Ontology	GO:0060385	3	7	0.000335692	0.00461632	Itga4|Ntrk1|Nrp1	http://amigo.geneontology.org/amigo/term/GO:0060385	1	2	Ntrk1	Itga4,Nrp1
positive regulation of fever generation	Gene Ontology	GO:0031622	3	7	0.000335692	0.00461632	Ptgs2|Il1b|Ccl5	http://amigo.geneontology.org/amigo/term/GO:0031622	3	0	Ptgs2,Il1b,Ccl5
positive regulation of T-helper 2 cell differentiation	Gene Ontology	GO:0045630	3	7	0.000335692	0.00461632	Il6|Il4ra|Tnfsf4	http://amigo.geneontology.org/amigo/term/GO:0045630	3	0	Il6,Il4ra,Tnfsf4
calcium ion transport	Gene Ontology	GO:0006816	9	141	0.000357761	0.00490378	Areg|Epm2a|Vdr|Ccl5|Slc24a3|Ramp3|Camk2a|Ccr1|Tmem132a	http://amigo.geneontology.org/amigo/term/GO:0006816	7	2	Areg,Vdr,Ccl5,Ramp3,Camk2a,Ccr1,Tmem132a	Epm2a,Slc24a3
cell chemotaxis	Gene Ontology	GO:0060326	7	84	0.000363982	0.00497285	Cx3cr1|Sema5a|Eng|Gpr183|Ccr1|Cx3cl1|Ccl22	http://amigo.geneontology.org/amigo/term/GO:0060326	4	3	Eng,Ccr1,Cx3cl1,Ccl22	Cx3cr1,Sema5a,Gpr183
transferase activity	Gene Ontology	GO:0016740	44	1732	0.00042241	0.00571544	Hectd2|Pim2|Brsk2|Dgat2|Camk2a|Rnf144b|Prdm1|Hecw2|Prkg2|Irak3|Chpf|Dgkg|Bik|Xylt2|Rnf183|Met|Khk|Mapk13|Ksr1|Jak3|Neurl1b|Src|Gstt4|B3galnt1|Camk1|Ndst1|Fam20c|Oasl2|Ntrk1|Qpct|Gstp1|Fggy|Cck|Dtwd2|Upp1|Kmt2d|St8sia4|Mylk2|Mgst2|Ripk2|Gbe1|A4galt|Gk|Fgr	http://amigo.geneontology.org/amigo/term/GO:0016740	32	12	Hectd2,Pim2,Brsk2,Dgat2,Camk2a,Prdm1,Hecw2,Prkg2,Irak3,Chpf,Bik,Xylt2,Rnf183,Met,Mapk13,Ksr1,Src,Gstt4,B3galnt1,Ndst1,Ntrk1,Qpct,Gstp1,Fggy,Cck,Dtwd2,Upp1,Mylk2,Mgst2,Ripk2,A4galt,Gk	Rnf144b,Dgkg,Khk,Jak3,Neurl1b,Camk1,Fam20c,Oasl2,Kmt2d,St8sia4,Gbe1,Fgr
negative regulation of interleukin-10 production	Gene Ontology	GO:0032693	4	21	0.000431687	0.0057304	Cd274|Jak3|Il23a|Il12b	http://amigo.geneontology.org/amigo/term/GO:0032693	3	1	Cd274,Il23a,Il12b	Jak3
activation of protein kinase B activity	Gene Ontology	GO:0032148	4	21	0.000431687	0.0057304	Src|Ang|Igf1|Gas6	http://amigo.geneontology.org/amigo/term/GO:0032148	1	3	Src	Ang,Igf1,Gas6
alditol:NADP+ 1-oxidoreductase activity	Gene Ontology	GO:0004032	4	21	0.000431687	0.0057304	Akr1b3|Akr1b8|Adh7|Akr1c13	http://amigo.geneontology.org/amigo/term/GO:0004032	4	0	Akr1b3,Akr1b8,Adh7,Akr1c13
positive regulation of monocyte chemotaxis	Gene Ontology	GO:0090026	4	21	0.000431687	0.0057304	Ccr1|Ccl5|Aif1|Serpine1	http://amigo.geneontology.org/amigo/term/GO:0090026	4	0	Ccr1,Ccl5,Aif1,Serpine1
positive regulation of cell migration involved in sprouting angiogenesis	Gene Ontology	GO:0090050	4	21	0.000431687	0.0057304	Hdac9|Ptgs2|Hmox1|Nrp1	http://amigo.geneontology.org/amigo/term/GO:0090050	2	2	Ptgs2,Hmox1	Hdac9,Nrp1
calcium ion binding	Gene Ontology	GO:0005509	21	613	0.000444641	0.00586536	S100a8|Actn1|Fam20c|Ehd2|Ltbp1|Mmp13|Cubn|Cetn4|Ccbe1|Prnp|Clec4a2|Pkd1l2|Dgkg|Cd93|Scin|Prf1|Tnc|Thbs1|Syt7|Aif1|Gas6	http://amigo.geneontology.org/amigo/term/GO:0005509	17	4	S100a8,Actn1,Ehd2,Ltbp1,Mmp13,Cubn,Cetn4,Ccbe1,Prnp,Clec4a2,Pkd1l2,Scin,Prf1,Tnc,Thbs1,Syt7,Aif1	Fam20c,Dgkg,Cd93,Gas6
negative regulation of microglial cell activation	Gene Ontology	GO:1903979	3	8	0.000456617	0.00592138	Cx3cl1|Nr1d1|Cst7	http://amigo.geneontology.org/amigo/term/GO:1903979	2	1	Cx3cl1,Nr1d1	Cst7
positive regulation of cytokine-mediated signaling pathway	Gene Ontology	GO:0001961	3	8	0.000456617	0.00592138	Ripk2|Cck|Gas6	http://amigo.geneontology.org/amigo/term/GO:0001961	2	1	Ripk2,Cck	Gas6
negative regulation of cytokine-mediated signaling pathway	Gene Ontology	GO:0001960	3	8	0.000456617	0.00592138	Irak3|Ecm1|Ptprf	http://amigo.geneontology.org/amigo/term/GO:0001960	3	0	Irak3,Ecm1,Ptprf
symbiont-containing vacuole membrane	Gene Ontology	GO:0020005	3	8	0.000456617	0.00592138	Gbp2b|Gbp3|Gbp4	http://amigo.geneontology.org/amigo/term/GO:0020005	3	0	Gbp2b,Gbp3,Gbp4
caveola	Gene Ontology	GO:0005901	7	88	0.000472919	0.00605231	Ptgs2|Vdr|Ehd2|Src|Hp|Hmox1|Cd36	http://amigo.geneontology.org/amigo/term/GO:0005901	6	1	Ptgs2,Vdr,Ehd2,Src,Hmox1,Cd36	Hp
activation of MAPK activity	Gene Ontology	GO:0000187	7	88	0.000472919	0.00605231	Igf1|Ghr|Thbs1|Met|Arrb1|Il1b|Ighm	http://amigo.geneontology.org/amigo/term/GO:0000187	4	3	Ghr,Thbs1,Met,Il1b	Igf1,Arrb1,Ighm
positive regulation of smooth muscle cell migration	Gene Ontology	GO:0014911	5	40	0.000473196	0.00605231	Src|Myc|Igf1|Sema6d|Ccl5	http://amigo.geneontology.org/amigo/term/GO:0014911	3	2	Src,Myc,Ccl5	Igf1,Sema6d
protein kinase B signaling	Gene Ontology	GO:0043491	5	40	0.000473196	0.00605231	Il1b|Igf1|Ccl12|Ccl5|Gas6	http://amigo.geneontology.org/amigo/term/GO:0043491	3	2	Il1b,Ccl12,Ccl5	Igf1,Gas6
axon guidance	Gene Ontology	GO:0007411	10	180	0.000486433	0.00616539	Efnb1|Sema5a|Nrcam|Ntrk1|Plxna4|Flrt3|Prtg|Sema6d|Sema4d|Nrp1	http://amigo.geneontology.org/amigo/term/GO:0007411	4	6	Nrcam,Ntrk1,Plxna4,Flrt3	Efnb1,Sema5a,Prtg,Sema6d,Sema4d,Nrp1
defense response to Gram-negative bacterium	Gene Ontology	GO:0050829	8	117	0.000491193	0.00620702	Il17a|Il23a|Slc11a1|Il12b|Ighm|Lyz2|Lyz1|Serpine1	http://amigo.geneontology.org/amigo/term/GO:0050829	7	1	Il17a,Il23a,Slc11a1,Il12b,Lyz2,Lyz1,Serpine1	Ighm
positive regulation of tumor necrosis factor production	Gene Ontology	GO:0032760	6	63	0.000496427	0.00623571	Ccl3|Il23a|Il12b|Ripk2|Cck|Clu	http://amigo.geneontology.org/amigo/term/GO:0032760	6	0	Ccl3,Il23a,Il12b,Ripk2,Cck,Clu
positive regulation of macrophage activation	Gene Ontology	GO:0043032	4	22	0.000504367	0.00629785	Il4ra|Il33|Hamp|Thbs1	http://amigo.geneontology.org/amigo/term/GO:0043032	4	0	Il4ra,Il33,Hamp,Thbs1
regulation of fat cell differentiation	Gene Ontology	GO:0045598	4	22	0.000504367	0.00629785	Nr1d1|Alox5|Rorc|Hes1	http://amigo.geneontology.org/amigo/term/GO:0045598	2	2	Nr1d1,Rorc	Alox5,Hes1
I-kappaB kinase/NF-kappaB signaling	Gene Ontology	GO:0007249	5	41	0.000524641	0.00643642	Tifa|Card11|Ripk2|Tlr7|Cck	http://amigo.geneontology.org/amigo/term/GO:0007249	2	3	Ripk2,Cck	Tifa,Card11,Tlr7
cytokine binding	Gene Ontology	GO:0019955	5	41	0.000524641	0.00643642	Il13ra2|Lif|Ebi3|Lifr|Il12b	http://amigo.geneontology.org/amigo/term/GO:0019955	4	1	Il13ra2,Lif,Ebi3,Il12b	Lifr
peptidase inhibitor activity	Gene Ontology	GO:0030414	8	119	0.000545904	0.0066778	Wfikkn1|Timp1|Ambp|Cst7|Stfa2|Serpini1|Serpinb1b|Serpine1	http://amigo.geneontology.org/amigo/term/GO:0030414	5	3	Timp1,Stfa2,Serpini1,Serpinb1b,Serpine1	Wfikkn1,Ambp,Cst7
cholesterol homeostasis	Gene Ontology	GO:0042632	7	91	0.000570523	0.00695872	Vdr|Hdac9|Dgat2|Cd36|Fabp4|Abca1|Nr1d1	http://amigo.geneontology.org/amigo/term/GO:0042632	6	1	Vdr,Dgat2,Cd36,Fabp4,Abca1,Nr1d1	Hdac9
heart development	Gene Ontology	GO:0007507	12	255	0.000576186	0.00700748	Tnnt2|Eng|Hdac9|Ndst1|Mmp13|Itga4|Mef2c|Flrt3|Ece1|Mmp9|Edn1|Nrp1	http://amigo.geneontology.org/amigo/term/GO:0007507	8	4	Tnnt2,Eng,Ndst1,Mmp13,Flrt3,Ece1,Mmp9,Edn1	Hdac9,Itga4,Mef2c,Nrp1
positive regulation of chemokine production	Gene Ontology	GO:0032722	4	23	0.000585345	0.00705769	Il6|Ripk2|Tlr7|Cck	http://amigo.geneontology.org/amigo/term/GO:0032722	3	1	Il6,Ripk2,Cck	Tlr7
intracellular signal transduction	Gene Ontology	GO:0035556	16	412	0.000587027	0.00705774	Src|Asb13|Brsk2|Socs2|Rassf1|Mapk13|Hmox1|Scg2|Rgs9|Chn1|Jak3|Ksr1|Edn1|Irak3|Dgkg|Blnk	http://amigo.geneontology.org/amigo/term/GO:0035556	13	3	Src,Brsk2,Socs2,Rassf1,Mapk13,Hmox1,Scg2,Rgs9,Chn1,Ksr1,Edn1,Irak3,Blnk	Asb13,Jak3,Dgkg
ciliary neurotrophic factor receptor binding	Gene Ontology	GO:0005127	3	9	0.000602284	0.00713919	Lif|Lifr|Clcf1	http://amigo.geneontology.org/amigo/term/GO:0005127	2	1	Lif,Clcf1	Lifr
positive regulation of granulocyte macrophage colony-stimulating factor production	Gene Ontology	GO:0032725	3	9	0.000602284	0.00713919	Il1b|Il12b|Il23a	http://amigo.geneontology.org/amigo/term/GO:0032725	3	0	Il1b,Il12b,Il23a
autocrine signaling	Gene Ontology	GO:0035425	3	9	0.000602284	0.00713919	Cx3cl1|S100a8|Cx3cr1	http://amigo.geneontology.org/amigo/term/GO:0035425	2	1	Cx3cl1,S100a8	Cx3cr1
T-helper 17 cell lineage commitment	Gene Ontology	GO:0072540	3	9	0.000602284	0.00713919	Il6|Batf|Irf4	http://amigo.geneontology.org/amigo/term/GO:0072540	3	0	Il6,Batf,Irf4
extracellular exosome	Gene Ontology	GO:0070062	7	92	0.000606391	0.00716768	Naglu|Cubn|Cd274|Ahnak|Itga4|Anpep|Serpine1	http://amigo.geneontology.org/amigo/term/GO:0070062	4	3	Cubn,Cd274,Anpep,Serpine1	Naglu,Ahnak,Itga4
cell adhesion molecule binding	Gene Ontology	GO:0050839	6	66	0.000623847	0.00735336	Src|Itgb7|Itga4|Itga5|Cpe|Ptprf	http://amigo.geneontology.org/amigo/term/GO:0050839	5	1	Src,Itgb7,Itga5,Cpe,Ptprf	Itga4
ion transport	Gene Ontology	GO:0006811	20	586	0.000630219	0.00740772	Areg|Slc39a8|Cp|Slc11a1|Lcn2|Tmem132a|Slc17a6|Slc6a8|Slc24a3|Slc22a4|Slc5a1|Slc31a2|Ttyh3|Cybb|Atp6v0d2|Kcnb1|Slc9b2|Slc39a4|Slc4a8|Atp7b	http://amigo.geneontology.org/amigo/term/GO:0006811	15	5	Areg,Slc39a8,Slc11a1,Lcn2,Tmem132a,Slc17a6,Slc6a8,Slc22a4,Slc5a1,Slc31a2,Atp6v0d2,Kcnb1,Slc9b2,Slc39a4,Slc4a8	Cp,Slc24a3,Ttyh3,Cybb,Atp7b
positive regulation of I-kappaB kinase/NF-kappaB signaling	Gene Ontology	GO:0043123	8	122	0.000637118	0.00746794	Pim2|Card11|Tifa|Ripk2|Cck|Cx3cl1|Il1a|Il1b	http://amigo.geneontology.org/amigo/term/GO:0043123	6	2	Pim2,Ripk2,Cck,Cx3cl1,Il1a,Il1b	Card11,Tifa
negative regulation of extrinsic apoptotic signaling pathway	Gene Ontology	GO:2001237	5	43	0.000640006	0.00748096	Nrp1|Src|Igf1|Scg2|Tnfsf4	http://amigo.geneontology.org/amigo/term/GO:2001237	3	2	Src,Scg2,Tnfsf4	Nrp1,Igf1
transforming growth factor beta binding	Gene Ontology	GO:0050431	4	24	0.000675136	0.00784799	Eng|Wfikkn1|Ltbp1|Thbs1	http://amigo.geneontology.org/amigo/term/GO:0050431	3	1	Eng,Ltbp1,Thbs1	Wfikkn1
catalytic activity	Gene Ontology	GO:0003824	17	463	0.000732191	0.00837245	Upp1|Hal|Arsb|Lyz2|Camk1|Ndst1|Gldc|Lancl3|Lyz1|Hdc|Acsbg1|Naga|Fbp1|Hao1|Odc1|Pde5a|Gbe1	http://amigo.geneontology.org/amigo/term/GO:0003824	13	4	Upp1,Hal,Lyz2,Ndst1,Gldc,Lancl3,Lyz1,Hdc,Acsbg1,Fbp1,Hao1,Odc1,Pde5a	Arsb,Camk1,Naga,Gbe1
glutamatergic synapse	Gene Ontology	GO:0098978	18	506	0.000735677	0.00838951	Camk2a|Src|Dlg3|Chrm4|Ghr|Ntng2|Slc4a8|Camk1|Slc6a8|Nrp1|Actn1|Syt7|Dlgap3|Flrt3|Efnb1|Adgrl2|Nrcam|Rgs9	http://amigo.geneontology.org/amigo/term/GO:0098978	14	4	Camk2a,Src,Chrm4,Ghr,Ntng2,Slc4a8,Slc6a8,Actn1,Syt7,Dlgap3,Flrt3,Adgrl2,Nrcam,Rgs9	Dlg3,Camk1,Nrp1,Efnb1
basolateral plasma membrane	Gene Ontology	GO:0016323	11	226	0.000741577	0.00843394	Slc39a8|Dlg3|Arrb1|Aqp3|Slc16a12|Pdpn|Cd300lg|Abca1|Slc9b2|Tmem132a|Atp7b	http://amigo.geneontology.org/amigo/term/GO:0016323	6	5	Slc39a8,Aqp3,Pdpn,Abca1,Slc9b2,Tmem132a	Dlg3,Arrb1,Slc16a12,Cd300lg,Atp7b
protein kinase activity	Gene Ontology	GO:0004672	18	508	0.000768293	0.00857732	Src|Pim2|Brsk2|Ccl5|Camk1|Mapk13|Mylk2|Ntrk1|Fgr|Camk2a|Met|Ripk2|Jak3|Cck|Prkg2|Irak3|Ksr1|Bik	http://amigo.geneontology.org/amigo/term/GO:0004672	15	3	Src,Pim2,Brsk2,Ccl5,Mapk13,Mylk2,Ntrk1,Camk2a,Met,Ripk2,Cck,Prkg2,Irak3,Ksr1,Bik	Camk1,Fgr,Jak3
positive regulation of B cell proliferation	Gene Ontology	GO:0030890	5	45	0.00077338	0.00857732	Mef2c|Clcf1|Gpr183|Ighm|Card11	http://amigo.geneontology.org/amigo/term/GO:0030890	1	4	Clcf1	Mef2c,Gpr183,Ighm,Card11
negative regulation of T cell proliferation	Gene Ontology	GO:0042130	5	45	0.00077338	0.00857732	Cd80|Il2ra|Slfn1|Pde5a|Cd274	http://amigo.geneontology.org/amigo/term/GO:0042130	5	0	Cd80,Il2ra,Slfn1,Pde5a,Cd274
positive regulation of extracellular matrix disassembly	Gene Ontology	GO:0090091	3	10	0.000774568	0.00857732	Il6|Pdpn|Sema5a	http://amigo.geneontology.org/amigo/term/GO:0090091	2	1	Il6,Pdpn	Sema5a
complement activation, alternative pathway	Gene Ontology	GO:0006957	3	10	0.000774568	0.00857732	Hc|Cfb|Cfh	http://amigo.geneontology.org/amigo/term/GO:0006957	1	2	Hc	Cfb,Cfh
export across plasma membrane	Gene Ontology	GO:0140115	3	10	0.000774568	0.00857732	Abcg2|Abcb1a|Abca1	http://amigo.geneontology.org/amigo/term/GO:0140115	3	0	Abcg2,Abcb1a,Abca1
regulation of phagocytosis	Gene Ontology	GO:0050764	3	10	0.000774568	0.00857732	Cd36|Fgr|Syt7	http://amigo.geneontology.org/amigo/term/GO:0050764	2	1	Cd36,Syt7	Fgr
response to amyloid-beta	Gene Ontology	GO:1904645	3	10	0.000774568	0.00857732	Prnp|Ramp3|Mmp9	http://amigo.geneontology.org/amigo/term/GO:1904645	3	0	Prnp,Ramp3,Mmp9
positive regulation of cold-induced thermogenesis	Gene Ontology	GO:0120162	7	97	0.000813486	0.00898464	Il4ra|Ghr|Lcn2|Irf4|Scd1|Fabp4|Fabp5	http://amigo.geneontology.org/amigo/term/GO:0120162	6	1	Il4ra,Ghr,Lcn2,Irf4,Fabp4,Fabp5	Scd1
positive regulation of osteoblast differentiation	Gene Ontology	GO:0045669	6	70	0.000831559	0.0091363	Bmp6|Igf1|Cebpd|Fam20c|Mef2c|Il6	http://amigo.geneontology.org/amigo/term/GO:0045669	3	3	Bmp6,Cebpd,Il6	Igf1,Fam20c,Mef2c
regulation of sensory perception of pain	Gene Ontology	GO:0051930	5	46	0.000847349	0.00928553	Edn1|Il1a|Fcgr4|Acpp|Fabp5	http://amigo.geneontology.org/amigo/term/GO:0051930	5	0	Edn1,Il1a,Fcgr4,Acpp,Fabp5
negative regulation of angiogenesis	Gene Ontology	GO:0016525	7	98	0.000860901	0.00940954	Dcn|Cx3cr1|Gadd45a|Alox5|Thbs1|Serpinf1|Cd59a	http://amigo.geneontology.org/amigo/term/GO:0016525	4	3	Dcn,Gadd45a,Thbs1,Cd59a	Cx3cr1,Alox5,Serpinf1
coreceptor activity	Gene Ontology	GO:0015026	4	26	0.000883221	0.00955422	Gfra4|Cd80|Ramp3|Eng	http://amigo.geneontology.org/amigo/term/GO:0015026	4	0	Gfra4,Cd80,Ramp3,Eng
response to interferon-gamma	Gene Ontology	GO:0034341	4	26	0.000883221	0.00955422	Mefv|Vdr|Ccl5|Slc11a1	http://amigo.geneontology.org/amigo/term/GO:0034341	4	0	Mefv,Vdr,Ccl5,Slc11a1
growth factor binding	Gene Ontology	GO:0019838	5	47	0.00092646	0.0099707	Lif|Igfbp4|Lifr|Ltbp1|Nrp1	http://amigo.geneontology.org/amigo/term/GO:0019838	2	3	Lif,Ltbp1	Igfbp4,Lifr,Nrp1
