# Supplementary material for: Toxoplasma gondii PPM3H regulates the parasite virulence and modulates host immune and inflammatory responses in mice
Source: Vet Res. 2025 Aug 26;56:171. doi: 10.1186/s13567-025-01603-y (PMC12379425; doi:10.1186/s13567-025-01603-y)
Supplement: Supplementary file 7 — Additional file 7. List of the 152 mouse DEGs shared between the RH-PPM3H-KO vs. RH and PRU-PPM3H-R vs. PRU comparisons. [file 13567_2025_1603_MOESM7_ESM.xlsx]

## Sheet: Common genes
Genes	PRU-PPM3H-R vs. PRU	RH-PPM3H-KO vs. RH	Clusters number
Slc16a12	-1.82541	1.39119	Cluster 1
Kbtbd11	-1.827	1.15742	Cluster 1
Ifi27l2a	-1.72699	1.25071	Cluster 1
Macrod1	-1.38399	1.02584	Cluster 1
Tmem176a	-1.37843	1.09767	Cluster 1
Sapcd2	-1.12902	1.10882	Cluster 1
Ifi44l	-1.10871	1.07537	Cluster 1
Ambp	-1.06673	1.18062	Cluster 1
Cldn11	-2.66761	-1.03353	Cluster 2
Il4i1	-2.90137	-2.74586	Cluster 2
Egr3	-1.44398	-2.72362	Cluster 2
Igf1	-1.52405	-1.94285	Cluster 2
Mgl2	-1.01731	-2.21774	Cluster 2
Hivep3	-1.09308	-1.21045	Cluster 2
Gprin2	1.37415	-6.4601	Cluster 3
Olr1	1.09026	-4.78164	Cluster 3
Areg	1.5231	-4.70487	Cluster 3
Mab21l3	1.30818	-2.53852	Cluster 3
Cd274	1.0328	-1.26963	Cluster 3
Osgin2	1.06618	-1.1467	Cluster 3
Tmem132a	1.10813	-1.06979	Cluster 3
Mmp19	1.18082	-1.15609	Cluster 3
Tm4sf19	1.32699	-1.07897	Cluster 3
Furin	1.4129	-1.09886	Cluster 3
Irf4	1.1104	-2.33092	Cluster 3
Hdc	1.07026	-2.04195	Cluster 3
Gldc	1.12671	-2.02208	Cluster 3
Abca1	1.258	-1.9964	Cluster 3
Hid1	1.22908	-2.17033	Cluster 3
Rgs16	1.26348	-1.38597	Cluster 3
Gm20056	1.33619	-1.38705	Cluster 3
Myc	1.35211	-1.43452	Cluster 3
Mir155hg	1.00865	-1.61438	Cluster 3
Ptgs2	1.06458	-1.74521	Cluster 3
Cystm1	1.11744	-1.72426	Cluster 3
Phlda1	1.38627	-1.58668	Cluster 3
Slc39a8	1.25832	-1.67543	Cluster 3
Errfi1	1.34611	-1.73049	Cluster 3
Abcb1a	1.3627	-1.72228	Cluster 3
Bcl6b	1.39492	-1.70948	Cluster 3
Hcar2	1.4615	-1.69707	Cluster 3
Ptger2	1.39059	-1.7974	Cluster 3
6530402F18Rik	1.47813	-1.87126	Cluster 3
Tnfrsf1b	1.49562	-1.91863	Cluster 3
Ctla2b	1.5495	-1.34071	Cluster 3
Dgat2	1.68593	-1.34899	Cluster 3
Cd36	1.82455	-1.4029	Cluster 3
Ksr1	1.83954	-1.30605	Cluster 3
Scimp	1.84755	-1.24523	Cluster 3
Psd4	1.95959	-1.30064	Cluster 3
Serpinb6b	2.04779	-1.29939	Cluster 3
Tarm1	1.69279	-1.04064	Cluster 3
Flrt3	1.09168	-4.10395	Cluster 3
Ccl24	1.0389	-3.66736	Cluster 3
Eml1	1.20751	-3.69149	Cluster 3
Tnfsf4	1.29588	-3.6466	Cluster 3
Ccl22	1.32272	-3.77099	Cluster 3
Il2rb	1.37406	-4.18264	Cluster 3
Cx3cl1	1.51456	-3.99614	Cluster 3
Dnah2	1.52654	-3.88904	Cluster 3
Ppbp	1.81023	-3.91376	Cluster 3
Ramp3	1.16883	-3.06394	Cluster 3
Csf1	1.23851	-3.20372	Cluster 3
Marcks	1.42814	-3.28132	Cluster 3
Cd83	1.49174	-3.15702	Cluster 3
Spata31d1b	1.70378	-3.04753	Cluster 3
Gadd45a	1.77146	-2.86094	Cluster 3
Syt7	1.85881	-3.24697	Cluster 3
F2rl2	1.88255	-3.41352	Cluster 3
Il1r1	1.93543	-3.36576	Cluster 3
Ptprn	2.04015	-2.49851	Cluster 3
Il23a	2.09194	-2.79607	Cluster 3
Gm17173	2.33432	-3.54624	Cluster 3
Il1bos	2.16059	-3.14372	Cluster 3
Edn1	2.28601	-3.30506	Cluster 3
Vdr	2.44674	-3.18579	Cluster 3
Lif	2.37697	-2.90301	Cluster 3
Tnc	2.36666	-3.86099	Cluster 3
Socs2	2.57596	-3.80451	Cluster 3
Ccl7	1.92912	-2.02328	Cluster 3
Adh7	2.13493	-2.04774	Cluster 3
Il1rn	2.14018	-2.17674	Cluster 3
Gimap5	2.33691	-2.29875	Cluster 3
Pdzk1ip1	2.49179	-2.32201	Cluster 3
Sh2d2a	2.25278	-1.78989	Cluster 3
Syn1	2.44696	-1.6861	Cluster 3
Fsd1l	2.48687	-1.58065	Cluster 3
Mmp13	2.51398	-2.00155	Cluster 3
Fhod3	2.89054	-3.67722	Cluster 3
Il2ra	2.82684	-3.11031	Cluster 3
Lad1	3.08384	-3.25893	Cluster 3
Crabp2	3.23475	-3.71361	Cluster 3
Dlgap3	3.16148	-3.51526	Cluster 3
Il1a	3.36503	-3.46466	Cluster 3
Serpinb6e	3.3095	-3.92492	Cluster 3
Ece1	3.65048	-3.26932	Cluster 3
Nrcam	3.44146	-2.98708	Cluster 3
Serpinb9b	2.49181	-1.11078	Cluster 3
Tnfrsf8	2.95275	-2.50303	Cluster 3
Carmil1	3.20404	-2.4245	Cluster 3
Gm6093	3.21699	-2.57069	Cluster 3
Il1b	3.16835	-2.0141	Cluster 3
Ntng2	3.36004	-2.13279	Cluster 3
Plxna4	3.4856	-1.7586	Cluster 3
Arg1	3.12617	-4.4891	Cluster 3
Ly75	3.37297	-4.39427	Cluster 3
Gm5907	2.14842	-4.2893	Cluster 3
Timp1	2.37289	-4.36106	Cluster 3
Ttc39c	2.6183	-4.38247	Cluster 3
Vegfc	3.08333	-1.2848	Cluster 3
Prkg2	4.25972	-2.84123	Cluster 3
4930438A08Rik	4.30685	-2.43889	Cluster 3
Tnfsf15	4.03097	-3.9204	Cluster 3
Fhl2	4.31936	-3.7383	Cluster 3
Cxcl3	4.61452	-3.39298	Cluster 3
Ccl17	4.7033	-3.51458	Cluster 3
Il13ra2	5.04815	-2.94456	Cluster 3
Il6	5.09579	-3.3486	Cluster 3
Klk9	5.10351	-2.51314	Cluster 3
4930459C07Rik	4.67028	-1.00084	Cluster 3
Pdpn	4.81914	-1.50564	Cluster 3
Thbs1	4.9638	-1.68282	Cluster 3
Il11	5.73046	-2.24959	Cluster 3
Ccbe1	5.83226	-2.23854	Cluster 3
Pmepa1	5.58632	-1.86854	Cluster 3
Col5a3	5.88138	-1.92283	Cluster 3
Inhba	3.09024	-5.2211	Cluster 3
Map7d2	3.28114	-5.47169	Cluster 3
Acpp	5.18322	-4.08638	Cluster 3
Gm5152	6.29214	-3.4518	Cluster 3
Il33	5.76359	-5.49285	Cluster 3
Hc	5.19638	-7.21192	Cluster 3
Hamp	6.34557	-6.76532	Cluster 3
Batf	8.04222	-2.57295	Cluster 3
Lst1	1.05091	1.04605	Cluster 4
mt-Tp	1.18138	1.04729	Cluster 4
H2bc21	1.18534	1.0306	Cluster 4
Mgst2	1.1749	1.44712	Cluster 4
Cdk2ap2	1.6343	1.01433	Cluster 4
Gm12138	1.76104	1.22825	Cluster 4
Gm38056	1.79117	1.59075	Cluster 4
Akr1b3	1.87972	1.48245	Cluster 4
7SK	1.48434	2.33575	Cluster 4
Pacrg	2.82942	1.79059	Cluster 4
Gm20634	3.5074	1.44274	Cluster 4
Acp5	3.5763	1.20273	Cluster 4
Mmp9	4.03053	1.15926	Cluster 4
Sgk2	4.23089	1.72906	Cluster 4
Ctsk	4.79308	2.30908	Cluster 4
Prss35	4.00749	3.50284	Cluster 4
Ankrd2	6.71935	1.95793	Cluster 4
Slc6a4	7.25103	1.1345	Cluster 4
