# Supplementary material for: Toxoplasma gondii PPM3H regulates the parasite virulence and modulates host immune and inflammatory responses in mice
Source: Vet Res. 2025 Aug 26;56:171. doi: 10.1186/s13567-025-01603-y (PMC12379425; doi:10.1186/s13567-025-01603-y)
Supplement: Supplementary file 8 — Additional file 8. Pathway and GO enrichment analyses of mouse genes in Cluster 1 and Cluster 3. [file 13567_2025_1603_MOESM8_ESM.xlsx]

## Sheet: KEGG
Database	ID	Input number	Background number	P-Value	BH-adjusted P value	Input	Hyperlink	Gene number in Cluster 1	Gene number in Cluster 3	Gene in Cluster 1	Gene in Cluster 3
Cytokine-cytokine receptor interaction	KEGG PATHWAY	25	296	3.10633e-27	4.78374e-24	Il1rn|Lif|Il2ra|Il11|Cxcl3|Il6|Tnfrsf8|Cx3cl1|Tnfrsf1b|Il23a|Ccl17|Csf1|Il13ra2|Il2rb|Ccl7|Tnfsf15|Ppbp|Il1a|Il1b|Il1r1|Inhba|Il33|Ccl22|Ccl24|Tnfsf4	http://www.genome.jp/kegg-bin/show_pathway?mmu04060/mmu:57349%09red/mmu:21941%09red/mmu:16193%09red/mmu:77125%09red/mmu:326623%09red/mmu:56221%09red/mmu:20312%09red/mmu:16165%09red/mmu:330122%09red/mmu:22164%09red/mmu:20299%09red/mmu:20295%09red/mmu:21938%09red/mmu:16323%09red/mmu:16181%09red/mmu:83430%09red/mmu:16184%09red/mmu:16185%09red/mmu:16880%09red/mmu:12977%09red/mmu:16177%09red/mmu:16176…	0	25		Il1rn,Lif,Il2ra,Il11,Cxcl3,Il6,Tnfrsf8,Cx3cl1,Tnfrsf1b,Il23a,Ccl17,Csf1,Il13ra2,Il2rb,Ccl7,Tnfsf15,Ppbp,Il1a,Il1b,Il1r1,Inhba,Il33,Ccl22,Ccl24,Tnfsf4
Viral protein interaction with cytokine and cytokine receptor	KEGG PATHWAY	12	103	4.09766e-15	1.05173e-12	Il2ra|Cxcl3|Ccl22|Tnfrsf1b|Ccl7|Ccl17|Csf1|Il6|Ppbp|Cx3cl1|Il2rb|Ccl24	http://www.genome.jp/kegg-bin/show_pathway?mmu04061/mmu:12977%09red/mmu:20299%09red/mmu:57349%09red/mmu:20295%09red/mmu:20312%09red/mmu:21938%09red/mmu:20306%09red/mmu:16193%09red/mmu:16185%09red/mmu:56221%09red/mmu:16184%09red/mmu:330122%09red	0	12		Il2ra,Cxcl3,Ccl22,Tnfrsf1b,Ccl7,Ccl17,Csf1,Il6,Ppbp,Cx3cl1,Il2rb,Ccl24
TNF signaling pathway	KEGG PATHWAY	9	113	2.88356e-10	3.58108e-08	Ptgs2|Cxcl3|Tnfrsf1b|Csf1|Il6|Edn1|Vegfc|Cx3cl1|Il1b	http://www.genome.jp/kegg-bin/show_pathway?mmu04668/mmu:12977%09red/mmu:13614%09red/mmu:330122%09red/mmu:22341%09red/mmu:20312%09red/mmu:21938%09red/mmu:16176%09red/mmu:19225%09red/mmu:16193%09red	0	9		Ptgs2,Cxcl3,Tnfrsf1b,Csf1,Il6,Edn1,Vegfc,Cx3cl1,Il1b
Jak-STAT signaling pathway	KEGG PATHWAY	9	165	6.69432e-09	4.68603e-07	Il13ra2|Lif|Il2ra|Il23a|Socs2|Il11|Il2rb|Il6|Myc	http://www.genome.jp/kegg-bin/show_pathway?mmu04630/mmu:16156%09red/mmu:16165%09red/mmu:17869%09red/mmu:216233%09red/mmu:16193%09red/mmu:16880%09red/mmu:83430%09red/mmu:16184%09red/mmu:16185%09red	0	9		Il13ra2,Lif,Il2ra,Il23a,Socs2,Il11,Il2rb,Il6,Myc
IL-17 signaling pathway	KEGG PATHWAY	7	91	3.6772e-08	2.26515e-06	Ptgs2|Cxcl3|Ccl7|Mmp13|Ccl17|Il6|Il1b	http://www.genome.jp/kegg-bin/show_pathway?mmu04657/mmu:330122%09red/mmu:20306%09red/mmu:17386%09red/mmu:16176%09red/mmu:19225%09red/mmu:16193%09red/mmu:20295%09red	0	7		Ptgs2,Cxcl3,Ccl7,Mmp13,Ccl17,Il6,Il1b
Hematopoietic cell lineage	KEGG PATHWAY	7	95	4.85574e-08	2.76957e-06	Il2ra|Il11|Csf1|Il6|Il1a|Il1b|Il1r1	http://www.genome.jp/kegg-bin/show_pathway?mmu04640/mmu:12977%09red/mmu:16177%09red/mmu:16176%09red/mmu:16175%09red/mmu:16193%09red/mmu:16156%09red/mmu:16184%09red	0	7		Il2ra,Il11,Csf1,Il6,Il1a,Il1b,Il1r1
Th17 cell differentiation	KEGG PATHWAY	7	102	7.68799e-08	3.69984e-06	Il2ra|Il2rb|Il23a|Irf4|Il6|Il1b|Il1r1	http://www.genome.jp/kegg-bin/show_pathway?mmu04659/mmu:16364%09red/mmu:16177%09red/mmu:16176%09red/mmu:16193%09red/mmu:83430%09red/mmu:16184%09red/mmu:16185%09red	0	7		Il2ra,Il2rb,Il23a,Irf4,Il6,Il1b,Il1r1
C-type lectin receptor signaling pathway	KEGG PATHWAY	7	112	1.40679e-07	6.2857e-06	Ptgs2|Il23a|Ccl17|Il6|Ksr1|Il1b|Ccl22	http://www.genome.jp/kegg-bin/show_pathway?mmu04625/mmu:20299%09red/mmu:20295%09red/mmu:16706%09red/mmu:16176%09red/mmu:19225%09red/mmu:16193%09red/mmu:83430%09red	0	7		Ptgs2,Il23a,Ccl17,Il6,Ksr1,Il1b,Ccl22
Rheumatoid arthritis	KEGG PATHWAY	6	84	5.42586e-07	2.14252e-05	Il23a|Il11|Csf1|Il6|Il1a|Il1b	http://www.genome.jp/kegg-bin/show_pathway?mmu05323/mmu:12977%09red/mmu:16176%09red/mmu:16175%09red/mmu:16193%09red/mmu:16156%09red/mmu:83430%09red	0	6		Il23a,Il11,Csf1,Il6,Il1a,Il1b
Chemokine signaling pathway	KEGG PATHWAY	7	200	5.77538e-06	0.000197647	Cxcl3|Ccl7|Ccl17|Ppbp|Cx3cl1|Ccl22|Ccl24	http://www.genome.jp/kegg-bin/show_pathway?mmu04062/mmu:20299%09red/mmu:57349%09red/mmu:56221%09red/mmu:330122%09red/mmu:20312%09red/mmu:20306%09red/mmu:20295%09red	0	7		Cxcl3,Ccl7,Ccl17,Ppbp,Cx3cl1,Ccl22,Ccl24
Pertussis	KEGG PATHWAY	5	76	7.28657e-06	0.000228339	Il6|Il1a|Il1b|Il23a|Hc	http://www.genome.jp/kegg-bin/show_pathway?mmu05133/mmu:16193%09red/mmu:15139%09red/mmu:83430%09red/mmu:16176%09red/mmu:16175%09red	0	5		Il6,Il1a,Il1b,Il23a,Hc
MAPK signaling pathway	KEGG PATHWAY	8	294	7.37637e-06	0.000228339	Areg|Gadd45a|Csf1|Vegfc|Il1a|Il1b|Myc|Il1r1	http://www.genome.jp/kegg-bin/show_pathway?mmu04010/mmu:11839%09red/mmu:22341%09red/mmu:12977%09red/mmu:17869%09red/mmu:16177%09red/mmu:16176%09red/mmu:16175%09red/mmu:13197%09red	0	8		Areg,Gadd45a,Csf1,Vegfc,Il1a,Il1b,Myc,Il1r1
Prion diseases	KEGG PATHWAY	4	34	7.41361e-06	0.000228339	Il6|Il1a|Il1b|Hc	http://www.genome.jp/kegg-bin/show_pathway?mmu05020/mmu:16193%09red/mmu:15139%09red/mmu:16176%09red/mmu:16175%09red	0	4		Il6,Il1a,Il1b,Hc
Pathways in cancer	KEGG PATHWAY	10	535	1.32379e-05	0.000384648	Ptgs2|Il2rb|Il23a|Il2ra|Gadd45a|Ptger2|Il6|Vegfc|Edn1|Myc	http://www.genome.jp/kegg-bin/show_pathway?mmu05200/mmu:13614%09red/mmu:22341%09red/mmu:19217%09red/mmu:17869%09red/mmu:19225%09red/mmu:16193%09red/mmu:83430%09red/mmu:13197%09red/mmu:16184%09red/mmu:16185%09red	0	10		Ptgs2,Il2rb,Il23a,Il2ra,Gadd45a,Ptger2,Il6,Vegfc,Edn1,Myc
AGE-RAGE signaling pathway in diabetic complications	KEGG PATHWAY	5	101	2.69998e-05	0.000696431	Edn1|Il1a|Il1b|Il6|Vegfc	http://www.genome.jp/kegg-bin/show_pathway?mmu04933/mmu:22341%09red/mmu:13614%09red/mmu:16193%09red/mmu:16176%09red/mmu:16175%09red	0	5		Edn1,Il1a,Il1b,Il6,Vegfc
Human cytomegalovirus infection	KEGG PATHWAY	7	256	2.71337e-05	0.000696431	Ptgs2|Ptger2|Il6|Cx3cl1|Il1b|Myc|Il1r1	http://www.genome.jp/kegg-bin/show_pathway?mmu05163/mmu:19217%09red/mmu:20312%09red/mmu:17869%09red/mmu:16177%09red/mmu:16176%09red/mmu:19225%09red/mmu:16193%09red	0	7		Ptgs2,Ptger2,Il6,Cx3cl1,Il1b,Myc,Il1r1
PI3K-Akt signaling pathway	KEGG PATHWAY	8	358	2.93288e-05	0.000733828	Areg|Il2rb|Il2ra|Csf1|Thbs1|Il6|Vegfc|Myc	http://www.genome.jp/kegg-bin/show_pathway?mmu04151/mmu:11839%09red/mmu:22341%09red/mmu:12977%09red/mmu:17869%09red/mmu:21825%09red/mmu:16193%09red/mmu:16184%09red/mmu:16185%09red	0	8		Areg,Il2rb,Il2ra,Csf1,Thbs1,Il6,Vegfc,Myc
Amoebiasis	KEGG PATHWAY	5	103	2.95437e-05	0.000733828	Il6|Il1b|Serpinb9b|Serpinb6b|Il1r1	http://www.genome.jp/kegg-bin/show_pathway?mmu05146/mmu:16193%09red/mmu:20706%09red/mmu:16177%09red/mmu:16176%09red/mmu:20708%09red	0	5		Il6,Il1b,Serpinb9b,Serpinb6b,Il1r1
Tuberculosis	KEGG PATHWAY	6	178	3.36774e-05	0.000810362	Vdr|Il23a|Il6|Ksr1|Il1a|Il1b	http://www.genome.jp/kegg-bin/show_pathway?mmu05152/mmu:13115%09red/mmu:16706%09red/mmu:16176%09red/mmu:16175%09red/mmu:16193%09red/mmu:83430%09red	0	6		Vdr,Il23a,Il6,Ksr1,Il1a,Il1b
Inflammatory bowel disease (IBD)	KEGG PATHWAY	4	59	5.61605e-05	0.00120121	Il6|Il1a|Il1b|Il23a	http://www.genome.jp/kegg-bin/show_pathway?mmu05321/mmu:16193%09red/mmu:83430%09red/mmu:16176%09red/mmu:16175%09red	0	4		Il6,Il1a,Il1b,Il23a
Osteoclast differentiation	KEGG PATHWAY	5	128	7.98109e-05	0.00157575	Fhl2|Il1a|Il1b|Csf1|Il1r1	http://www.genome.jp/kegg-bin/show_pathway?mmu04380/mmu:12977%09red/mmu:16177%09red/mmu:16176%09red/mmu:16175%09red/mmu:14200%09red	0	5		Fhl2,Il1a,Il1b,Csf1,Il1r1
Measles	KEGG PATHWAY	5	144	0.000136217	0.00238379	Il6|Il1a|Il1b|Il2rb|Il2ra	http://www.genome.jp/kegg-bin/show_pathway?mmu05162/mmu:16184%09red/mmu:16193%09red/mmu:16176%09red/mmu:16175%09red/mmu:16185%09red	0	5		Il6,Il1a,Il1b,Il2rb,Il2ra
Salmonella infection	KEGG PATHWAY	4	78	0.000157184	0.00265348	Il6|Il1a|Il1b|Cxcl3	http://www.genome.jp/kegg-bin/show_pathway?mmu05132/mmu:330122%09red/mmu:16176%09red/mmu:16175%09red/mmu:16193%09red	0	4		Il6,Il1a,Il1b,Cxcl3
TGF-beta signaling pathway	KEGG PATHWAY	4	95	0.00032411	0.00441707	Inhba|Myc|Hamp|Thbs1	http://www.genome.jp/kegg-bin/show_pathway?mmu04350/mmu:16323%09red/mmu:21825%09red/mmu:17869%09red/mmu:84506%09red	0	4		Inhba,Myc,Hamp,Thbs1
Fat digestion and absorption	KEGG PATHWAY	3	40	0.000384187	0.00488965	Dgat2|Cd36|Abca1	http://www.genome.jp/kegg-bin/show_pathway?mmu04975/mmu:20778%09red/mmu:11303%09red/mmu:67800%09red	0	3		Dgat2,Cd36,Abca1
Malaria	KEGG PATHWAY	3	55	0.000926838	0.0090766	Il6|Il1b|Thbs1	http://www.genome.jp/kegg-bin/show_pathway?mmu05144/mmu:21825%09red/mmu:16176%09red/mmu:16193%09red	0	3		Il6,Il1b,Thbs1
Legionellosis	KEGG PATHWAY	3	58	0.00107336	0.00989403	Il6|Il1b|Cxcl3	http://www.genome.jp/kegg-bin/show_pathway?mmu05134/mmu:330122%09red/mmu:16176%09red/mmu:16193%09red	0	3		Il6,Il1b,Cxcl3

## Sheet: GO
GO Term	Database	ID	Input number	Background number	P-Value	Corrected P-Value	Input	Hyperlink	Gene number in Cluster 1	Gene number in Cluster 3	Gene in Cluster 1	Gene in Cluster 3
cytokine activity	Gene Ontology	GO:0005125	20	221	1.80326e-22	9.81584e-20	Timp1|Il1rn|Il23a|Ccl7|Tnfsf15|Ccl17|Areg|Il11|Cxcl3|Csf1|Il6|Inhba|Edn1|Il33|Cx3cl1|Il1a|Il1b|Ccl22|Ccl24|Tnfsf4	http://amigo.geneontology.org/amigo/term/GO:0005125	0	20		Timp1,Il1rn,Il23a,Ccl7,Tnfsf15,Ccl17,Areg,Il11,Cxcl3,Csf1,Il6,Inhba,Edn1,Il33,Cx3cl1,Il1a,Il1b,Ccl22,Ccl24,Tnfsf4
extracellular space	Gene Ontology	GO:0005615	39	1684	1.91218e-22	9.81584e-20	Il1rn|Cxcl3|Acpp|Areg|Il11|Ambp|Ctla2b|Il6|Vegfc|Klk9|Cx3cl1|Serpinb9b|Tnfsf15|Ccbe1|Csf1|Col5a3|Flrt3|Edn1|Hc|Ccl7|Il23a|Mmp13|Mmp19|Thbs1|Ppbp|Il1a|Il1b|Il1r1|Timp1|Hamp|Arg1|Ccl17|Serpinb6b|Inhba|Il33|Serpinb6e|Ccl22|Ccl24|Tnfsf4	http://amigo.geneontology.org/amigo/term/GO:0005615	1	38	Ambp	Il1rn,Cxcl3,Acpp,Areg,Il11,Ctla2b,Il6,Vegfc,Klk9,Cx3cl1,Serpinb9b,Tnfsf15,Ccbe1,Csf1,Col5a3,Flrt3,Edn1,Hc,Ccl7,Il23a,Mmp13,Mmp19,Thbs1,Ppbp,Il1a,Il1b,Il1r1,Timp1,Hamp,Arg1,Ccl17,Serpinb6b,Inhba,Il33,Serpinb6e,Ccl22,Ccl24,Tnfsf4
inflammatory response	Gene Ontology	GO:0006954	22	348	1.82927e-21	7.04271e-19	Il1rn|Cxcl3|Il6|Cx3cl1|Tnfrsf1b|Olr1|Ccl17|Csf1|Ptger2|Hc|Il2ra|Ccl7|Il23a|Thbs1|Ppbp|Il1a|Il1b|Il1r1|Ptgs2|Ccl22|Ccl24|Tnfsf4	http://amigo.geneontology.org/amigo/term/GO:0006954	0	22		Il1rn,Cxcl3,Il6,Cx3cl1,Tnfrsf1b,Olr1,Ccl17,Csf1,Ptger2,Hc,Il2ra,Ccl7,Il23a,Thbs1,Ppbp,Il1a,Il1b,Il1r1,Ptgs2,Ccl22,Ccl24,Tnfsf4
extracellular region	Gene Ontology	GO:0005576	35	1684	1.26083e-18	3.88336e-16	Il1rn|Lif|Acpp|Nrcam|Il11|Ambp|Cxcl3|Il6|Vegfc|Cx3cl1|Furin|Il23a|Olr1|Ccbe1|Csf1|Flrt3|Edn1|Hc|Il13ra2|Ccl7|Tnfsf15|Mmp13|Mmp19|Thbs1|Il1a|Il1b|Il1r1|Timp1|Hamp|Arg1|Inhba|Lad1|Il33|Ccl22|Ccl24	http://amigo.geneontology.org/amigo/term/GO:0005576	1	34	Ambp	Il1rn,Lif,Acpp,Nrcam,Il11,Cxcl3,Il6,Vegfc,Cx3cl1,Furin,Il23a,Olr1,Ccbe1,Csf1,Flrt3,Edn1,Hc,Il13ra2,Ccl7,Tnfsf15,Mmp13,Mmp19,Thbs1,Il1a,Il1b,Il1r1,Timp1,Hamp,Arg1,Inhba,Lad1,Il33,Ccl22,Ccl24
membrane	Gene Ontology	GO:0016020	59	6528	9.99203e-15	2.19825e-12	Errfi1|Lif|Acpp|Vegfc|Ntng2|Areg|Nrcam|Cd274|Abca1|Carmil1|Pdpn|Tarm1|Marcks|Tnfrsf8|Cd36|Ptprn|Prkg2|Cx3cl1|Cystm1|Furin|Tnfrsf1b|Olr1|Hcar2|Csf1|Ptger2|Syt7|Slc39a8|Sh2d2a|Flrt3|Ksr1|Ifi27l2a|Scimp|Il13ra2|Il2rb|Vdr|Tnfsf15|Cd83|Mmp19|Pmepa1|Hid1|Ly75|Slc16a12|Tmem132a|Il1r1|Rgs16|Ptgs2|Abcb1a|Tmem176a|Ramp3|Plxna4|Ece1|Dlgap3|Dgat2|Pdzk1ip1|Psd4|F2rl2|Il2ra|Sapcd2|Tnfsf4	http://amigo.geneontology.org/amigo/term/GO:0016020	4	55	Ifi27l2a,Slc16a12,Tmem176a,Sapcd2	Errfi1,Lif,Acpp,Vegfc,Ntng2,Areg,Nrcam,Cd274,Abca1,Carmil1,Pdpn,Tarm1,Marcks,Tnfrsf8,Cd36,Ptprn,Prkg2,Cx3cl1,Cystm1,Furin,Tnfrsf1b,Olr1,Hcar2,Csf1,Ptger2,Syt7,Slc39a8,Sh2d2a,Flrt3,Ksr1,Scimp,Il13ra2,Il2rb,Vdr,Tnfsf15,Cd83,Mmp19,Pmepa1,Hid1,Ly75,Tmem132a,Il1r1,Rgs16,Ptgs2,Abcb1a,Ramp3,Plxna4,Ece1,Dlgap3,Dgat2,Pdzk1ip1,Psd4,F2rl2,Il2ra,Tnfsf4
immune response	Gene Ontology	GO:0006955	17	382	2.15274e-14	4.14402e-12	Il1rn|Il23a|Tnfrsf1b|Ccl7|Tnfsf15|Arg1|Cxcl3|Il6|Ppbp|Ifi44l|Cd274|Cx3cl1|Il1a|Il1b|Ccl22|Ccl24|Tnfsf4	http://amigo.geneontology.org/amigo/term/GO:0006955	1	16	Ifi44l	Il1rn,Il23a,Tnfrsf1b,Ccl7,Tnfsf15,Arg1,Cxcl3,Il6,Ppbp,Cd274,Cx3cl1,Il1a,Il1b,Ccl22,Ccl24,Tnfsf4
plasma membrane	Gene Ontology	GO:0005886	46	4216	5.79796e-14	9.92095e-12	Errfi1|Lif|Acpp|Ece1|Ntng2|Nrcam|Cd274|Abca1|Ambp|Carmil1|Pdpn|Tarm1|Marcks|Tnfrsf8|Cd36|Ptprn|Prkg2|Cx3cl1|Furin|Adh7|Olr1|Hcar2|Csf1|Ptger2|Syt7|Slc39a8|Sh2d2a|Flrt3|Ksr1|Scimp|Il2rb|Tnfsf15|Gldc|Mmp19|Slc16a12|Il1a|Tmem132a|Il1r1|Rgs16|Abcb1a|Ramp3|Plxna4|Dlgap3|Psd4|F2rl2|Sapcd2	http://amigo.geneontology.org/amigo/term/GO:0005886	3	43	Ambp,Slc16a12,Sapcd2	Errfi1,Lif,Acpp,Ece1,Ntng2,Nrcam,Cd274,Abca1,Carmil1,Pdpn,Tarm1,Marcks,Tnfrsf8,Cd36,Ptprn,Prkg2,Cx3cl1,Furin,Adh7,Olr1,Hcar2,Csf1,Ptger2,Syt7,Slc39a8,Sh2d2a,Flrt3,Ksr1,Scimp,Il2rb,Tnfsf15,Gldc,Mmp19,Il1a,Tmem132a,Il1r1,Rgs16,Abcb1a,Ramp3,Plxna4,Dlgap3,Psd4,F2rl2
protein binding	Gene Ontology	GO:0005515	49	5183	1.33613e-12	2.05765e-10	Errfi1|Lif|Eml1|Ntng2|Socs2|Nrcam|Cd274|Cxcl3|Pdpn|Il6|Marcks|Tmem176a|Vegfc|Prkg2|Bcl6b|Phlda1|Furin|Ctla2b|Serpinb9b|Tnfrsf1b|Ccl17|Csf1|Syt7|Sh2d2a|Flrt3|Edn1|Ksr1|Scimp|Syn1|Il13ra2|Vdr|Il2ra|Il23a|Ptgs2|Pmepa1|Thbs1|Abca1|Tmem132a|Il1r1|Areg|Batf|Gadd45a|Irf4|Plxna4|Fhl2|Il33|Ptprn|Myc|Tnfsf4	http://amigo.geneontology.org/amigo/term/GO:0005515	1	48	Tmem176a	Errfi1,Lif,Eml1,Ntng2,Socs2,Nrcam,Cd274,Cxcl3,Pdpn,Il6,Marcks,Vegfc,Prkg2,Bcl6b,Phlda1,Furin,Ctla2b,Serpinb9b,Tnfrsf1b,Ccl17,Csf1,Syt7,Sh2d2a,Flrt3,Edn1,Ksr1,Scimp,Syn1,Il13ra2,Vdr,Il2ra,Il23a,Ptgs2,Pmepa1,Thbs1,Abca1,Tmem132a,Il1r1,Areg,Batf,Gadd45a,Irf4,Plxna4,Fhl2,Il33,Ptprn,Myc,Tnfsf4
neutrophil chemotaxis	Gene Ontology	GO:0030593	8	70	2.0361e-10	2.85055e-08	Cxcl3|Ccl7|Ccl17|Ppbp|Cx3cl1|Il1b|Ccl22|Ccl24	http://amigo.geneontology.org/amigo/term/GO:0030593	0	8		Cxcl3,Ccl7,Ccl17,Ppbp,Cx3cl1,Il1b,Ccl22,Ccl24
chemokine activity	Gene Ontology	GO:0008009	7	43	3.02299e-10	3.58108e-08	Cxcl3|Ccl7|Ccl17|Ppbp|Cx3cl1|Ccl22|Ccl24	http://amigo.geneontology.org/amigo/term/GO:0008009	0	7		Cxcl3,Ccl7,Ccl17,Ppbp,Cx3cl1,Ccl22,Ccl24
chemokine-mediated signaling pathway	Gene Ontology	GO:0070098	7	44	3.49445e-10	3.8439e-08	Cxcl3|Ccl7|Ccl17|Ppbp|Cx3cl1|Ccl22|Ccl24	http://amigo.geneontology.org/amigo/term/GO:0070098	0	7		Cxcl3,Ccl7,Ccl17,Ppbp,Cx3cl1,Ccl22,Ccl24
cytokine-mediated signaling pathway	Gene Ontology	GO:0019221	9	128	8.12874e-10	8.3455e-08	Il13ra2|Lif|Il2rb|Il6|Ptprn|Cx3cl1|Il1a|Il1b|Il1r1	http://amigo.geneontology.org/amigo/term/GO:0019221	0	9		Il13ra2,Lif,Il2rb,Il6,Ptprn,Cx3cl1,Il1a,Il1b,Il1r1
positive regulation of vascular endothelial growth factor production	Gene Ontology	GO:0010575	6	26	9.22019e-10	8.56996e-08	Ptgs2|Ccbe1|Il6|Hc|Il1a|Il1b	http://amigo.geneontology.org/amigo/term/GO:0010575	0	6		Ptgs2,Ccbe1,Il6,Hc,Il1a,Il1b
integral component of membrane	Gene Ontology	GO:0016021	45	5373	9.46035e-10	8.56996e-08	Areg|Lif|Acpp|Il2ra|Nrcam|Cd274|Slc16a12|Pdpn|Tnfrsf8|Cd36|Ece1|Cystm1|Cx3cl1|Tm4sf19|Furin|Tnfrsf1b|Olr1|Tarm1|Csf1|Ptger2|Syt7|Slc39a8|Flrt3|Ifi27l2a|Scimp|Il13ra2|Il2rb|Dgat2|Tnfsf15|Cd83|Pmepa1|Ly75|Abca1|Tmem132a|Il1r1|Rgs16|Abcb1a|Tmem176a|Ramp3|Plxna4|Hcar2|Pdzk1ip1|Ptprn|F2rl2|Tnfsf4	http://amigo.geneontology.org/amigo/term/GO:0016021	3	42	Slc16a12,Ifi27l2a,Tmem176a	Areg,Lif,Acpp,Il2ra,Nrcam,Cd274,Pdpn,Tnfrsf8,Cd36,Ece1,Cystm1,Cx3cl1,Tm4sf19,Furin,Tnfrsf1b,Olr1,Tarm1,Csf1,Ptger2,Syt7,Slc39a8,Flrt3,Scimp,Il13ra2,Il2rb,Dgat2,Tnfsf15,Cd83,Pmepa1,Ly75,Abca1,Tmem132a,Il1r1,Rgs16,Abcb1a,Ramp3,Plxna4,Hcar2,Pdzk1ip1,Ptprn,F2rl2,Tnfsf4
positive regulation of cell migration	Gene Ontology	GO:0030335	11	247	1.01933e-09	8.72094e-08	Carmil1|Cd274|Csf1|Pdpn|Thbs1|Edn1|Vegfc|Cx3cl1|Il1b|Ccl24|Furin	http://amigo.geneontology.org/amigo/term/GO:0030335	0	11		Carmil1,Cd274,Csf1,Pdpn,Thbs1,Edn1,Vegfc,Cx3cl1,Il1b,Ccl24,Furin
cell surface	Gene Ontology	GO:0009986	16	679	1.2165e-09	9.86003e-08	Areg|Abcb1a|Il2ra|Cd274|Ambp|Il2rb|Ramp3|Thbs1|Cd36|Ece1|Abca1|Cx3cl1|Il1a|Furin|Il1r1|Tnfsf4	http://amigo.geneontology.org/amigo/term/GO:0009986	1	15	Ambp	Areg,Abcb1a,Il2ra,Cd274,Il2rb,Ramp3,Thbs1,Cd36,Ece1,Abca1,Cx3cl1,Il1a,Furin,Il1r1,Tnfsf4
positive regulation of ERK1 and ERK2 cascade	Gene Ontology	GO:0070374	10	218	4.61067e-09	3.55022e-07	Ccl7|Ccl17|Ramp3|Ccl24|Il6|Cx3cl1|Il1a|Il1b|Ccl22|Scimp	http://amigo.geneontology.org/amigo/term/GO:0070374	0	10		Ccl7,Ccl17,Ramp3,Ccl24,Il6,Cx3cl1,Il1a,Il1b,Ccl22,Scimp
positive regulation of cell population proliferation	Gene Ontology	GO:0008284	14	545	4.90406e-09	3.59631e-07	Ptgs2|Lif|Timp1|Areg|Il11|Csf1|Thbs1|Il6|Edn1|Vegfc|Cx3cl1|Il1b|Sapcd2|Myc	http://amigo.geneontology.org/amigo/term/GO:0008284	1	13	Sapcd2	Ptgs2,Lif,Timp1,Areg,Il11,Csf1,Thbs1,Il6,Edn1,Vegfc,Cx3cl1,Il1b,Myc
positive regulation of interleukin-10 production	Gene Ontology	GO:0032733	6	39	8.00432e-09	5.35941e-07	Il23a|Irf4|Cd274|Cd83|Il6|Tnfsf4	http://amigo.geneontology.org/amigo/term/GO:0032733	0	6		Il23a,Irf4,Cd274,Cd83,Il6,Tnfsf4
CCR chemokine receptor binding	Gene Ontology	GO:0048020	5	23	3.21068e-08	2.06018e-06	Cx3cl1|Ccl24|Ccl22|Ccl7|Ccl17	http://amigo.geneontology.org/amigo/term/GO:0048020	0	5		Cx3cl1,Ccl24,Ccl22,Ccl7,Ccl17
growth factor activity	Gene Ontology	GO:0008083	8	147	4.84149e-08	2.76957e-06	Areg|Timp1|Osgin2|Il11|Csf1|Il6|Inhba|Vegfc	http://amigo.geneontology.org/amigo/term/GO:0008083	0	8		Areg,Timp1,Osgin2,Il11,Csf1,Il6,Inhba,Vegfc
positive regulation of angiogenesis	Gene Ontology	GO:0045766	8	151	5.89943e-08	3.24469e-06	Ccbe1|Thbs1|Vegfc|Hc|Cx3cl1|Il1a|Il1b|Ccl24	http://amigo.geneontology.org/amigo/term/GO:0045766	0	8		Ccbe1,Thbs1,Vegfc,Hc,Cx3cl1,Il1a,Il1b,Ccl24
external side of plasma membrane	Gene Ontology	GO:0009897	13	564	6.13891e-08	3.25997e-06	Il13ra2|Lif|Il2ra|Cd274|Cd83|Il2rb|Pdpn|Thbs1|Il6|Ly75|Ece1|Abca1|Il1r1	http://amigo.geneontology.org/amigo/term/GO:0009897	0	13		Il13ra2,Lif,Il2ra,Cd274,Cd83,Il2rb,Pdpn,Thbs1,Il6,Ly75,Ece1,Abca1,Il1r1
lymphocyte chemotaxis	Gene Ontology	GO:0048247	5	27	6.51011e-08	3.34186e-06	Cx3cl1|Ccl24|Ccl22|Ccl7|Ccl17	http://amigo.geneontology.org/amigo/term/GO:0048247	0	5		Cx3cl1,Ccl24,Ccl22,Ccl7,Ccl17
cellular response to interleukin-1	Gene Ontology	GO:0071347	6	58	7.00327e-08	3.47904e-06	Ccl7|Ccl17|Il6|Cx3cl1|Ccl22|Ccl24	http://amigo.geneontology.org/amigo/term/GO:0071347	0	6		Ccl7,Ccl17,Il6,Cx3cl1,Ccl22,Ccl24
monocyte chemotaxis	Gene Ontology	GO:0002548	5	32	1.39084e-07	6.2857e-06	Cx3cl1|Ccl24|Ccl22|Ccl7|Ccl17	http://amigo.geneontology.org/amigo/term/GO:0002548	0	5		Cx3cl1,Ccl24,Ccl22,Ccl7,Ccl17
positive regulation of T cell proliferation	Gene Ontology	GO:0042102	6	66	1.42857e-07	6.2857e-06	Il2ra|Il23a|Cd274|Il6|Il1b|Tnfsf4	http://amigo.geneontology.org/amigo/term/GO:0042102	0	6		Il2ra,Il23a,Cd274,Il6,Il1b,Tnfsf4
positive regulation of interleukin-2 production	Gene Ontology	GO:0032743	5	33	1.59739e-07	6.83327e-06	Il1a|Cd83|Tnfsf4|Il1b|Irf4	http://amigo.geneontology.org/amigo/term/GO:0032743	0	5		Il1a,Cd83,Tnfsf4,Il1b,Irf4
cellular response to lipopolysaccharide	Gene Ontology	GO:0071222	9	250	2.04074e-07	8.4939e-06	Cxcl3|Tnfrsf1b|Cd274|Il6|Ppbp|Abca1|Il1a|Il1b|Tnfsf4	http://amigo.geneontology.org/amigo/term/GO:0071222	0	9		Cxcl3,Tnfrsf1b,Cd274,Il6,Ppbp,Abca1,Il1a,Il1b,Tnfsf4
positive regulation of smooth muscle cell proliferation	Gene Ontology	GO:0048661	6	79	3.86257e-07	1.56536e-05	Ptgs2|Thbs1|Il6|Edn1|Cx3cl1|Myc	http://amigo.geneontology.org/amigo/term/GO:0048661	0	6		Ptgs2,Thbs1,Il6,Edn1,Cx3cl1,Myc
positive regulation of interleukin-6 production	Gene Ontology	GO:0032755	6	105	1.86574e-06	7.11998e-05	Il6|Il33|Il1a|Il1b|Scimp|Tnfsf4	http://amigo.geneontology.org/amigo/term/GO:0032755	0	6		Il6,Il33,Il1a,Il1b,Scimp,Tnfsf4
fever generation	Gene Ontology	GO:0001660	3	5	1.89558e-06	7.11998e-05	Il1a|Il1b|Il1rn	http://amigo.geneontology.org/amigo/term/GO:0001660	0	3		Il1a,Il1b,Il1rn
cellular response to tumor necrosis factor	Gene Ontology	GO:0071356	6	106	1.9661e-06	7.20902e-05	Ccl7|Ccl17|Il6|Cx3cl1|Ccl22|Ccl24	http://amigo.geneontology.org/amigo/term/GO:0071356	0	6		Ccl7,Ccl17,Il6,Cx3cl1,Ccl22,Ccl24
microglial cell proliferation	Gene Ontology	GO:0061518	3	7	4.04252e-06	0.000141488	Cx3cl1|Il33|Csf1	http://amigo.geneontology.org/amigo/term/GO:0061518	0	3		Cx3cl1,Il33,Csf1
chemotaxis	Gene Ontology	GO:0006935	6	132	6.58839e-06	0.000220568	Cxcl3|Ccl7|Ccl17|Cx3cl1|Ccl22|Ccl24	http://amigo.geneontology.org/amigo/term/GO:0006935	0	6		Cxcl3,Ccl7,Ccl17,Cx3cl1,Ccl22,Ccl24
T-helper 17 cell lineage commitment	Gene Ontology	GO:0072540	3	9	7.37585e-06	0.000228339	Il6|Batf|Irf4	http://amigo.geneontology.org/amigo/term/GO:0072540	0	3		Il6,Batf,Irf4
secretory granule	Gene Ontology	GO:0030141	6	144	1.06182e-05	0.000320629	Acpp|Thbs1|Ece1|Klk9|Ptprn|Il1b	http://amigo.geneontology.org/amigo/term/GO:0030141	0	6		Acpp,Thbs1,Ece1,Klk9,Ptprn,Il1b
positive regulation of transcription by RNA polymerase II	Gene Ontology	GO:0045944	15	1208	1.18794e-05	0.000351812	Batf|Vdr|Hamp|Il23a|Irf4|Il11|Il6|Inhba|Edn1|Il33|Ptprn|Cx3cl1|Il1a|Il1b|Myc	http://amigo.geneontology.org/amigo/term/GO:0045944	0	15		Batf,Vdr,Hamp,Il23a,Irf4,Il11,Il6,Inhba,Edn1,Il33,Ptprn,Cx3cl1,Il1a,Il1b,Myc
positive regulation of prostaglandin secretion	Gene Ontology	GO:0032308	3	12	1.51453e-05	0.000424069	Edn1|Il1a|Il1b	http://amigo.geneontology.org/amigo/term/GO:0032308	0	3		Edn1,Il1a,Il1b
positive regulation of immunoglobulin secretion	Gene Ontology	GO:0051024	3	12	1.51453e-05	0.000424069	Il6|Il33|Tnfsf4	http://amigo.geneontology.org/amigo/term/GO:0051024	0	3		Il6,Il33,Tnfsf4
cellular response to interferon-gamma	Gene Ontology	GO:0071346	5	94	1.94068e-05	0.000533687	Cx3cl1|Ccl24|Ccl22|Ccl7|Ccl17	http://amigo.geneontology.org/amigo/term/GO:0071346	0	5		Cx3cl1,Ccl24,Ccl22,Ccl7,Ccl17
positive regulation of interleukin-13 production	Gene Ontology	GO:0032736	3	14	2.25266e-05	0.000608613	Tnfsf4|Il33|Irf4	http://amigo.geneontology.org/amigo/term/GO:0032736	0	3		Tnfsf4,Il33,Irf4
negative regulation of hormone secretion	Gene Ontology	GO:0046888	3	15	2.69672e-05	0.000696431	Edn1|Il11|Il6	http://amigo.geneontology.org/amigo/term/GO:0046888	0	3		Edn1,Il11,Il6
interleukin-1 receptor binding	Gene Ontology	GO:0005149	3	16	3.1947e-05	0.000780927	Il1a|Il1b|Il1rn	http://amigo.geneontology.org/amigo/term/GO:0005149	0	3		Il1a,Il1b,Il1rn
immune system process	Gene Ontology	GO:0002376	9	483	3.71869e-05	0.00087488	Il2ra|Il23a|Olr1|Irf4|Cd274|Csf1|Tarm1|Hc|Tmem132a	http://amigo.geneontology.org/amigo/term/GO:0002376	0	9		Il2ra,Il23a,Olr1,Irf4,Cd274,Csf1,Tarm1,Hc,Tmem132a
eosinophil chemotaxis	Gene Ontology	GO:0048245	3	17	3.74948e-05	0.00087488	Cx3cl1|Ccl7|Ccl24	http://amigo.geneontology.org/amigo/term/GO:0048245	0	3		Cx3cl1,Ccl7,Ccl24
intestinal absorption	Gene Ontology	GO:0050892	3	18	4.36394e-05	0.000988304	Abcb1a|Vdr|Cd36	http://amigo.geneontology.org/amigo/term/GO:0050892	0	3		Abcb1a,Vdr,Cd36
negative regulation of cytokine secretion	Gene Ontology	GO:0050710	3	18	4.36394e-05	0.000988304	Cx3cl1|Il6|Tnfsf4	http://amigo.geneontology.org/amigo/term/GO:0050710	0	3		Cx3cl1,Il6,Tnfsf4
response to cytokine	Gene Ontology	GO:0034097	4	57	4.94508e-05	0.00110368	Cd274|Lif|Timp1|Ptgs2	http://amigo.geneontology.org/amigo/term/GO:0034097	0	4		Cd274,Lif,Timp1,Ptgs2
interleukin-1-mediated signaling pathway	Gene Ontology	GO:0070498	3	19	5.0409e-05	0.001109	Il1a|Il1b|Il1r1	http://amigo.geneontology.org/amigo/term/GO:0070498	0	3		Il1a,Il1b,Il1r1
negative regulation of cell population proliferation	Gene Ontology	GO:0008285	8	390	5.29058e-05	0.00114753	Ptgs2|Vdr|Pdpn|Il6|Inhba|Vegfc|Il1a|Il1b	http://amigo.geneontology.org/amigo/term/GO:0008285	0	8		Ptgs2,Vdr,Pdpn,Il6,Inhba,Vegfc,Il1a,Il1b
positive regulation of glial cell proliferation	Gene Ontology	GO:0060252	3	20	5.78318e-05	0.00122001	Il6|Il1b|Myc	http://amigo.geneontology.org/amigo/term/GO:0060252	0	3		Il6,Il1b,Myc
positive regulation of gene expression	Gene Ontology	GO:0010628	9	528	7.27528e-05	0.00150319	Vdr|Csf1|Ramp3|Il6|Inhba|Il33|Il1a|Il1b|Myc	http://amigo.geneontology.org/amigo/term/GO:0010628	0	9		Vdr,Csf1,Ramp3,Il6,Inhba,Il33,Il1a,Il1b,Myc
lysosome	Gene Ontology	GO:0005764	8	409	7.32073e-05	0.00150319	Ctla2b|Acpp|Mmp13|Arg1|Ramp3|Syt7|Slc39a8|Il1b	http://amigo.geneontology.org/amigo/term/GO:0005764	0	8		Ctla2b,Acpp,Mmp13,Arg1,Ramp3,Syt7,Slc39a8,Il1b
positive regulation of macrophage activation	Gene Ontology	GO:0043032	3	22	7.47477e-05	0.00151462	Il33|Hamp|Thbs1	http://amigo.geneontology.org/amigo/term/GO:0043032	0	3		Il33,Hamp,Thbs1
serine-type endopeptidase inhibitor activity	Gene Ontology	GO:0004867	5	128	7.98109e-05	0.00157575	Serpinb6e|Serpinb9b|Ambp|Serpinb6b|Furin	http://amigo.geneontology.org/amigo/term/GO:0004867	1	4	Ambp	Serpinb6e,Serpinb9b,Serpinb6b,Furin
positive regulation of stress-activated MAPK cascade	Gene Ontology	GO:0032874	3	23	8.42955e-05	0.00164323	Il1a|Il1b|Scimp	http://amigo.geneontology.org/amigo/term/GO:0032874	0	3		Il1a,Il1b,Scimp
protein homodimerization activity	Gene Ontology	GO:0042803	10	671	8.6062e-05	0.00165669	Ptgs2|Acpp|Ece1|Gadd45a|Gldc|Dgat2|Ambp|Csf1|Flrt3|Tnc	http://amigo.geneontology.org/amigo/term/GO:0042803	1	9	Ambp	Ptgs2,Acpp,Ece1,Gadd45a,Gldc,Dgat2,Csf1,Flrt3,Tnc
receptor complex	Gene Ontology	GO:0043235	6	215	9.29258e-05	0.00176674	Il13ra2|Lif|Vdr|Olr1|Ramp3|Scimp	http://amigo.geneontology.org/amigo/term/GO:0043235	0	6		Il13ra2,Lif,Vdr,Olr1,Ramp3,Scimp
negative regulation of apoptotic process	Gene Ontology	GO:0043066	9	547	9.46798e-05	0.00177813	Il1rn|Il2rb|Timp1|Ptgs2|Pdpn|Thbs1|Fhl2|Il6|Cx3cl1	http://amigo.geneontology.org/amigo/term/GO:0043066	0	9		Il1rn,Il2rb,Timp1,Ptgs2,Pdpn,Thbs1,Fhl2,Il6,Cx3cl1
positive regulation of macrophage chemotaxis	Gene Ontology	GO:0010759	3	25	0.000105705	0.00193793	Cx3cl1|Csf1|Thbs1	http://amigo.geneontology.org/amigo/term/GO:0010759	0	3		Cx3cl1,Csf1,Thbs1
positive regulation of interleukin-4 production	Gene Ontology	GO:0032753	3	25	0.000105705	0.00193793	Tnfsf4|Il33|Irf4	http://amigo.geneontology.org/amigo/term/GO:0032753	0	3		Tnfsf4,Il33,Irf4
positive regulation of activated T cell proliferation	Gene Ontology	GO:0042104	3	26	0.000117621	0.00210623	Il2ra|Il23a|Tnfsf4	http://amigo.geneontology.org/amigo/term/GO:0042104	0	3		Il2ra,Il23a,Tnfsf4
positive regulation of neutrophil chemotaxis	Gene Ontology	GO:0090023	3	27	0.000130378	0.00230783	Edn1|Il1b|Il23a	http://amigo.geneontology.org/amigo/term/GO:0090023	0	3		Edn1,Il1b,Il23a
positive regulation of inflammatory response	Gene Ontology	GO:0050729	4	77	0.000149894	0.00259367	Ccl24|Il1b|Il33|Tnfsf4	http://amigo.geneontology.org/amigo/term/GO:0050729	0	4		Ccl24,Il1b,Il33,Tnfsf4
positive regulation of GTPase activity	Gene Ontology	GO:0043547	5	148	0.000154175	0.00263811	Cx3cl1|Ccl24|Ccl22|Ccl7|Ccl17	http://amigo.geneontology.org/amigo/term/GO:0043547	0	5		Cx3cl1,Ccl24,Ccl22,Ccl7,Ccl17
response to glucocorticoid	Gene Ontology	GO:0051384	3	29	0.000158519	0.00265348	Il6|Il1rn|Areg	http://amigo.geneontology.org/amigo/term/GO:0051384	0	3		Il6,Il1rn,Areg
positive regulation of interferon-gamma production	Gene Ontology	GO:0032729	4	80	0.000172527	0.0028569	Il1b|Il1r1|Il23a|Tnfsf4	http://amigo.geneontology.org/amigo/term/GO:0032729	0	4		Il1b,Il1r1,Il23a,Tnfsf4
cell cycle arrest	Gene Ontology	GO:0007050	4	81	0.000180591	0.00295862	Inhba|Myc|Thbs1|Gadd45a	http://amigo.geneontology.org/amigo/term/GO:0007050	0	4		Inhba,Myc,Thbs1,Gadd45a
cytoplasm	Gene Ontology	GO:0005737	39	6775	0.000200337	0.00324757	Il1rn|Socs2|Areg|Il11|Dgat2|Il6|Fhod3|Cx3cl1|Phlda1|Serpinb9b|Adh7|Cd36|Errfi1|Sh2d2a|Edn1|Ksr1|Dnah2|Carmil1|Vdr|Ptgs2|Ifi44l|Thbs1|Hid1|Hdc|Il1a|Il1b|Serpinb6e|Batf|Abcb1a|Crabp2|Arg1|Eml1|Serpinb6b|Fhl2|Marcks|Il33|Gadd45a|Myc|Sapcd2	http://amigo.geneontology.org/amigo/term/GO:0005737	2	37	Ifi44l,Sapcd2	Il1rn,Socs2,Areg,Il11,Dgat2,Il6,Fhod3,Cx3cl1,Phlda1,Serpinb9b,Adh7,Cd36,Errfi1,Sh2d2a,Edn1,Ksr1,Dnah2,Carmil1,Vdr,Ptgs2,Thbs1,Hid1,Hdc,Il1a,Il1b,Serpinb6e,Batf,Abcb1a,Crabp2,Arg1,Eml1,Serpinb6b,Fhl2,Marcks,Il33,Gadd45a,Myc
negative regulation of endopeptidase activity	Gene Ontology	GO:0010951	4	84	0.000206415	0.00329721	Serpinb6e|Serpinb9b|Serpinb6b|Timp1	http://amigo.geneontology.org/amigo/term/GO:0010951	0	4		Serpinb6e,Serpinb9b,Serpinb6b,Timp1
positive regulation of mitotic nuclear division	Gene Ontology	GO:0045840	3	32	0.000207681	0.00329721	Edn1|Il1a|Il1b	http://amigo.geneontology.org/amigo/term/GO:0045840	0	3		Edn1,Il1a,Il1b
apolipoprotein A-I binding	Gene Ontology	GO:0034186	2	5	0.000220914	0.00330299	Cd36|Abca1	http://amigo.geneontology.org/amigo/term/GO:0034186	0	2		Cd36,Abca1
connective tissue replacement involved in inflammatory response wound healing	Gene Ontology	GO:0002248	2	5	0.000220914	0.00330299	Il1a|Timp1	http://amigo.geneontology.org/amigo/term/GO:0002248	0	2		Il1a,Timp1
Weibel-Palade body	Gene Ontology	GO:0033093	2	5	0.000220914	0.00330299	Edn1|Ece1	http://amigo.geneontology.org/amigo/term/GO:0033093	0	2		Edn1,Ece1
negative regulation of membrane potential	Gene Ontology	GO:0045837	2	5	0.000220914	0.00330299	Il6|Il1rn	http://amigo.geneontology.org/amigo/term/GO:0045837	0	2		Il6,Il1rn
regulation of nitric-oxide synthase activity	Gene Ontology	GO:0050999	2	5	0.000220914	0.00330299	Il1a|Il1b	http://amigo.geneontology.org/amigo/term/GO:0050999	0	2		Il1a,Il1b
positive regulation of immature T cell proliferation in thymus	Gene Ontology	GO:0033092	2	5	0.000220914	0.00330299	Il1a|Il1b	http://amigo.geneontology.org/amigo/term/GO:0033092	0	2		Il1a,Il1b
negative regulation of interferon-gamma production	Gene Ontology	GO:0032689	3	34	0.000245377	0.00363347	Cd274|Il33|Tnfsf4	http://amigo.geneontology.org/amigo/term/GO:0032689	0	3		Cd274,Il33,Tnfsf4
cholesterol homeostasis	Gene Ontology	GO:0042632	4	91	0.000276876	0.00406084	Vdr|Dgat2|Cd36|Abca1	http://amigo.geneontology.org/amigo/term/GO:0042632	0	4		Vdr,Dgat2,Cd36,Abca1
defense response to protozoan	Gene Ontology	GO:0042832	3	36	0.000287235	0.00407782	Il6|Batf|Irf4	http://amigo.geneontology.org/amigo/term/GO:0042832	0	3		Il6,Batf,Irf4
extracellular matrix	Gene Ontology	GO:0031012	6	267	0.000291458	0.00407782	Timp1|Mmp13|Ccbe1|Mmp19|Thbs1|Col5a3	http://amigo.geneontology.org/amigo/term/GO:0031012	0	6		Timp1,Mmp13,Ccbe1,Mmp19,Thbs1,Col5a3
positive regulation of T-helper 1 cell cytokine production	Gene Ontology	GO:2000556	2	6	0.000293921	0.00407782	Il1b|Il1r1	http://amigo.geneontology.org/amigo/term/GO:2000556	0	2		Il1b,Il1r1
positive regulation of microglial cell migration	Gene Ontology	GO:1904141	2	6	0.000293921	0.00407782	Cx3cl1|Csf1	http://amigo.geneontology.org/amigo/term/GO:1904141	0	2		Cx3cl1,Csf1
positive regulation of CD4-positive, alpha-beta T cell differentiation	Gene Ontology	GO:0043372	2	6	0.000293921	0.00407782	Cd83|Tnfsf4	http://amigo.geneontology.org/amigo/term/GO:0043372	0	2		Cd83,Tnfsf4
phosphatidylcholine floppase activity	Gene Ontology	GO:0090554	2	6	0.000293921	0.00407782	Abcb1a|Abca1	http://amigo.geneontology.org/amigo/term/GO:0090554	0	2		Abcb1a,Abca1
perinuclear region of cytoplasm	Gene Ontology	GO:0048471	9	640	0.000298397	0.00410296	Vdr|Tnfrsf1b|Dgat2|Csf1|Inhba|Ece1|Abca1|Cx3cl1|Myc	http://amigo.geneontology.org/amigo/term/GO:0048471	0	9		Vdr,Tnfrsf1b,Dgat2,Csf1,Inhba,Ece1,Abca1,Cx3cl1,Myc
response to hormone	Gene Ontology	GO:0009725	3	38	0.000333443	0.00450441	Fhl2|Timp1|Mmp13	http://amigo.geneontology.org/amigo/term/GO:0009725	0	3		Fhl2,Timp1,Mmp13
positive regulation of transforming growth factor beta production	Gene Ontology	GO:0071636	2	7	0.000377087	0.00487996	Ptgs2|Thbs1	http://amigo.geneontology.org/amigo/term/GO:0071636	0	2		Ptgs2,Thbs1
positive regulation of type 2 immune response	Gene Ontology	GO:0002830	2	7	0.000377087	0.00487996	Il33|Tnfsf4	http://amigo.geneontology.org/amigo/term/GO:0002830	0	2		Il33,Tnfsf4
positive regulation of fever generation	Gene Ontology	GO:0031622	2	7	0.000377087	0.00487996	Ptgs2|Il1b	http://amigo.geneontology.org/amigo/term/GO:0031622	0	2		Ptgs2,Il1b
vascular endothelial growth factor production	Gene Ontology	GO:0010573	2	7	0.000377087	0.00487996	Il6|Il1b	http://amigo.geneontology.org/amigo/term/GO:0010573	0	2		Il6,Il1b
positive regulation of T-helper 2 cell differentiation	Gene Ontology	GO:0045630	2	7	0.000377087	0.00487996	Il6|Tnfsf4	http://amigo.geneontology.org/amigo/term/GO:0045630	0	2		Il6,Tnfsf4
positive regulation of JUN kinase activity	Gene Ontology	GO:0043507	3	40	0.000384187	0.00488965	Edn1|Il1rn|Il1b	http://amigo.geneontology.org/amigo/term/GO:0043507	0	3		Edn1,Il1rn,Il1b
positive regulation of peptidyl-serine phosphorylation	Gene Ontology	GO:0033138	4	101	0.000405404	0.0051174	Il6|Il11|Ramp3|Ptgs2	http://amigo.geneontology.org/amigo/term/GO:0033138	0	4		Il6,Il11,Ramp3,Ptgs2
positive regulation of interleukin-12 production	Gene Ontology	GO:0032735	3	42	0.000439645	0.00546011	Scimp|Il23a|Tnfsf4	http://amigo.geneontology.org/amigo/term/GO:0032735	0	3		Scimp,Il23a,Tnfsf4
regulation of insulin secretion	Gene Ontology	GO:0050796	3	42	0.000439645	0.00546011	Il6|Il1b|Syt7	http://amigo.geneontology.org/amigo/term/GO:0050796	0	3		Il6,Il1b,Syt7
positive regulation of epithelial to mesenchymal transition	Gene Ontology	GO:0010718	3	43	0.000469197	0.00578051	Il6|Il1b|Pdpn	http://amigo.geneontology.org/amigo/term/GO:0010718	0	3		Il6,Il1b,Pdpn
extrinsic apoptotic signaling pathway	Gene Ontology	GO:0097191	3	44	0.000499994	0.00611104	Inhba|Tnfrsf1b|Il33	http://amigo.geneontology.org/amigo/term/GO:0097191	0	3		Inhba,Tnfrsf1b,Il33
positive regulation of protein kinase B signaling	Gene Ontology	GO:0051897	4	108	0.000517536	0.00627564	Cx3cl1|Il6|Ramp3|Thbs1	http://amigo.geneontology.org/amigo/term/GO:0051897	0	4		Cx3cl1,Il6,Ramp3,Thbs1
positive regulation of cell division	Gene Ontology	GO:0051781	3	45	0.000532057	0.00638898	Il1a|Il1b|Vegfc	http://amigo.geneontology.org/amigo/term/GO:0051781	0	3		Il1a,Il1b,Vegfc
antimicrobial humoral immune response mediated by antimicrobial peptide	Gene Ontology	GO:0061844	4	109	0.000535181	0.00638898	Ppbp|Ccl22|Cxcl3|Ccl17	http://amigo.geneontology.org/amigo/term/GO:0061844	0	4		Ppbp,Ccl22,Cxcl3,Ccl17
regulation of sensory perception of pain	Gene Ontology	GO:0051930	3	46	0.000565406	0.00654373	Edn1|Il1a|Acpp	http://amigo.geneontology.org/amigo/term/GO:0051930	0	3		Edn1,Il1a,Acpp
positive regulation of granulocyte macrophage colony-stimulating factor production	Gene Ontology	GO:0032725	2	9	0.000573638	0.00654373	Il1b|Il23a	http://amigo.geneontology.org/amigo/term/GO:0032725	0	2		Il1b,Il23a
negative regulation of CD4-positive, alpha-beta T cell proliferation	Gene Ontology	GO:2000562	2	9	0.000573638	0.00654373	Cd274|Tarm1	http://amigo.geneontology.org/amigo/term/GO:2000562	0	2		Cd274,Tarm1
positive regulation of prostaglandin biosynthetic process	Gene Ontology	GO:0031394	2	9	0.000573638	0.00654373	Ptgs2|Il1b	http://amigo.geneontology.org/amigo/term/GO:0031394	0	2		Ptgs2,Il1b
ectopic germ cell programmed cell death	Gene Ontology	GO:0035234	2	9	0.000573638	0.00654373	Il1a|Il1b	http://amigo.geneontology.org/amigo/term/GO:0035234	0	2		Il1a,Il1b
negative regulation of glutamate secretion	Gene Ontology	GO:0014050	2	9	0.000573638	0.00654373	Il1rn|Il1b	http://amigo.geneontology.org/amigo/term/GO:0014050	0	2		Il1rn,Il1b
positive regulation of nitric oxide biosynthetic process	Gene Ontology	GO:0045429	3	48	0.00063605	0.00714738	Il6|Ptgs2|Il1b	http://amigo.geneontology.org/amigo/term/GO:0045429	0	3		Il6,Ptgs2,Il1b
positive regulation of peptidyl-tyrosine phosphorylation	Gene Ontology	GO:0050731	4	115	0.000650146	0.00714738	Il6|Il11|Vegfc|Areg	http://amigo.geneontology.org/amigo/term/GO:0050731	0	4		Il6,Il11,Vegfc,Areg
response to lipopolysaccharide	Gene Ontology	GO:0032496	4	116	0.000670876	0.00714738	Ptgs2|Il1b|Vdr|Ptger2	http://amigo.geneontology.org/amigo/term/GO:0032496	0	4		Ptgs2,Il1b,Vdr,Ptger2
positive regulation of extracellular matrix disassembly	Gene Ontology	GO:0090091	2	10	0.000686891	0.00714738	Il6|Pdpn	http://amigo.geneontology.org/amigo/term/GO:0090091	0	2		Il6,Pdpn
intercellular canaliculus	Gene Ontology	GO:0046581	2	10	0.000686891	0.00714738	Abcb1a|Mmp13	http://amigo.geneontology.org/amigo/term/GO:0046581	0	2		Abcb1a,Mmp13
growth plate cartilage development	Gene Ontology	GO:0003417	2	10	0.000686891	0.00714738	Thbs1|Mmp13	http://amigo.geneontology.org/amigo/term/GO:0003417	0	2		Thbs1,Mmp13
regulation of neuroinflammatory response	Gene Ontology	GO:0150077	2	10	0.000686891	0.00714738	Ptgs2|Tnfrsf1b	http://amigo.geneontology.org/amigo/term/GO:0150077	0	2		Ptgs2,Tnfrsf1b
export across plasma membrane	Gene Ontology	GO:0140115	2	10	0.000686891	0.00714738	Abcb1a|Abca1	http://amigo.geneontology.org/amigo/term/GO:0140115	0	2		Abcb1a,Abca1
maintenance of blood-brain barrier	Gene Ontology	GO:0035633	2	10	0.000686891	0.00714738	Ptgs2|Abcb1a	http://amigo.geneontology.org/amigo/term/GO:0035633	0	2		Ptgs2,Abcb1a
activation of MAPKKK activity	Gene Ontology	GO:0000185	2	10	0.000686891	0.00714738	Ksr1|Gadd45a	http://amigo.geneontology.org/amigo/term/GO:0000185	0	2		Ksr1,Gadd45a
regulation of phagocytosis	Gene Ontology	GO:0050764	2	10	0.000686891	0.00714738	Cd36|Syt7	http://amigo.geneontology.org/amigo/term/GO:0050764	0	2		Cd36,Syt7
tetraspanin-enriched microdomain	Gene Ontology	GO:0097197	2	10	0.000686891	0.00714738	Scimp|Pdpn	http://amigo.geneontology.org/amigo/term/GO:0097197	0	2		Scimp,Pdpn
positive regulation of neutrophil extravasation	Gene Ontology	GO:2000391	2	10	0.000686891	0.00714738	Il1a|Il1r1	http://amigo.geneontology.org/amigo/term/GO:2000391	0	2		Il1a,Il1r1
endopeptidase activity	Gene Ontology	GO:0004175	4	118	0.000713735	0.00737686	Klk9|Furin|Ece1|Mmp13	http://amigo.geneontology.org/amigo/term/GO:0004175	0	4		Klk9,Furin,Ece1,Mmp13
myeloid cell homeostasis	Gene Ontology	GO:0002262	2	11	0.000810041	0.00815335	Il6|Hamp	http://amigo.geneontology.org/amigo/term/GO:0002262	0	2		Il6,Hamp
high-density lipoprotein particle binding	Gene Ontology	GO:0008035	2	11	0.000810041	0.00815335	Cd36|Abca1	http://amigo.geneontology.org/amigo/term/GO:0008035	0	2		Cd36,Abca1
low-density lipoprotein particle clearance	Gene Ontology	GO:0034383	2	11	0.000810041	0.00815335	Dgat2|Cd36	http://amigo.geneontology.org/amigo/term/GO:0034383	0	2		Dgat2,Cd36
regulation of cell population proliferation	Gene Ontology	GO:0042127	5	221	0.000916516	0.0090766	Il6|Ksr1|Bcl6b|Ptger2|Ptgs2	http://amigo.geneontology.org/amigo/term/GO:0042127	0	5		Il6,Ksr1,Bcl6b,Ptger2,Ptgs2
cytokine receptor activity	Gene Ontology	GO:0004896	3	55	0.000926838	0.0090766	Il13ra2|Lif|Il2rb	http://amigo.geneontology.org/amigo/term/GO:0004896	0	3		Il13ra2,Lif,Il2rb
retinol binding	Gene Ontology	GO:0019841	2	12	0.000943023	0.0090766	Adh7|Crabp2	http://amigo.geneontology.org/amigo/term/GO:0019841	0	2		Adh7,Crabp2
peptide hormone processing	Gene Ontology	GO:0016486	2	12	0.000943023	0.0090766	Ece1|Furin	http://amigo.geneontology.org/amigo/term/GO:0016486	0	2		Ece1,Furin
response to copper ion	Gene Ontology	GO:0046688	2	12	0.000943023	0.0090766	Il1a|Vdr	http://amigo.geneontology.org/amigo/term/GO:0046688	0	2		Il1a,Vdr
positive regulation of monocyte chemotactic protein-1 production	Gene Ontology	GO:0071639	2	12	0.000943023	0.0090766	Il1a|Il1b	http://amigo.geneontology.org/amigo/term/GO:0071639	0	2		Il1a,Il1b
protease binding	Gene Ontology	GO:0002020	4	128	0.000957493	0.00915863	Furin|Timp1|Il1r1|Ccbe1	http://amigo.geneontology.org/amigo/term/GO:0002020	0	4		Furin,Timp1,Il1r1,Ccbe1
positive regulation of MAPK cascade	Gene Ontology	GO:0043410	4	129	0.000984708	0.0093608	Cx3cl1|Ksr1|Il6|Il11	http://amigo.geneontology.org/amigo/term/GO:0043410	0	4		Cx3cl1,Ksr1,Il6,Il11
cell projection	Gene Ontology	GO:0042995	11	1088	0.00100309	0.00947701	Dnah2|Carmil1|Nrcam|Pdpn|Syt7|Flrt3|Ptprn|Psd4|Cx3cl1|Ksr1|Scimp	http://amigo.geneontology.org/amigo/term/GO:0042995	0	11		Dnah2,Carmil1,Nrcam,Pdpn,Syt7,Flrt3,Ptprn,Psd4,Cx3cl1,Ksr1,Scimp
basolateral plasma membrane	Gene Ontology	GO:0016323	5	226	0.00101032	0.00948712	Slc39a8|Abca1|Tmem132a|Pdpn|Slc16a12	http://amigo.geneontology.org/amigo/term/GO:0016323	1	4	Slc16a12	Slc39a8,Abca1,Tmem132a,Pdpn
CXCR chemokine receptor binding	Gene Ontology	GO:0045236	2	13	0.00108577	0.00989403	Ppbp|Cxcl3	http://amigo.geneontology.org/amigo/term/GO:0045236	0	2		Ppbp,Cxcl3
actin filament network formation	Gene Ontology	GO:0051639	2	13	0.00108577	0.00989403	Carmil1|Fhod3	http://amigo.geneontology.org/amigo/term/GO:0051639	0	2		Carmil1,Fhod3
reverse cholesterol transport	Gene Ontology	GO:0043691	2	13	0.00108577	0.00989403	Cd36|Abca1	http://amigo.geneontology.org/amigo/term/GO:0043691	0	2		Cd36,Abca1
cellular response to prostaglandin E stimulus	Gene Ontology	GO:0071380	2	13	0.00108577	0.00989403	Ptger2|Tnfsf4	http://amigo.geneontology.org/amigo/term/GO:0071380	0	2		Ptger2,Tnfsf4
