# Supplementary material for: Toxoplasma gondii PPM3H regulates the parasite virulence and modulates host immune and inflammatory responses in mice
Source: Vet Res. 2025 Aug 26;56:171. doi: 10.1186/s13567-025-01603-y (PMC12379425; doi:10.1186/s13567-025-01603-y)
Supplement: Supplementary file 9 — Additional file 9. Differentially expressed mouse genes associated with T. gondii p expression.pm3h [file 13567_2025_1603_MOESM9_ESM.xlsx]

## Sheet: Sheet1
Genes	PRU-PPM3H-R vs. PRU Log2FC	RH-PPM3H-KO vs. RH Log2FC	Gene significance value associated with PPM3H expression	P value of gene significance	Clusters
Areg	1.5231	-4.70487	0.90165	2.5375e-05	Cluster3
Ccl22	1.32272	-3.77099	0.848678	0.000244119	Cluster3
Cx3cl1	1.51456	-3.99614	0.929098	4.43e-06	Cluster3
Dnah2	1.52654	-3.88904	0.909027	1.67689e-05	Cluster3
Gprin2	1.37415	-6.4601	0.86607	0.000129177	Cluster3
Il2rb	1.37406	-4.18264	0.859934	0.000163239	Cluster3
Mab21l3	1.30818	-2.53852	0.830942	0.000433222	Cluster3
Ramp3	1.16883	-3.06394	0.889343	4.74e-05	Cluster3
Spata31d1b	1.70378	-3.04753	0.921362	7.70911e-06	Cluster3
Syt7	1.85881	-3.24697	0.829741	0.000449331	Cluster3
Tnfsf4	1.29588	-3.6466	0.888341	4.97e-05	Cluster3
