# Supplementary material for: Toxoplasma gondii PPM3H regulates the parasite virulence and modulates host immune and inflammatory responses in mice
Source: Vet Res. 2025 Aug 26;56:171. doi: 10.1186/s13567-025-01603-y (PMC12379425; doi:10.1186/s13567-025-01603-y)
Supplement: Supplementary file 10 — Additional file 10. Pathway and GO enrichment analyses of proteins interacting with common DEGs significantly linked to T. gondii ppm3h expression. [file 13567_2025_1603_MOESM10_ESM.xlsx]

## Sheet: KEGG
Pathways	Input number	Background number	P-Value	Corrected P-Value	Input	Hyperlink	Input	Hyperlink
Cytokine-cytokine receptor interaction	KEGG PATHWAY	mmu04060	32	296	1.77903e-40	2.55647e-37	Cxcl1|Cxcr4|Il15|Cx3cl1|Il2|Tnfrsf9|Tnfrsf4|Cd70|Ccl17|Il2rg|Cd4|Tslp|Il2rb|Cx3cr1|Ccl5|Cxcr2|Cxcr1|Ccr3|Ccr4|Ccr5|Ccr7|Ccr8|Il15ra|Ccr2|Cxcl12|Ccr1|Cd27|Cd40|Tnfsf9|Cxcl10|Ccl22|Tnfsf4	http://www.genome.jp/kegg-bin/show_pathway?mmu04060/mmu:21948%09red/mmu:21940%09red/mmu:21942%09red/mmu:12775%09red/mmu:12774%09red/mmu:12776%09red/mmu:12771%09red/mmu:20299%09red/mmu:12773%09red/mmu:12772%09red/mmu:20312%09red/mmu:20315%09red/mmu:22163%09red/mmu:16168%09red/mmu:16169%09red/mmu:22164%09red/mmu:14825%09red/mmu:20295%09red/mmu:21950%09red/mmu:15945%09red/mmu:21939%09red/mmu:12504%0…
Viral protein interaction with cytokine and cytokine receptor	KEGG PATHWAY	mmu04061	21	103	7.40947e-32	5.3237e-29	Cxcl1|Il2rb|Ccl22|Cx3cr1|Cxcr4|Ccl5|Il2|Ccl17|Ccr2|Il2rg|Ccr8|Cxcr2|Cxcr1|Ccr3|Ccr4|Ccr5|Ccr7|Cx3cl1|Cxcl10|Cxcl12|Ccr1	http://www.genome.jp/kegg-bin/show_pathway?mmu04061/mmu:12775%09red/mmu:12774%09red/mmu:12765%09red/mmu:12771%09red/mmu:12773%09red/mmu:14825%09red/mmu:12772%09red/mmu:20295%09red/mmu:15945%09red/mmu:12768%09red/mmu:20312%09red/mmu:13051%09red/mmu:12767%09red/mmu:20304%09red/mmu:20315%09red/mmu:20299%09red/mmu:16183%09red/mmu:227288%09red/mmu:16186%09red/mmu:12776%09red/mmu:16185%09red
Chemokine signaling pathway	KEGG PATHWAY	mmu04062	23	200	1.25335e-29	6.00353e-27	Cxcl1|Ccr7|Cx3cl1|Ccl17|Cx3cr1|Ccl5|Nras|Cxcr2|Ccr2|Ccr3|Ccr4|Ccr5|Cxcr4|Ccr8|Cxcl12|Ccr1|Hras|Cxcr1|Stat5b|Jak3|Cxcl10|Ccl22|Kras	http://www.genome.jp/kegg-bin/show_pathway?mmu04062/mmu:16653%09red/mmu:12775%09red/mmu:12774%09red/mmu:12776%09red/mmu:12771%09red/mmu:20299%09red/mmu:12773%09red/mmu:12772%09red/mmu:18176%09red/mmu:20312%09red/mmu:20315%09red/mmu:16453%09red/mmu:14825%09red/mmu:20295%09red/mmu:15945%09red/mmu:227288%09red/mmu:12767%09red/mmu:12765%09red/mmu:12768%09red/mmu:13051%09red/mmu:20304%09red/mmu:20851%…
ErbB signaling pathway	KEGG PATHWAY	mmu04012	12	84	6.41821e-17	5.42528e-15	Erbb2|Erbb3|Erbb4|Areg|Nras|Hras|Egfr|Stat5b|Stat5a|Ereg|Egf|Kras	http://www.genome.jp/kegg-bin/show_pathway?mmu04012/mmu:13866%09red/mmu:13867%09red/mmu:11839%09red/mmu:13874%09red/mmu:18176%09red/mmu:20850%09red/mmu:16653%09red/mmu:13645%09red/mmu:13869%09red/mmu:13649%09red/mmu:20851%09red/mmu:15461%09red
Human T-cell leukemia virus 1 infection	KEGG PATHWAY	mmu05166	15	246	9.62518e-16	6.58637e-14	Il2rb|Il2rg|Hras|Nras|Cd40|Il15|Cd4|Stat5b|Stat5a|Il2|Jak3|Jak1|Il15ra|Lck|Kras	http://www.genome.jp/kegg-bin/show_pathway?mmu05166/mmu:16169%09red/mmu:20850%09red/mmu:16653%09red/mmu:20851%09red/mmu:18176%09red/mmu:16818%09red/mmu:15461%09red/mmu:21939%09red/mmu:16168%09red/mmu:12504%09red/mmu:16183%09red/mmu:16185%09red/mmu:16186%09red/mmu:16451%09red/mmu:16453%09red
Jak-STAT signaling pathway	KEGG PATHWAY	mmu04630	13	165	3.92575e-15	2.45274e-13	Il2rb|Il2rg|Hras|Tslp|Egfr|Il15|Stat5b|Stat5a|Il2|Jak3|Jak1|Il15ra|Egf	http://www.genome.jp/kegg-bin/show_pathway?mmu04630/mmu:16169%09red/mmu:20850%09red/mmu:53603%09red/mmu:20851%09red/mmu:15461%09red/mmu:16168%09red/mmu:13645%09red/mmu:16183%09red/mmu:13649%09red/mmu:16186%09red/mmu:16451%09red/mmu:16185%09red/mmu:16453%09red
PI3K-Akt signaling pathway	KEGG PATHWAY	mmu04151	15	358	1.79058e-13	8.57688e-12	Erbb2|Erbb3|Il2rb|Erbb4|Il2rg|Areg|Nras|Hras|Egfr|Il2|Jak3|Jak1|Kras|Egf|Ereg	http://www.genome.jp/kegg-bin/show_pathway?mmu04151/mmu:13866%09red/mmu:13867%09red/mmu:11839%09red/mmu:13874%09red/mmu:16183%09red/mmu:18176%09red/mmu:15461%09red/mmu:16653%09red/mmu:13645%09red/mmu:13869%09red/mmu:13649%09red/mmu:16186%09red/mmu:16451%09red/mmu:16185%09red/mmu:16453%09red
Pathways in cancer	KEGG PATHWAY	mmu05200	17	535	2.908e-13	1.30587e-11	Erbb2|Il2rb|Il2rg|Nras|Hras|Cxcr4|Egfr|Il15|Stat5b|Stat5a|Il2|Jak3|Jak1|Cxcl12|Il15ra|Egf|Kras	http://www.genome.jp/kegg-bin/show_pathway?mmu05200/mmu:13866%09red/mmu:16169%09red/mmu:20850%09red/mmu:16653%09red/mmu:20851%09red/mmu:13645%09red/mmu:15461%09red/mmu:16168%09red/mmu:12767%09red/mmu:18176%09red/mmu:20315%09red/mmu:16183%09red/mmu:13649%09red/mmu:16186%09red/mmu:16451%09red/mmu:16185%09red/mmu:16453%09red
Human cytomegalovirus infection	KEGG PATHWAY	mmu05163	13	256	7.9704e-13	3.35784e-11	Ccl5|Nras|Hras|Cxcr4|Egfr|Cxcr2|Ccr3|Ccr5|Jak1|Cx3cl1|Cxcl12|Ccr1|Kras	http://www.genome.jp/kegg-bin/show_pathway?mmu05163/mmu:16653%09red/mmu:12765%09red/mmu:12771%09red/mmu:12774%09red/mmu:18176%09red/mmu:12768%09red/mmu:15461%09red/mmu:20312%09red/mmu:12767%09red/mmu:20304%09red/mmu:20315%09red/mmu:13649%09red/mmu:16451%09red
Non-small cell lung cancer	KEGG PATHWAY	mmu05223	9	66	8.17844e-13	3.35784e-11	Erbb2|Nras|Hras|Egfr|Stat5b|Stat5a|Jak3|Egf|Kras	http://www.genome.jp/kegg-bin/show_pathway?mmu05223/mmu:13866%09red/mmu:16653%09red/mmu:18176%09red/mmu:20850%09red/mmu:13645%09red/mmu:13649%09red/mmu:20851%09red/mmu:15461%09red/mmu:16453%09red
Th17 cell differentiation	KEGG PATHWAY	mmu04659	10	102	8.70913e-13	3.47639e-11	Foxp3|Il2rb|Il2rg|Cd4|Stat5b|Stat5a|Il2|Jak3|Jak1|Lck	http://www.genome.jp/kegg-bin/show_pathway?mmu04659/mmu:20371%09red/mmu:20851%09red/mmu:16818%09red/mmu:20850%09red/mmu:12504%09red/mmu:16183%09red/mmu:16453%09red/mmu:16186%09red/mmu:16451%09red/mmu:16185%09red
Th1 and Th2 cell differentiation	KEGG PATHWAY	mmu04658	9	87	8.0422e-12	2.96324e-10	Il2rb|Il2rg|Cd4|Stat5b|Stat5a|Il2|Jak3|Jak1|Lck	http://www.genome.jp/kegg-bin/show_pathway?mmu04658/mmu:16186%09red/mmu:16818%09red/mmu:20850%09red/mmu:12504%09red/mmu:16183%09red/mmu:16453%09red/mmu:20851%09red/mmu:16451%09red/mmu:16185%09red
Viral carcinogenesis	KEGG PATHWAY	mmu05203	11	231	9.63306e-11	2.76854e-09	Hras|Nras|Stat5b|Stat5a|Ccr3|Ccr4|Jak3|Ccr5|Jak1|Ccr8|Kras	http://www.genome.jp/kegg-bin/show_pathway?mmu05203/mmu:16653%09red/mmu:12776%09red/mmu:12771%09red/mmu:12773%09red/mmu:12774%09red/mmu:18176%09red/mmu:20850%09red/mmu:16453%09red/mmu:20851%09red/mmu:16451%09red/mmu:15461%09red
Intestinal immune network for IgA production	KEGG PATHWAY	mmu04672	7	43	1.00955e-10	2.78984e-09	Cd80|Cd40|Il15|Il2|Cxcr4|Cxcl12|Il15ra	http://www.genome.jp/kegg-bin/show_pathway?mmu04672/mmu:12767%09red/mmu:21939%09red/mmu:20315%09red/mmu:12519%09red/mmu:16183%09red/mmu:16168%09red/mmu:16169%09red
EGFR tyrosine kinase inhibitor resistance	KEGG PATHWAY	mmu01521	8	80	1.56238e-10	4.23612e-09	Erbb2|Erbb3|Nras|Hras|Egfr|Jak1|Egf|Kras	http://www.genome.jp/kegg-bin/show_pathway?mmu01521/mmu:13866%09red/mmu:13867%09red/mmu:16653%09red/mmu:18176%09red/mmu:16451%09red/mmu:13645%09red/mmu:13649%09red/mmu:15461%09red
PD-L1 expression and PD-1 checkpoint pathway in cancer	KEGG PATHWAY	mmu05235	8	88	3.16417e-10	7.97705e-09	Nras|Hras|Egfr|Lck|Cd4|Jak1|Egf|Kras	http://www.genome.jp/kegg-bin/show_pathway?mmu05235/mmu:16653%09red/mmu:18176%09red/mmu:16818%09red/mmu:16451%09red/mmu:12504%09red/mmu:13645%09red/mmu:13649%09red/mmu:15461%09red
Kaposi sarcoma-associated herpesvirus infection	KEGG PATHWAY	mmu05167	10	217	9.6546e-10	2.16776e-08	Cxcl1|Hras|Nras|Ccr1|Ccr3|Ccr4|Ccr5|Jak1|Ccr8|Kras	http://www.genome.jp/kegg-bin/show_pathway?mmu05167/mmu:16653%09red/mmu:12776%09red/mmu:12771%09red/mmu:14825%09red/mmu:12773%09red/mmu:12774%09red/mmu:18176%09red/mmu:12768%09red/mmu:16451%09red/mmu:15461%09red
Bladder cancer	KEGG PATHWAY	mmu05219	6	41	4.12301e-09	8.71288e-08	Erbb2|Egfr|Hras|Nras|Egf|Kras	http://www.genome.jp/kegg-bin/show_pathway?mmu05219/mmu:13866%09red/mmu:16653%09red/mmu:18176%09red/mmu:13645%09red/mmu:13649%09red/mmu:15461%09red
Vasopressin-regulated water reabsorption	KEGG PATHWAY	mmu04962	6	43	5.34518e-09	1.09729e-07	Vamp2|Dctn5|Dctn2|Dctn1|Dctn6|Stx4a	http://www.genome.jp/kegg-bin/show_pathway?mmu04962/mmu:20909%09red/mmu:22428%09red/mmu:59288%09red/mmu:22318%09red/mmu:69654%09red/mmu:13191%09red
Colorectal cancer	KEGG PATHWAY	mmu05210	7	88	1.00731e-08	1.98289e-07	Areg|Egfr|Hras|Nras|Ereg|Egf|Kras	http://www.genome.jp/kegg-bin/show_pathway?mmu05210/mmu:16653%09red/mmu:11839%09red/mmu:13874%09red/mmu:18176%09red/mmu:13645%09red/mmu:13649%09red/mmu:15461%09red
MAPK signaling pathway	KEGG PATHWAY	mmu04010	10	294	1.57801e-08	3.06432e-07	Erbb2|Erbb3|Erbb4|Areg|Nras|Hras|Egfr|Ereg|Egf|Kras	http://www.genome.jp/kegg-bin/show_pathway?mmu04010/mmu:13866%09red/mmu:13867%09red/mmu:11839%09red/mmu:13874%09red/mmu:18176%09red/mmu:13869%09red/mmu:16653%09red/mmu:13645%09red/mmu:13649%09red/mmu:15461%09red
Endometrial cancer	KEGG PATHWAY	mmu05213	6	58	2.76995e-08	5.10309e-07	Erbb2|Egfr|Hras|Nras|Egf|Kras	http://www.genome.jp/kegg-bin/show_pathway?mmu05213/mmu:13866%09red/mmu:16653%09red/mmu:18176%09red/mmu:13645%09red/mmu:13649%09red/mmu:15461%09red
SNARE interactions in vesicular transport	KEGG PATHWAY	mmu04130	5	33	7.35226e-08	1.24297e-06	Snap23|Stx1a|Vamp2|Vamp7|Stx4a	http://www.genome.jp/kegg-bin/show_pathway?mmu04130/mmu:20907%09red/mmu:20619%09red/mmu:20909%09red/mmu:22318%09red/mmu:20955%09red
Primary immunodeficiency	KEGG PATHWAY	mmu05340	5	36	1.09038e-07	1.74098e-06	Cd4|Il2rg|Lck|Cd40|Jak3	http://www.genome.jp/kegg-bin/show_pathway?mmu05340/mmu:21939%09red/mmu:16818%09red/mmu:16186%09red/mmu:12504%09red/mmu:16453%09red
Measles	KEGG PATHWAY	mmu05162	7	144	2.47274e-07	3.58921e-06	Il2rb|Il2rg|Stat5b|Stat5a|Il2|Jak3|Jak1	http://www.genome.jp/kegg-bin/show_pathway?mmu05162/mmu:16186%09red/mmu:20850%09red/mmu:16183%09red/mmu:16453%09red/mmu:20851%09red/mmu:16451%09red/mmu:16185%09red
Phospholipase D signaling pathway	KEGG PATHWAY	mmu04072	7	149	3.08481e-07	4.30376e-06	Nras|Hras|Egfr|Cxcr2|Cxcr1|Egf|Kras	http://www.genome.jp/kegg-bin/show_pathway?mmu04072/mmu:16653%09red/mmu:12765%09red/mmu:18176%09red/mmu:13645%09red/mmu:227288%09red/mmu:13649%09red/mmu:15461%09red
Endocrine resistance	KEGG PATHWAY	mmu01522	6	93	3.82402e-07	5.23345e-06	Erbb2|Nras|Hras|Egfr|Gper1|Kras	http://www.genome.jp/kegg-bin/show_pathway?mmu01522/mmu:13866%09red/mmu:16653%09red/mmu:76854%09red/mmu:18176%09red/mmu:13649%09red/mmu:15461%09red
Prostate cancer	KEGG PATHWAY	mmu05215	6	97	4.83558e-07	6.49414e-06	Erbb2|Egfr|Hras|Nras|Egf|Kras	http://www.genome.jp/kegg-bin/show_pathway?mmu05215/mmu:13866%09red/mmu:16653%09red/mmu:18176%09red/mmu:13645%09red/mmu:13649%09red/mmu:15461%09red
Hepatitis C	KEGG PATHWAY	mmu05160	7	160	4.89087e-07	6.50757e-06	Egfr|Hras|Nras|Jak1|Cxcl10|Egf|Kras	http://www.genome.jp/kegg-bin/show_pathway?mmu05160/mmu:16653%09red/mmu:18176%09red/mmu:15945%09red/mmu:16451%09red/mmu:13645%09red/mmu:13649%09red/mmu:15461%09red
Hepatitis B	KEGG PATHWAY	mmu05161	7	163	5.51465e-07	7.13924e-06	Hras|Nras|Stat5b|Stat5a|Jak3|Jak1|Kras	http://www.genome.jp/kegg-bin/show_pathway?mmu05161/mmu:16653%09red/mmu:18176%09red/mmu:20850%09red/mmu:16453%09red/mmu:20851%09red/mmu:16451%09red/mmu:15461%09red
T cell receptor signaling pathway	KEGG PATHWAY	mmu04660	6	103	6.75596e-07	8.66814e-06	Hras|Nras|Cd4|Il2|Lck|Kras	http://www.genome.jp/kegg-bin/show_pathway?mmu04660/mmu:16653%09red/mmu:18176%09red/mmu:16818%09red/mmu:12504%09red/mmu:16183%09red/mmu:15461%09red
Neuroactive ligand-receptor interaction	KEGG PATHWAY	mmu04080	9	348	7.9506e-07	9.93479e-06	Npy4r|Calcrl|Calcr|Drd5|Iapp|Grin2a|Sctr|Calcb|Adm	http://www.genome.jp/kegg-bin/show_pathway?mmu04080/mmu:13492%09red/mmu:12311%09red/mmu:54598%09red/mmu:19065%09red/mmu:116903%09red/mmu:14811%09red/mmu:319229%09red/mmu:15874%09red/mmu:11535%09red
C-type lectin receptor signaling pathway	KEGG PATHWAY	mmu04625	6	112	1.07715e-06	1.28989e-05	Ccl17|Hras|Nras|Il2|Ccl22|Kras	http://www.genome.jp/kegg-bin/show_pathway?mmu04625/mmu:16653%09red/mmu:20299%09red/mmu:20295%09red/mmu:18176%09red/mmu:16183%09red/mmu:15461%09red
Endocytosis	KEGG PATHWAY	mmu04144	8	270	1.25346e-06	1.47642e-05	Il2rb|Il2rg|Hras|Egfr|Cxcr2|Cxcr1|Ccr5|Cxcr4	http://www.genome.jp/kegg-bin/show_pathway?mmu04144/mmu:12774%09red/mmu:12765%09red/mmu:12767%09red/mmu:227288%09red/mmu:13649%09red/mmu:16186%09red/mmu:15461%09red/mmu:16185%09red
Calcium signaling pathway	KEGG PATHWAY	mmu04020	7	194	1.69197e-06	1.94509e-05	Erbb2|Erbb3|Erbb4|Drd5|Egfr|Grin2a|Cxcr4	http://www.genome.jp/kegg-bin/show_pathway?mmu04020/mmu:13866%09red/mmu:13867%09red/mmu:13492%09red/mmu:14811%09red/mmu:13869%09red/mmu:12767%09red/mmu:13649%09red
Central carbon metabolism in cancer	KEGG PATHWAY	mmu05230	5	67	1.90008e-06	2.10032e-05	Erbb2|Nras|Hras|Egfr|Kras	http://www.genome.jp/kegg-bin/show_pathway?mmu05230/mmu:13866%09red/mmu:16653%09red/mmu:13649%09red/mmu:18176%09red/mmu:15461%09red
Acute myeloid leukemia	KEGG PATHWAY	mmu05221	5	69	2.1779e-06	2.31825e-05	Stat5b|Hras|Nras|Stat5a|Kras	http://www.genome.jp/kegg-bin/show_pathway?mmu05221/mmu:16653%09red/mmu:18176%09red/mmu:20851%09red/mmu:15461%09red/mmu:20850%09red
Proteoglycans in cancer	KEGG PATHWAY	mmu05205	7	206	2.48519e-06	2.58784e-05	Erbb2|Erbb3|Erbb4|Nras|Hras|Egfr|Kras	http://www.genome.jp/kegg-bin/show_pathway?mmu05205/mmu:13866%09red/mmu:13867%09red/mmu:16653%09red/mmu:18176%09red/mmu:13869%09red/mmu:13649%09red/mmu:15461%09red
Prolactin signaling pathway	KEGG PATHWAY	mmu04917	5	72	2.65349e-06	2.68525e-05	Stat5b|Hras|Nras|Stat5a|Kras	http://www.genome.jp/kegg-bin/show_pathway?mmu04917/mmu:16653%09red/mmu:18176%09red/mmu:20851%09red/mmu:15461%09red/mmu:20850%09red
Melanoma	KEGG PATHWAY	mmu05218	5	72	2.65349e-06	2.68525e-05	Nras|Hras|Egfr|Egf|Kras	http://www.genome.jp/kegg-bin/show_pathway?mmu05218/mmu:16653%09red/mmu:13649%09red/mmu:18176%09red/mmu:15461%09red/mmu:13645%09red
Pancreatic cancer	KEGG PATHWAY	mmu05212	5	75	3.20713e-06	3.1566e-05	Erbb2|Kras|Egfr|Egf|Jak1	http://www.genome.jp/kegg-bin/show_pathway?mmu05212/mmu:13866%09red/mmu:16653%09red/mmu:13649%09red/mmu:16451%09red/mmu:13645%09red
Glioma	KEGG PATHWAY	mmu05214	5	75	3.20713e-06	3.1566e-05	Nras|Hras|Egfr|Egf|Kras	http://www.genome.jp/kegg-bin/show_pathway?mmu05214/mmu:16653%09red/mmu:13649%09red/mmu:18176%09red/mmu:15461%09red/mmu:13645%09red
Chronic myeloid leukemia	KEGG PATHWAY	mmu05220	5	76	3.41053e-06	3.33397e-05	Stat5b|Hras|Nras|Stat5a|Kras	http://www.genome.jp/kegg-bin/show_pathway?mmu05220/mmu:16653%09red/mmu:18176%09red/mmu:20851%09red/mmu:15461%09red/mmu:20850%09red
Regulation of actin cytoskeleton	KEGG PATHWAY	mmu04810	7	217	3.46459e-06	3.35481e-05	Egfr|Hras|Nras|Cxcr4|Cxcl12|Egf|Kras	http://www.genome.jp/kegg-bin/show_pathway?mmu04810/mmu:16653%09red/mmu:20315%09red/mmu:12767%09red/mmu:18176%09red/mmu:13645%09red/mmu:13649%09red/mmu:15461%09red
Vascular smooth muscle contraction	KEGG PATHWAY	mmu04270	6	140	3.71935e-06	3.47058e-05	Calcrl|Ramp1|Ramp3|Ramp2|Calcb|Adm	http://www.genome.jp/kegg-bin/show_pathway?mmu04270/mmu:116903%09red/mmu:51801%09red/mmu:56089%09red/mmu:54598%09red/mmu:54409%09red/mmu:11535%09red
Breast cancer	KEGG PATHWAY	mmu05224	6	147	4.87205e-06	4.40323e-05	Erbb2|Egfr|Hras|Nras|Egf|Kras	http://www.genome.jp/kegg-bin/show_pathway?mmu05224/mmu:13866%09red/mmu:16653%09red/mmu:18176%09red/mmu:13645%09red/mmu:13649%09red/mmu:15461%09red
Gastric cancer	KEGG PATHWAY	mmu05226	6	150	5.44755e-06	4.86219e-05	Erbb2|Egfr|Hras|Nras|Egf|Kras	http://www.genome.jp/kegg-bin/show_pathway?mmu05226/mmu:13866%09red/mmu:16653%09red/mmu:18176%09red/mmu:13645%09red/mmu:13649%09red/mmu:15461%09red
Gap junction	KEGG PATHWAY	mmu04540	5	86	6.05423e-06	5.33738e-05	Nras|Hras|Egfr|Egf|Kras	http://www.genome.jp/kegg-bin/show_pathway?mmu04540/mmu:16653%09red/mmu:13649%09red/mmu:18176%09red/mmu:15461%09red/mmu:13645%09red
Choline metabolism in cancer	KEGG PATHWAY	mmu05231	5	99	1.16314e-05	9.38139e-05	Nras|Hras|Egfr|Egf|Kras	http://www.genome.jp/kegg-bin/show_pathway?mmu05231/mmu:16653%09red/mmu:13649%09red/mmu:18176%09red/mmu:15461%09red/mmu:13645%09red
AGE-RAGE signaling pathway in diabetic complications	KEGG PATHWAY	mmu04933	5	101	1.27608e-05	0.000101311	Stat5b|Hras|Nras|Stat5a|Kras	http://www.genome.jp/kegg-bin/show_pathway?mmu04933/mmu:16653%09red/mmu:18176%09red/mmu:20851%09red/mmu:15461%09red/mmu:20850%09red
Axon guidance	KEGG PATHWAY	mmu04360	6	180	1.48577e-05	0.000116035	Hras|Nras|Srgap3|Cxcr4|Cxcl12|Kras	http://www.genome.jp/kegg-bin/show_pathway?mmu04360/mmu:16653%09red/mmu:12767%09red/mmu:18176%09red/mmu:14270%09red/mmu:20315%09red/mmu:15461%09red
TNF signaling pathway	KEGG PATHWAY	mmu04668	5	113	2.14522e-05	0.000158901	Cx3cl1|Cxcl1|Il15|Cxcl10|Ccl5	http://www.genome.jp/kegg-bin/show_pathway?mmu04668/mmu:20312%09red/mmu:16168%09red/mmu:15945%09red/mmu:20304%09red/mmu:14825%09red
Rap1 signaling pathway	KEGG PATHWAY	mmu04015	6	214	3.81557e-05	0.000261094	Egfr|Hras|Nras|Grin2a|Egf|Kras	http://www.genome.jp/kegg-bin/show_pathway?mmu04015/mmu:16653%09red/mmu:18176%09red/mmu:14811%09red/mmu:13645%09red/mmu:13649%09red/mmu:15461%09red
FoxO signaling pathway	KEGG PATHWAY	mmu04068	5	132	4.39126e-05	0.000296256	Nras|Hras|Egfr|Egf|Kras	http://www.genome.jp/kegg-bin/show_pathway?mmu04068/mmu:16653%09red/mmu:13649%09red/mmu:18176%09red/mmu:15461%09red/mmu:13645%09red
Estrogen signaling pathway	KEGG PATHWAY	mmu04915	5	134	4.70545e-05	0.000315969	Gper1|Nras|Hras|Egfr|Kras	http://www.genome.jp/kegg-bin/show_pathway?mmu04915/mmu:16653%09red/mmu:13649%09red/mmu:18176%09red/mmu:15461%09red/mmu:76854%09red
Long-term potentiation	KEGG PATHWAY	mmu04720	4	67	4.91135e-05	0.000328261	Hras|Grin2a|Nras|Kras	http://www.genome.jp/kegg-bin/show_pathway?mmu04720/mmu:16653%09red/mmu:18176%09red/mmu:15461%09red/mmu:14811%09red
Signaling pathways regulating pluripotency of stem cells	KEGG PATHWAY	mmu04550	5	138	5.38579e-05	0.000356653	Hras|Kras|Nras|Jak3|Jak1	http://www.genome.jp/kegg-bin/show_pathway?mmu04550/mmu:16653%09red/mmu:16451%09red/mmu:18176%09red/mmu:15461%09red/mmu:16453%09red
Ras signaling pathway	KEGG PATHWAY	mmu04014	6	233	6.04192e-05	0.000391092	Egfr|Hras|Nras|Grin2a|Egf|Kras	http://www.genome.jp/kegg-bin/show_pathway?mmu04014/mmu:16653%09red/mmu:18176%09red/mmu:14811%09red/mmu:13645%09red/mmu:13649%09red/mmu:15461%09red
Human immunodeficiency virus 1 infection	KEGG PATHWAY	mmu05170	6	239	6.92757e-05	0.000438543	Hras|Nras|Cd4|Ccr5|Cxcr4|Kras	http://www.genome.jp/kegg-bin/show_pathway?mmu05170/mmu:16653%09red/mmu:12767%09red/mmu:18176%09red/mmu:12774%09red/mmu:12504%09red/mmu:15461%09red
Synaptic vesicle cycle	KEGG PATHWAY	mmu04721	4	77	8.23079e-05	0.000505626	Stx1a|Snap25|Vamp2|Cplx1	http://www.genome.jp/kegg-bin/show_pathway?mmu04721/mmu:20907%09red/mmu:22318%09red/mmu:12889%09red/mmu:20614%09red
Rheumatoid arthritis	KEGG PATHWAY	mmu05323	4	84	0.00011364	0.000677593	Cd80|Cxcl12|Il15|Ccl5	http://www.genome.jp/kegg-bin/show_pathway?mmu05323/mmu:12519%09red/mmu:16168%09red/mmu:20304%09red/mmu:20315%09red
GnRH signaling pathway	KEGG PATHWAY	mmu04912	4	90	0.000146707	0.000843273	Nras|Hras|Egfr|Kras	http://www.genome.jp/kegg-bin/show_pathway?mmu04912/mmu:16653%09red/mmu:13649%09red/mmu:18176%09red/mmu:15461%09red
MicroRNAs in cancer	KEGG PATHWAY	mmu05206	6	282	0.000167438	0.000925416	Erbb2|Erbb3|Nras|Hras|Egfr|Kras	http://www.genome.jp/kegg-bin/show_pathway?mmu05206/mmu:13866%09red/mmu:13867%09red/mmu:16653%09red/mmu:18176%09red/mmu:13649%09red/mmu:15461%09red
Thyroid cancer	KEGG PATHWAY	mmu05216	3	37	0.000196321	0.00105266	Hras|Nras|Kras	http://www.genome.jp/kegg-bin/show_pathway?mmu05216/mmu:16653%09red/mmu:18176%09red/mmu:15461%09red
Toll-like receptor signaling pathway	KEGG PATHWAY	mmu04620	4	99	0.00020863	0.00111038	Cd80|Cxcl10|Cd40|Ccl5	http://www.genome.jp/kegg-bin/show_pathway?mmu04620/mmu:21939%09red/mmu:12519%09red/mmu:20304%09red/mmu:15945%09red
Huntington disease	KEGG PATHWAY	mmu05016	5	194	0.000253337	0.00129094	Dnah2|Dnaic2|Dnaic1|Dctn1|Dctn2	http://www.genome.jp/kegg-bin/show_pathway?mmu05016/mmu:13191%09red/mmu:327954%09red/mmu:68922%09red/mmu:432611%09red/mmu:69654%09red
Natural killer cell mediated cytotoxicity	KEGG PATHWAY	mmu04650	4	118	0.000397915	0.00188714	Hras|Nras|Lck|Kras	http://www.genome.jp/kegg-bin/show_pathway?mmu04650/mmu:16653%09red/mmu:18176%09red/mmu:16818%09red/mmu:15461%09red
Relaxin signaling pathway	KEGG PATHWAY	mmu04926	4	131	0.000583022	0.00261813	Nras|Hras|Egfr|Kras	http://www.genome.jp/kegg-bin/show_pathway?mmu04926/mmu:16653%09red/mmu:13649%09red/mmu:18176%09red/mmu:15461%09red
Human papillomavirus infection	KEGG PATHWAY	mmu05165	6	361	0.000607024	0.00266756	Egfr|Hras|Nras|Jak1|Egf|Kras	http://www.genome.jp/kegg-bin/show_pathway?mmu05165/mmu:16653%09red/mmu:18176%09red/mmu:16451%09red/mmu:13645%09red/mmu:13649%09red/mmu:15461%09red
VEGF signaling pathway	KEGG PATHWAY	mmu04370	3	58	0.000685224	0.00300083	Hras|Nras|Kras	http://www.genome.jp/kegg-bin/show_pathway?mmu04370/mmu:16653%09red/mmu:18176%09red/mmu:15461%09red
Inflammatory bowel disease (IBD)	KEGG PATHWAY	mmu05321	3	59	0.000718604	0.003101	Foxp3|Il2|Il2rg	http://www.genome.jp/kegg-bin/show_pathway?mmu05321/mmu:16183%09red/mmu:16186%09red/mmu:20371%09red
Long-term depression	KEGG PATHWAY	mmu04730	3	61	0.000788432	0.0033551	Hras|Nras|Kras	http://www.genome.jp/kegg-bin/show_pathway?mmu04730/mmu:16653%09red/mmu:18176%09red/mmu:15461%09red
Longevity regulating pathway - multiple species	KEGG PATHWAY	mmu04213	3	62	0.000824904	0.00345594	Hras|Nras|Kras	http://www.genome.jp/kegg-bin/show_pathway?mmu04213/mmu:16653%09red/mmu:18176%09red/mmu:15461%09red
Mitophagy - animal	KEGG PATHWAY	mmu04137	3	63	0.000862432	0.00359222	Hras|Nras|Kras	http://www.genome.jp/kegg-bin/show_pathway?mmu04137/mmu:16653%09red/mmu:18176%09red/mmu:15461%09red
Allograft rejection	KEGG PATHWAY	mmu05330	3	64	0.000901027	0.00374213	Cd80|Il2|Cd40	http://www.genome.jp/kegg-bin/show_pathway?mmu05330/mmu:21939%09red/mmu:12519%09red/mmu:16183%09red
Oxytocin signaling pathway	KEGG PATHWAY	mmu04921	4	154	0.00104824	0.00424316	Nras|Hras|Egfr|Kras	http://www.genome.jp/kegg-bin/show_pathway?mmu04921/mmu:16653%09red/mmu:13649%09red/mmu:18176%09red/mmu:15461%09red
Renal cell carcinoma	KEGG PATHWAY	mmu05211	3	68	0.00106631	0.00428014	Hras|Nras|Kras	http://www.genome.jp/kegg-bin/show_pathway?mmu05211/mmu:16653%09red/mmu:18176%09red/mmu:15461%09red
Fc epsilon RI signaling pathway	KEGG PATHWAY	mmu04664	3	68	0.00106631	0.00428014	Hras|Nras|Kras	http://www.genome.jp/kegg-bin/show_pathway?mmu04664/mmu:16653%09red/mmu:18176%09red/mmu:15461%09red
Hepatocellular carcinoma	KEGG PATHWAY	mmu05225	4	171	0.00152699	0.0058204	Nras|Hras|Egfr|Kras	http://www.genome.jp/kegg-bin/show_pathway?mmu05225/mmu:16653%09red/mmu:13649%09red/mmu:18176%09red/mmu:15461%09red
Autoimmune thyroid disease	KEGG PATHWAY	mmu05320	3	79	0.00161576	0.00604648	Cd80|Il2|Cd40	http://www.genome.jp/kegg-bin/show_pathway?mmu05320/mmu:21939%09red/mmu:12519%09red/mmu:16183%09red
Necroptosis	KEGG PATHWAY	mmu04217	4	177	0.00172718	0.00642332	Stat5b|Stat5a|Jak3|Jak1	http://www.genome.jp/kegg-bin/show_pathway?mmu04217/mmu:20850%09red/mmu:20851%09red/mmu:16451%09red/mmu:16453%09red
B cell receptor signaling pathway	KEGG PATHWAY	mmu04662	3	83	0.0018521	0.00677218	Hras|Nras|Kras	http://www.genome.jp/kegg-bin/show_pathway?mmu04662/mmu:16653%09red/mmu:18176%09red/mmu:15461%09red
Insulin secretion	KEGG PATHWAY	mmu04911	3	86	0.00204277	0.00739412	Stx1a|Snap25|Vamp2	http://www.genome.jp/kegg-bin/show_pathway?mmu04911/mmu:20907%09red/mmu:22318%09red/mmu:20614%09red
Longevity regulating pathway	KEGG PATHWAY	mmu04211	3	90	0.00231538	0.00815491	Hras|Nras|Kras	http://www.genome.jp/kegg-bin/show_pathway?mmu04211/mmu:16653%09red/mmu:18176%09red/mmu:15461%09red
IL-17 signaling pathway	KEGG PATHWAY	mmu04657	3	91	0.00238688	0.00838617	Cxcl1|Cxcl10|Ccl17	http://www.genome.jp/kegg-bin/show_pathway?mmu04657/mmu:20295%09red/mmu:15945%09red/mmu:14825%09red
Alcoholism	KEGG PATHWAY	mmu05034	4	199	0.00261707	0.00893287	Hras|Grin2a|Nras|Kras	http://www.genome.jp/kegg-bin/show_pathway?mmu05034/mmu:16653%09red/mmu:18176%09red/mmu:15461%09red/mmu:14811%09red
Focal adhesion	KEGG PATHWAY	mmu04510	4	199	0.00261707	0.00893287	Erbb2|Hras|Egfr|Egf	http://www.genome.jp/kegg-bin/show_pathway?mmu04510/mmu:13866%09red/mmu:13649%09red/mmu:15461%09red/mmu:13645%09red
Melanogenesis	KEGG PATHWAY	mmu04916	3	100	0.00309231	0.0103582	Hras|Nras|Kras	http://www.genome.jp/kegg-bin/show_pathway?mmu04916/mmu:16653%09red/mmu:18176%09red/mmu:15461%09red
Toxoplasmosis	KEGG PATHWAY	mmu05145	3	108	0.00381633	0.0122961	Cd40|Ccr5|Jak1	http://www.genome.jp/kegg-bin/show_pathway?mmu05145/mmu:21939%09red/mmu:12774%09red/mmu:16451%09red
NF-kappa B signaling pathway	KEGG PATHWAY	mmu04064	3	109	0.00391345	0.0125808	Cxcl12|Cd40|Lck	http://www.genome.jp/kegg-bin/show_pathway?mmu04064/mmu:21939%09red/mmu:16818%09red/mmu:20315%09red
Cholinergic synapse	KEGG PATHWAY	mmu04725	3	113	0.00431697	0.013634	Hras|Nras|Kras	http://www.genome.jp/kegg-bin/show_pathway?mmu04725/mmu:16653%09red/mmu:18176%09red/mmu:15461%09red
Epstein-Barr virus infection	KEGG PATHWAY	mmu05169	4	230	0.00434281	0.0136856	Cxcl10|Jak1|Cd40|Jak3	http://www.genome.jp/kegg-bin/show_pathway?mmu05169/mmu:21939%09red/mmu:16451%09red/mmu:15945%09red/mmu:16453%09red
HIF-1 signaling pathway	KEGG PATHWAY	mmu04066	3	114	0.00442164	0.0138429	Erbb2|Egfr|Egf	http://www.genome.jp/kegg-bin/show_pathway?mmu04066/mmu:13866%09red/mmu:13649%09red/mmu:13645%09red
Thyroid hormone signaling pathway	KEGG PATHWAY	mmu04919	3	118	0.00485568	0.0149094	Hras|Nras|Kras	http://www.genome.jp/kegg-bin/show_pathway?mmu04919/mmu:16653%09red/mmu:18176%09red/mmu:15461%09red
Neurotrophin signaling pathway	KEGG PATHWAY	mmu04722	3	121	0.00519751	0.0158574	Hras|Nras|Kras	http://www.genome.jp/kegg-bin/show_pathway?mmu04722/mmu:16653%09red/mmu:18176%09red/mmu:15461%09red
Sphingolipid signaling pathway	KEGG PATHWAY	mmu04071	3	124	0.0055535	0.0168008	Hras|Nras|Kras	http://www.genome.jp/kegg-bin/show_pathway?mmu04071/mmu:16653%09red/mmu:18176%09red/mmu:15461%09red
Osteoclast differentiation	KEGG PATHWAY	mmu04380	3	128	0.00605042	0.0179638	Calcr|Lck|Jak1	http://www.genome.jp/kegg-bin/show_pathway?mmu04380/mmu:12311%09red/mmu:16818%09red/mmu:16451%09red
Autophagy - animal	KEGG PATHWAY	mmu04140	3	130	0.00630853	0.0185301	Hras|Nras|Kras	http://www.genome.jp/kegg-bin/show_pathway?mmu04140/mmu:16653%09red/mmu:18176%09red/mmu:15461%09red
Serotonergic synapse	KEGG PATHWAY	mmu04726	3	132	0.00657313	0.0190435	Hras|Nras|Kras	http://www.genome.jp/kegg-bin/show_pathway?mmu04726/mmu:16653%09red/mmu:18176%09red/mmu:15461%09red
Apoptosis	KEGG PATHWAY	mmu04210	3	136	0.00712196	0.0202416	Hras|Nras|Kras	http://www.genome.jp/kegg-bin/show_pathway?mmu04210/mmu:16653%09red/mmu:18176%09red/mmu:15461%09red
Apelin signaling pathway	KEGG PATHWAY	mmu04371	3	139	0.0075509	0.0213176	Hras|Nras|Kras	http://www.genome.jp/kegg-bin/show_pathway?mmu04371/mmu:16653%09red/mmu:18176%09red/mmu:15461%09red
Insulin signaling pathway	KEGG PATHWAY	mmu04910	3	140	0.0076972	0.021688	Hras|Nras|Kras	http://www.genome.jp/kegg-bin/show_pathway?mmu04910/mmu:16653%09red/mmu:18176%09red/mmu:15461%09red
Systemic lupus erythematosus	KEGG PATHWAY	mmu05322	3	143	0.00814615	0.0227744	Cd80|Grin2a|Cd40	http://www.genome.jp/kegg-bin/show_pathway?mmu05322/mmu:21939%09red/mmu:12519%09red/mmu:14811%09red
mTOR signaling pathway	KEGG PATHWAY	mmu04150	3	155	0.0100944	0.0275772	Hras|Nras|Kras	http://www.genome.jp/kegg-bin/show_pathway?mmu04150/mmu:16653%09red/mmu:18176%09red/mmu:15461%09red
Influenza A	KEGG PATHWAY	mmu05164	3	164	0.0117183	0.0315931	Cxcl10|Jak1|Ccl5	http://www.genome.jp/kegg-bin/show_pathway?mmu05164/mmu:20304%09red/mmu:15945%09red/mmu:16451%09red
Cell adhesion molecules (CAMs)	KEGG PATHWAY	mmu04514	3	171	0.0130793	0.0348701	Cd4|Cd80|Cd40	http://www.genome.jp/kegg-bin/show_pathway?mmu04514/mmu:21939%09red/mmu:12519%09red/mmu:12504%09red
Cytosolic DNA-sensing pathway	KEGG PATHWAY	mmu04623	2	64	0.0148653	0.0389808	Cxcl10|Ccl5	http://www.genome.jp/kegg-bin/show_pathway?mmu04623/mmu:20304%09red/mmu:15945%09red
Graft-versus-host disease	KEGG PATHWAY	mmu05332	2	65	0.015295	0.0395509	Cd80|Il2	http://www.genome.jp/kegg-bin/show_pathway?mmu05332/mmu:12519%09red/mmu:16183%09red
Cellular senescence	KEGG PATHWAY	mmu04218	3	186	0.0162886	0.0395509	Hras|Nras|Kras	http://www.genome.jp/kegg-bin/show_pathway?mmu04218/mmu:16653%09red/mmu:18176%09red/mmu:15461%09red
Amphetamine addiction	KEGG PATHWAY	mmu05031	2	68	0.0166157	0.0395509	Stx1a|Grin2a	http://www.genome.jp/kegg-bin/show_pathway?mmu05031/mmu:20907%09red/mmu:14811%09red
Type I diabetes mellitus	KEGG PATHWAY	mmu04940	2	70	0.0175223	0.0411431	Cd80|Il2	http://www.genome.jp/kegg-bin/show_pathway?mmu04940/mmu:12519%09red/mmu:16183%09red
Adherens junction	KEGG PATHWAY	mmu04520	2	72	0.0184495	0.042702	Erbb2|Egfr	http://www.genome.jp/kegg-bin/show_pathway?mmu04520/mmu:13866%09red/mmu:13649%09red
NOD-like receptor signaling pathway	KEGG PATHWAY	mmu04621	3	206	0.0211961	0.0453427	Cxcl1|Jak1|Ccl5	http://www.genome.jp/kegg-bin/show_pathway?mmu04621/mmu:20304%09red/mmu:14825%09red/mmu:16451%09red
Viral myocarditis	KEGG PATHWAY	mmu05416	2	89	0.0271263	0.0520827	Cd80|Cd40	http://www.genome.jp/kegg-bin/show_pathway?mmu05416/mmu:21939%09red/mmu:12519%09red
Thermogenesis	KEGG PATHWAY	mmu04714	3	232	0.0286575	0.0536209	Hras|Nras|Kras	http://www.genome.jp/kegg-bin/show_pathway?mmu04714/mmu:16653%09red/mmu:18176%09red/mmu:15461%09red
Chagas disease (American trypanosomiasis)	KEGG PATHWAY	mmu05142	2	103	0.0352692	0.0603211	Il2|Ccl5	http://www.genome.jp/kegg-bin/show_pathway?mmu05142/mmu:16183%09red/mmu:20304%09red
Leukocyte transendothelial migration	KEGG PATHWAY	mmu04670	2	115	0.0429014	0.06893	Cxcl12|Cxcr4	http://www.genome.jp/kegg-bin/show_pathway?mmu04670/mmu:12767%09red/mmu:20315%09red
Yersinia infection	KEGG PATHWAY	mmu05135	2	123	0.0482997	0.0743908	Il2|Lck	http://www.genome.jp/kegg-bin/show_pathway?mmu05135/mmu:16183%09red/mmu:16818%09red
Dopaminergic synapse	KEGG PATHWAY	mmu04728	2	135	0.056829	0.083049	Drd5|Grin2a	http://www.genome.jp/kegg-bin/show_pathway?mmu04728/mmu:13492%09red/mmu:14811%09red
Glycosylphosphatidylinositol (GPI)-anchor biosynthesis	KEGG PATHWAY	mmu00563	1	25	0.0704234	0.0960137	Gpld1	http://www.genome.jp/kegg-bin/show_pathway?mmu00563/mmu:14756%09red
Asthma	KEGG PATHWAY	mmu05310	1	25	0.0704234	0.0960137	Cd40	http://www.genome.jp/kegg-bin/show_pathway?mmu05310/mmu:21939%09red
Maturity onset diabetes of the young	KEGG PATHWAY	mmu04950	1	27	0.0756325	0.10129	Iapp	http://www.genome.jp/kegg-bin/show_pathway?mmu04950/mmu:15874%09red
Prion diseases	KEGG PATHWAY	mmu05020	1	34	0.0936375	0.119183	Ccl5	http://www.genome.jp/kegg-bin/show_pathway?mmu05020/mmu:20304%09red
Transcriptional misregulation in cancer	KEGG PATHWAY	mmu05202	2	183	0.0953564	0.121263	Il2rb|Cd40	http://www.genome.jp/kegg-bin/show_pathway?mmu05202/mmu:21939%09red/mmu:16185%09red
Aldosterone-regulated sodium reabsorption	KEGG PATHWAY	mmu04960	1	38	0.10377	0.128994	Kras	http://www.genome.jp/kegg-bin/show_pathway?mmu04960/mmu:16653%09red
Alanine, aspartate and glutamate metabolism	KEGG PATHWAY	mmu00250	1	38	0.10377	0.128994	Aldh5a1	http://www.genome.jp/kegg-bin/show_pathway?mmu00250/mmu:212647%09red
Nicotine addiction	KEGG PATHWAY	mmu05033	1	40	0.108794	0.133964	Grin2a	http://www.genome.jp/kegg-bin/show_pathway?mmu05033/mmu:14811%09red
cAMP signaling pathway	KEGG PATHWAY	mmu04024	2	213	0.122273	0.147653	Drd5|Grin2a	http://www.genome.jp/kegg-bin/show_pathway?mmu04024/mmu:13492%09red/mmu:14811%09red
Cocaine addiction	KEGG PATHWAY	mmu05030	1	48	0.128612	0.154013	Grin2a	http://www.genome.jp/kegg-bin/show_pathway?mmu05030/mmu:14811%09red
Arginine and proline metabolism	KEGG PATHWAY	mmu00330	1	50	0.133498	0.158542	Aldh5a1	http://www.genome.jp/kegg-bin/show_pathway?mmu00330/mmu:212647%09red
Amyotrophic lateral sclerosis (ALS)	KEGG PATHWAY	mmu05014	1	52	0.138356	0.162832	Grin2a	http://www.genome.jp/kegg-bin/show_pathway?mmu05014/mmu:14811%09red
Malaria	KEGG PATHWAY	mmu05144	1	55	0.145594	0.169958	Cd40	http://www.genome.jp/kegg-bin/show_pathway?mmu05144/mmu:21939%09red
Legionellosis	KEGG PATHWAY	mmu05134	1	58	0.152772	0.176757	Cxcl1	http://www.genome.jp/kegg-bin/show_pathway?mmu05134/mmu:14825%09red
Leishmaniasis	KEGG PATHWAY	mmu05140	1	67	0.173947	0.198068	Jak1	http://www.genome.jp/kegg-bin/show_pathway?mmu05140/mmu:16451%09red
RIG-I-like receptor signaling pathway	KEGG PATHWAY	mmu04622	1	68	0.176268	0.200076	Cxcl10	http://www.genome.jp/kegg-bin/show_pathway?mmu04622/mmu:15945%09red
Bile secretion	KEGG PATHWAY	mmu04976	1	72	0.185484	0.208888	Sctr	http://www.genome.jp/kegg-bin/show_pathway?mmu04976/mmu:319229%09red
Inositol phosphate metabolism	KEGG PATHWAY	mmu00562	1	73	0.187772	0.211134	Inpp5a	http://www.genome.jp/kegg-bin/show_pathway?mmu00562/mmu:212111%09red
Platinum drug resistance	KEGG PATHWAY	mmu01524	1	77	0.196861	0.218955	Erbb2	http://www.genome.jp/kegg-bin/show_pathway?mmu01524/mmu:13866%09red
Salivary secretion	KEGG PATHWAY	mmu04970	1	78	0.199118	0.220611	Vamp2	http://www.genome.jp/kegg-bin/show_pathway?mmu04970/mmu:22318%09red
Salmonella infection	KEGG PATHWAY	mmu05132	1	78	0.199118	0.220611	Cxcl1	http://www.genome.jp/kegg-bin/show_pathway?mmu05132/mmu:14825%09red
Progesterone-mediated oocyte maturation	KEGG PATHWAY	mmu04914	1	90	0.225711	0.246651	Kras	http://www.genome.jp/kegg-bin/show_pathway?mmu04914/mmu:16653%09red
Antigen processing and presentation	KEGG PATHWAY	mmu04612	1	91	0.227887	0.24884	Cd4	http://www.genome.jp/kegg-bin/show_pathway?mmu04612/mmu:12504%09red
Hematopoietic cell lineage	KEGG PATHWAY	mmu04640	1	95	0.236531	0.257692	Cd4	http://www.genome.jp/kegg-bin/show_pathway?mmu04640/mmu:12504%09red
mRNA surveillance pathway	KEGG PATHWAY	mmu03015	1	96	0.238677	0.259636	Papolg	http://www.genome.jp/kegg-bin/show_pathway?mmu03015/mmu:216578%09red
Phosphatidylinositol signaling system	KEGG PATHWAY	mmu04070	1	98	0.242951	0.26364	Inpp5a	http://www.genome.jp/kegg-bin/show_pathway?mmu04070/mmu:212111%09red
Circadian entrainment	KEGG PATHWAY	mmu04713	1	99	0.245079	0.265395	Grin2a	http://www.genome.jp/kegg-bin/show_pathway?mmu04713/mmu:14811%09red
Pancreatic secretion	KEGG PATHWAY	mmu04972	1	105	0.257725	0.277416	Sctr	http://www.genome.jp/kegg-bin/show_pathway?mmu04972/mmu:319229%09red
Parathyroid hormone synthesis, secretion and action	KEGG PATHWAY	mmu04928	1	107	0.261893	0.281481	Egfr	http://www.genome.jp/kegg-bin/show_pathway?mmu04928/mmu:13649%09red
Glutamatergic synapse	KEGG PATHWAY	mmu04724	1	114	0.2763	0.295199	Grin2a	http://www.genome.jp/kegg-bin/show_pathway?mmu04724/mmu:14811%09red
Ribosome biogenesis in eukaryotes	KEGG PATHWAY	mmu03008	1	116	0.280365	0.299097	Nol6	http://www.genome.jp/kegg-bin/show_pathway?mmu03008/mmu:230082%09red
Platelet activation	KEGG PATHWAY	mmu04611	1	125	0.298378	0.315504	Snap23	http://www.genome.jp/kegg-bin/show_pathway?mmu04611/mmu:20619%09red
Fluid shear stress and atherosclerosis	KEGG PATHWAY	mmu05418	1	143	0.333077	0.348349	Sumo1	http://www.genome.jp/kegg-bin/show_pathway?mmu05418/mmu:22218%09red
Herpes simplex virus 1 infection	KEGG PATHWAY	mmu05168	2	439	0.351126	0.3651	Jak1|Ccl5	http://www.genome.jp/kegg-bin/show_pathway?mmu05168/mmu:20304%09red/mmu:16451%09red
Hippo signaling pathway	KEGG PATHWAY	mmu04390	1	154	0.353438	0.366973	Areg	http://www.genome.jp/kegg-bin/show_pathway?mmu04390/mmu:11839%09red
Cushing syndrome	KEGG PATHWAY	mmu04934	1	159	0.362489	0.375556	Egfr	http://www.genome.jp/kegg-bin/show_pathway?mmu04934/mmu:13649%09red
RNA transport	KEGG PATHWAY	mmu03013	1	167	0.37671	0.387773	Sumo1	http://www.genome.jp/kegg-bin/show_pathway?mmu03013/mmu:22218%09red
Tight junction	KEGG PATHWAY	mmu04530	1	167	0.37671	0.387773	Erbb2	http://www.genome.jp/kegg-bin/show_pathway?mmu04530/mmu:13866%09red
Alzheimer disease	KEGG PATHWAY	mmu05010	1	175	0.390616	0.401513	Grin2a	http://www.genome.jp/kegg-bin/show_pathway?mmu05010/mmu:14811%09red
Tuberculosis	KEGG PATHWAY	mmu05152	1	178	0.395751	0.40621	Jak1	http://www.genome.jp/kegg-bin/show_pathway?mmu05152/mmu:16451%09red
Metabolic pathways	KEGG PATHWAY	mmu01100	3	1494	0.79561	0.800064	Aldh5a1|Gpld1|Inpp5a	http://www.genome.jp/kegg-bin/show_pathway?mmu01100/mmu:212647%09red/mmu:14756%09red/mmu:212111%09red

## Sheet: GO
GO Terms	Database	ID	Input number	Background number	P-Value	BH-adjusted P value	Input	Hyperlink
immune response	Gene Ontology	GO:0006955	23	382	1.33102e-23	4.78167e-21	Cxcl1|Ccr7|Il15|Il2|Cx3cl1|Cd70|Cd4|Cx3cr1|Ccl5|Cd80|Cxcr2|Cxcr1|Ccr3|Ccr5|Cxcr4|Ccr8|Cxcl12|Ccr1|Ccr2|Tnfsf9|Cxcl10|Ccl22|Tnfsf4	http://amigo.geneontology.org/amigo/term/GO:0006955
chemotaxis	Gene Ontology	GO:0006935	17	132	7.65098e-23	2.19889e-20	Cxcl1|Ccl22|Cx3cr1|Ccl5|Cxcr4|Ccl17|Ccr2|Ccr8|Cxcr2|Cxcr1|Ccr3|Ccr5|Ccr7|Cx3cl1|Cxcl10|Cxcl12|Ccr1	http://amigo.geneontology.org/amigo/term/GO:0006935
membrane	Gene Ontology	GO:0016020	63	6528	4.82675e-22	1.15601e-19	Tamm41|Snap25|Drd5|Snap23|Areg|Cd27|Cxcr4|Srgap3|Sctr|Mief1|Tnfrsf9|Cx3cl1|Stx4a|Stx1a|Cd70|Lrig1|Sumo1|Il2rg|Syt7|Cd4|Grin2a|Tnfrsf4|Shisa3|Lck|Il2rb|Vamp2|Npy4r|Vamp7|Inpp5a|Cd80|Syt15|Nras|Kras|Cxcr2|Cxcr1|Ccr3|Ccr5|Mief2|Ccr7|Ccr8|Il15ra|Egf|Ccr2|Erbb2|Erbb3|Erbb4|Ccr1|Hras|Calcrl|Egfr|Cd40|Ramp3|Ramp2|Gper1|Tnfsf9|Ereg|Jak3|Jak1|Dctn2|Ramp1|Cx3cr1|Calcr|Tnfsf4	http://amigo.geneontology.org/amigo/term/GO:0016020
plasma membrane	Gene Ontology	GO:0005886	50	4216	2.92741e-20	6.00955e-18	Snap25|Snap23|Ramp1|Cxcr4|Srgap3|Cx3cl1|Ereg|Sctr|Stx4a|Stx1a|Cd70|Lrig1|Sumo1|Drd5|Syt7|Cd4|Grin2a|Tnfrsf4|Lck|Il2rb|Vamp2|Npy4r|Vamp7|Il2rg|Nras|Cxcr2|Cxcr1|Ccr3|Ccr5|Ccr7|Ccr8|Il15ra|Egf|Ccr2|Erbb2|Erbb4|Ccr1|Hras|Calcrl|Egfr|Cd40|Ramp3|Ramp2|Gper1|Tnfsf9|Syt15|Cxcl12|Cx3cr1|Calcr|Kras	http://amigo.geneontology.org/amigo/term/GO:0005886
signal transduction	Gene Ontology	GO:0007165	29	1142	1.16684e-19	2.09594e-17	Cxcr4|Srgap3|Sctr|Ccl17|Drd5|Cd4|Npy4r|Cx3cr1|Cd80|Nras|Cxcr2|Cxcr1|Ccr3|Ccr5|Ccr7|Ccr8|Erbb2|Erbb3|Erbb4|Ccr1|Hras|Calcrl|Egfr|Ccr2|Gper1|Stat5b|Stat5a|Calcr|Kras	http://amigo.geneontology.org/amigo/term/GO:0007165
positive regulation of cytosolic calcium ion concentration	Gene Ontology	GO:0007204	16	171	1.69011e-19	2.69855e-17	Cxcl1|Cx3cr1|Ccr1|Calcr|Cxcr4|Ccr2|Gper1|Cxcr2|Cxcr1|Ccr3|Il2|Jak3|Ccr7|Ccr8|Adm|Ccr5	http://amigo.geneontology.org/amigo/term/GO:0007204
cell surface	Gene Ontology	GO:0009986	24	679	1.89246e-19	2.71947e-17	Areg|Egfr|Ccr7|Il15|Cx3cl1|Tnfrsf4|Stx4a|Cx3cr1|Cd4|Grin2a|Il2rb|Vamp7|Il2rg|Cd80|Cxcr2|Ccr5|Cxcr4|Il15ra|Ramp1|Cd27|Cd40|Ramp3|Ramp2|Tnfsf4	http://amigo.geneontology.org/amigo/term/GO:0009986
cell chemotaxis	Gene Ontology	GO:0060326	13	84	1.19358e-18	1.55925e-16	Ccl22|Cx3cr1|Ccr1|Cxcr4|Ccr2|Ccr8|Cxcr2|Cxcr1|Ccr3|Ccr5|Ccr7|Cx3cl1|Cxcl12	http://amigo.geneontology.org/amigo/term/GO:0060326
C-C chemokine receptor activity	Gene Ontology	GO:0016493	10	24	2.41718e-18	2.89457e-16	Cx3cr1|Ccr1|Cxcr4|Ccr2|Cxcr2|Cxcr1|Ccr3|Ccr5|Ccr7|Ccr8	http://amigo.geneontology.org/amigo/term/GO:0016493
C-C chemokine binding	Gene Ontology	GO:0019957	10	25	3.37623e-18	3.73203e-16	Cx3cr1|Ccr1|Cxcr4|Ccr2|Cxcr2|Cxcr1|Ccr3|Ccr5|Ccr7|Ccr8	http://amigo.geneontology.org/amigo/term/GO:0019957
chemokine binding	Gene Ontology	GO:0019956	10	27	6.37659e-18	6.54512e-16	Cx3cr1|Ccr1|Cxcr4|Ccr2|Cxcr2|Cxcr1|Ccr3|Ccr5|Ccr7|Ccr8	http://amigo.geneontology.org/amigo/term/GO:0019956
positive regulation of cell population proliferation	Gene Ontology	GO:0008284	21	545	8.26724e-18	7.92002e-16	Erbb2|Erbb3|Adm|Erbb4|Stat5b|Areg|Hras|Calcrl|Egfr|Il15|Kras|Gper1|Cxcr2|Stat5a|Ereg|Tslp|Cx3cl1|Cxcl10|Cxcl12|Egf|Stx4a	http://amigo.geneontology.org/amigo/term/GO:0008284
external side of plasma membrane	Gene Ontology	GO:0009897	21	564	1.60645e-17	1.4428e-15	Il2rb|Dnaic2|Ccr8|Cx3cr1|Il2rg|Cd80|Cxcr4|Cd27|Cd40|Cd4|Cxcr2|Cxcr1|Ccr3|Tnfrsf9|Ccr7|Tnfrsf4|Cxcl10|Cxcl12|Ccr2|Ccr1|Ccr5	http://amigo.geneontology.org/amigo/term/GO:0009897
chemokine receptor activity	Gene Ontology	GO:0004950	9	21	1.03391e-16	8.25401e-15	Cx3cr1|Ccr1|Ccr7|Cxcr2|Ccr2|Ccr3|Ccr5|Cxcr4|Ccr8	http://amigo.geneontology.org/amigo/term/GO:0004950
integral component of membrane	Gene Ontology	GO:0016021	50	5373	7.35246e-16	5.56078e-14	Areg|Cd27|Cxcr4|Cx3cl1|Mief1|Tnfrsf9|Sctr|Stx4a|Stx1a|Cd70|Lrig1|Drd5|Syt7|Cd4|Grin2a|Tnfrsf4|Shisa3|Il2rb|Vamp2|Npy4r|Vamp7|Il2rg|Cd80|Cxcr2|Cxcr1|Ccr3|Ccr5|Mief2|Ccr7|Ccr8|Il15ra|Egf|Ccr2|Erbb2|Erbb3|Erbb4|Ccr1|Calcr|Calcrl|Egfr|Cd40|Ramp3|Ramp2|Gper1|Tnfsf9|Ereg|Syt15|Ramp1|Cx3cr1|Tnfsf4	http://amigo.geneontology.org/amigo/term/GO:0016021
protein binding	Gene Ontology	GO:0005515	49	5183	9.24095e-16	6.58637e-14	Snap25|Snap23|Areg|Cd27|Cxcr4|Srgap3|Stat5b|Tnfrsf4|Stx4a|Stx1a|Foxp3|Ccl17|Sumo1|Ccl5|Stat5a|Syt7|Cd4|Grin2a|Tslp|Lck|Vamp2|Vamp7|Inpp5a|Cd80|Cxcr2|Ccr2|Ccr3|Mief1|Mief2|Ccr7|Ccr8|Egf|Erbb2|Erbb3|Dctn1|Erbb4|Larp6|Ccr1|Hras|Egfr|Cd40|Dnaic2|Dnaic1|Gpld1|Jak3|Jak1|Dctn2|Kras|Tnfsf4	http://amigo.geneontology.org/amigo/term/GO:0005515
adenylate cyclase-activating G protein-coupled receptor signaling pathway	Gene Ontology	GO:0007189	12	111	1.38873e-15	9.07096e-14	Calcrl|Calcr|Drd5|Ramp1|Iapp|Ramp2|Gper1|Ramp3|Cxcl10|Calcb|Adm|Adm2	http://amigo.geneontology.org/amigo/term/GO:0007189
positive regulation of ERK1 and ERK2 cascade	Gene Ontology	GO:0070374	14	218	4.68057e-15	2.80249e-13	Gper1|Erbb4|Ccl17|Hras|Ccl5|Egfr|Iapp|Egf|Cd4|Ccr1|Ramp3|Cx3cl1|Ccl22|Calcr	http://amigo.geneontology.org/amigo/term/GO:0070374
cytokine activity	Gene Ontology	GO:0005125	14	221	5.59374e-15	3.21528e-13	Cxcl1|Areg|Ccl22|Cd70|Ccl5|Ccl17|Il15|Tnfsf9|Il2|Tslp|Cx3cl1|Cxcl10|Cxcl12|Tnfsf4	http://amigo.geneontology.org/amigo/term/GO:0005125
extracellular space	Gene Ontology	GO:0005615	28	1684	2.09013e-14	1.1552e-12	Cxcl1|Areg|Il15|Il2|Ereg|Cx3cl1|Adm|Stx4a|Cd70|Ccl17|Scgb2b24|Iapp|Tslp|Tnfsf4|Lrig1|Ccl5|Ccr3|Egf|Erbb3|Ccl22|Ramp1|Cd40|Tnfsf9|Gpld1|Cxcl10|Calcb|Cxcl12|Tnfrsf9	http://amigo.geneontology.org/amigo/term/GO:0005615
chemokine-mediated signaling pathway	Gene Ontology	GO:0070098	9	44	3.03649e-14	1.61609e-12	Cxcl1|Ccl22|Cx3cr1|Ccl5|Ccl17|Ccr1|Cx3cl1|Cxcl10|Cxcl12	http://amigo.geneontology.org/amigo/term/GO:0070098
calcium-mediated signaling	Gene Ontology	GO:0019722	10	76	5.78704e-14	2.96999e-12	Cx3cr1|Ccr1|Cxcr4|Ccr2|Cxcr2|Cxcr1|Ccr3|Ccr5|Ccr7|Ccr8	http://amigo.geneontology.org/amigo/term/GO:0019722
inflammatory response	Gene Ontology	GO:0006954	15	348	1.20889e-13	5.99024e-12	Cxcl1|Ccl5|Ccl17|Cd40|Gper1|Ccr1|Ccr2|Ccr3|Ccr5|Tnfrsf4|Ccr7|Cx3cl1|Cxcl10|Ccl22|Tnfsf4	http://amigo.geneontology.org/amigo/term/GO:0006954
cytokine-mediated signaling pathway	Gene Ontology	GO:0019221	11	128	2.3026e-13	1.06736e-11	Il2rb|Cx3cr1|Il2rg|Ccr2|Stat5b|Stat5a|Ereg|Jak1|Cx3cl1|Kras|Jak3	http://amigo.geneontology.org/amigo/term/GO:0019221
amylin receptor signaling pathway	Gene Ontology	GO:0097647	6	6	3.84138e-13	1.67275e-11	Calcr|Ramp1|Ramp3|Ramp2|Iapp|Adm	http://amigo.geneontology.org/amigo/term/GO:0097647
positive regulation of gene expression	Gene Ontology	GO:0010628	16	528	3.07265e-12	1.19335e-10	Erbb2|Erbb3|Egf|Ccl5|Calcr|Il2rg|Lck|Iapp|Ramp2|Gper1|Ramp3|Ccr5|Foxp3|Hras|Adm2|Kras	http://amigo.geneontology.org/amigo/term/GO:0010628
G protein-coupled receptor signaling pathway	Gene Ontology	GO:0007186	25	1644	4.58988e-12	1.7357e-10	Areg|Cx3cl1|Il2|Sctr|Ccl17|Drd5|Npy4r|Cx3cr1|Ccl5|Cxcr2|Ccr2|Ccr3|Ccr5|Cxcr4|Ccr8|Ccr1|Calcr|Calcrl|Ramp1|Cxcr1|Ramp3|Ramp2|Gper1|Cxcl10|Ccl22	http://amigo.geneontology.org/amigo/term/GO:0007186
positive regulation of cell migration	Gene Ontology	GO:0030335	12	247	1.03633e-11	3.72302e-10	Erbb4|Ccl5|Hras|Egfr|Gper1|Ccr1|Cxcr4|Cx3cl1|Cxcl10|Cxcl12|Egf|Stx4a	http://amigo.geneontology.org/amigo/term/GO:0030335
positive regulation of angiogenesis	Gene Ontology	GO:0045766	10	151	3.33107e-11	1.1675e-09	Cx3cr1|Ccl5|Nras|Cd40|Ramp2|Cxcr2|Ccr3|Cx3cl1|Adm|Adm2	http://amigo.geneontology.org/amigo/term/GO:0045766
positive regulation of T cell proliferation	Gene Ontology	GO:0042102	8	66	3.78374e-11	1.29458e-09	Ccl5|Cd80|Il15|Cd4|Il2|Jak3|Ccr7|Tnfsf4	http://amigo.geneontology.org/amigo/term/GO:0042102
exocytosis	Gene Ontology	GO:0006887	9	110	5.68856e-11	1.86245e-09	Stx1a|Snap25|Vamp7|Ccl5|Snap23|Syt7|Ccr1|Cplx1|Stx4a	http://amigo.geneontology.org/amigo/term/GO:0006887
peptidyl-tyrosine phosphorylation	Gene Ontology	GO:0018108	8	70	5.83232e-11	1.86245e-09	Erbb2|Erbb4|Egfr|Lck|Stat5a|Jak3|Jak1|Egf	http://amigo.geneontology.org/amigo/term/GO:0018108
neutrophil chemotaxis	Gene Ontology	GO:0030593	8	70	5.83232e-11	1.86245e-09	Cxcl1|Ccl5|Ccl17|Cxcr2|Cxcr1|Cx3cl1|Cxcl10|Ccl22	http://amigo.geneontology.org/amigo/term/GO:0030593
G protein-coupled receptor activity	Gene Ontology	GO:0004930	16	652	6.45996e-11	2.01804e-09	Ccr8|Npy4r|Cx3cr1|Ccr1|Calcr|Drd5|Ccr2|Gper1|Cxcr2|Cxcr1|Ccr3|Cxcr4|Ccr5|Ccr7|Sctr|Calcrl	http://amigo.geneontology.org/amigo/term/GO:0004930
interleukin-15-mediated signaling pathway	Gene Ontology	GO:0035723	5	6	7.18686e-11	2.19734e-09	Cd4|Il2rb|Il15ra|Il15|Il2rg	http://amigo.geneontology.org/amigo/term/GO:0035723
receptor internalization	Gene Ontology	GO:0031623	7	42	8.70205e-11	2.5761e-09	Calcrl|Ramp1|Ramp3|Ramp2|Cxcr2|Cxcr1|Adm	http://amigo.geneontology.org/amigo/term/GO:0031623
SNARE binding	Gene Ontology	GO:0000149	8	74	8.7842e-11	2.5761e-09	Stx1a|Snap25|Vamp2|Vamp7|Syt7|Cplx1|Syt15|Stx4a	http://amigo.geneontology.org/amigo/term/GO:0000149
chemokine activity	Gene Ontology	GO:0008009	7	43	1.00955e-10	2.78984e-09	Cxcl1|Cxcl12|Ccl5|Ccl17|Cx3cl1|Cxcl10|Ccl22	http://amigo.geneontology.org/amigo/term/GO:0008009
exocytic insertion of neurotransmitter receptor to postsynaptic membrane	Gene Ontology	GO:0098967	5	8	1.99315e-10	5.30398e-09	Snap23|Snap25|Vamp2|Cplx1|Stx4a	http://amigo.geneontology.org/amigo/term/GO:0098967
SNARE complex	Gene Ontology	GO:0031201	7	49	2.31198e-10	5.9353e-09	Stx1a|Snap25|Vamp2|Vamp7|Snap23|Cplx1|Stx4a	http://amigo.geneontology.org/amigo/term/GO:0031201
cell surface receptor signaling pathway	Gene Ontology	GO:0007166	10	186	2.31299e-10	5.9353e-09	Erbb2|Calcrl|Cd80|Calcr|Egfr|Cd4|Cxcr2|Cxcr1|Sctr|Lck	http://amigo.geneontology.org/amigo/term/GO:0007166
positive regulation of activated T cell proliferation	Gene Ontology	GO:0042104	6	26	3.60009e-10	8.91953e-09	Stat5a|Stat5b|Tnfsf9|Il2|Jak3|Tnfsf4	http://amigo.geneontology.org/amigo/term/GO:0042104
cytoplasm	Gene Ontology	GO:0005737	47	6775	3.86532e-10	9.41434e-09	Snap25|Snap23|Areg|Cxcr4|Il15|Srgap3|Cx3cl1|Adm|Stx4a|Foxp3|Stat5b|Sumo1|Stat5a|Cplx1|Lck|Actr1b|Dnah2|Vamp2|Vamp7|Ccl5|Kras|Ccr1|Ccr2|Ccr3|Ccr5|Wdr63|Npepps|Erbb2|Dctn1|Erbb4|Larp6|Calcrl|Egfr|Cd40|Ramp2|Gper1|Dnaic2|Dnaic1|Gpld1|Jak3|Actr1a|Jak1|Dctn2|Dctn3|Cxcl12|Dctn6|Dctn5	http://amigo.geneontology.org/amigo/term/GO:0005737
calcium ion transport	Gene Ontology	GO:0006816	9	141	4.5406e-10	1.08747e-08	Areg|Ccl5|Calcrl|Ramp1|Ramp3|Ramp2|Ccr1|Grin2a|Ccr5	http://amigo.geneontology.org/amigo/term/GO:0006816
positive regulation of tyrosine phosphorylation of STAT protein	Gene Ontology	GO:0042531	7	55	4.83567e-10	1.13916e-08	Erbb4|Ccl5|Cd40|Il15|Il2|Tslp|Lck	http://amigo.geneontology.org/amigo/term/GO:0042531
positive regulation of GTPase activity	Gene Ontology	GO:0043547	9	148	6.8105e-10	1.5785e-08	Erbb2|Ccl5|Hras|Ccl17|Cd40|Srgap3|Ccr7|Cx3cl1|Ccl22	http://amigo.geneontology.org/amigo/term/GO:0043547
SNARE complex assembly	Gene Ontology	GO:0035493	5	12	9.49813e-10	2.16648e-08	Stx1a|Snap25|Vamp2|Vamp7|Stx4a	http://amigo.geneontology.org/amigo/term/GO:0035493
SNAP receptor activity	Gene Ontology	GO:0005484	6	35	1.75019e-09	3.86926e-08	Stx1a|Snap25|Vamp2|Vamp7|Snap23|Stx4a	http://amigo.geneontology.org/amigo/term/GO:0005484
vesicle fusion	Gene Ontology	GO:0006906	6	37	2.36226e-09	5.14328e-08	Stx1a|Snap25|Vamp2|Vamp7|Snap23|Stx4a	http://amigo.geneontology.org/amigo/term/GO:0006906
dynactin complex	Gene Ontology	GO:0005869	5	17	3.99728e-09	8.57328e-08	Dctn2|Dctn3|Dctn1|Dctn6|Dctn5	http://amigo.geneontology.org/amigo/term/GO:0005869
positive regulation of inflammatory response	Gene Ontology	GO:0050729	7	77	4.23441e-09	8.81861e-08	Egfr|Ccr2|Stat5b|Stat5a|Ccr5|Tslp|Tnfsf4	http://amigo.geneontology.org/amigo/term/GO:0050729
positive regulation of interferon-gamma production	Gene Ontology	GO:0032729	7	80	5.42537e-09	1.09806e-07	Cd27|Hras|Nras|Ccr2|Tnfsf9|Il2|Tnfsf4	http://amigo.geneontology.org/amigo/term/GO:0032729
positive regulation of monocyte chemotaxis	Gene Ontology	GO:0090026	5	21	9.89625e-09	1.97513e-07	Ccr1|Ccr2|Cxcl12|Cxcl10|Ccl5	http://amigo.geneontology.org/amigo/term/GO:0090026
synaptic vesicle exocytosis	Gene Ontology	GO:0016079	5	26	2.5279e-08	4.77973e-07	Stx1a|Snap25|Vamp2|Cplx1|Stx4a	http://amigo.geneontology.org/amigo/term/GO:0016079
coreceptor activity	Gene Ontology	GO:0015026	5	26	2.5279e-08	4.77973e-07	Cd4|Cd80|Ramp1|Ramp3|Ramp2	http://amigo.geneontology.org/amigo/term/GO:0015026
positive regulation of MAP kinase activity	Gene Ontology	GO:0043406	6	58	2.76995e-08	5.10309e-07	Erbb2|Hras|Egfr|Cd40|Egf|Kras	http://amigo.geneontology.org/amigo/term/GO:0043406
positive regulation of protein phosphorylation	Gene Ontology	GO:0001934	9	236	3.31894e-08	6.03711e-07	Erbb2|Gper1|Hras|Egfr|Cd40|Cd4|Il2|Cxcr4|Kras	http://amigo.geneontology.org/amigo/term/GO:0001934
antimicrobial humoral immune response mediated by antimicrobial peptide	Gene Ontology	GO:0061844	7	109	4.05072e-08	7.2761e-07	Cxcl1|Adm|Ccl17|Ccl22|Tslp|Cxcl10|Cxcl12	http://amigo.geneontology.org/amigo/term/GO:0061844
extracellular region	Gene Ontology	GO:0005576	20	1684	5.15369e-08	9.14303e-07	Cxcl1|Adm|Scgb2b27|Ccl22|Ccl5|Ism1|Scgb2b24|Cd40|Iapp|Il15|Gpld1|Il2|Ereg|Tslp|Cx3cl1|Cxcl10|Cxcl12|Il15ra|Egf|Adm2	http://amigo.geneontology.org/amigo/term/GO:0005576
calcium-ion regulated exocytosis	Gene Ontology	GO:0017156	5	31	5.54669e-08	9.72024e-07	Stx1a|Vamp2|Syt15|Vamp7|Syt7	http://amigo.geneontology.org/amigo/term/GO:0017156
protein tyrosine kinase activity	Gene Ontology	GO:0004713	7	116	6.07207e-08	1.05127e-06	Erbb2|Erbb3|Erbb4|Egfr|Jak3|Jak1|Lck	http://amigo.geneontology.org/amigo/term/GO:0004713
monocyte chemotaxis	Gene Ontology	GO:0002548	5	32	6.3991e-08	1.0947e-06	Cx3cl1|Ccr2|Ccl5|Ccl22|Ccl17	http://amigo.geneontology.org/amigo/term/GO:0002548
killing of cells of other organism	Gene Ontology	GO:0031640	5	35	9.59543e-08	1.60333e-06	Cxcl1|Cxcl10|Cxcl12|Ccl22|Ccl17	http://amigo.geneontology.org/amigo/term/GO:0031640
positive regulation of immunoglobulin secretion	Gene Ontology	GO:0051024	4	12	1.03578e-07	1.69137e-06	Tnfrsf4|Tnfsf4|Il2|Stx4a	http://amigo.geneontology.org/amigo/term/GO:0051024
positive regulation of natural killer cell differentiation	Gene Ontology	GO:0032825	4	12	1.03578e-07	1.69137e-06	Stat5b|Stat5a|Il15ra|Il15	http://amigo.geneontology.org/amigo/term/GO:0032825
positive regulation of phosphorylation	Gene Ontology	GO:0042327	5	36	1.09038e-07	1.74098e-06	Ereg|Areg|Egfr|Egf|Ccl5	http://amigo.geneontology.org/amigo/term/GO:0042327
presynaptic membrane	Gene Ontology	GO:0042734	6	77	1.33568e-07	2.1092e-06	Stx1a|Snap25|Syt7|Gper1|Grin2a|Stx4a	http://amigo.geneontology.org/amigo/term/GO:0042734
dynein complex	Gene Ontology	GO:0030286	5	38	1.39437e-07	2.17794e-06	Dnah2|Dnaic2|Dnaic1|Dctn1|Dctn2	http://amigo.geneontology.org/amigo/term/GO:0030286
positive regulation of smooth muscle cell proliferation	Gene Ontology	GO:0048661	6	79	1.54067e-07	2.38059e-06	Calcrl|Ccl5|Egfr|Stat5b|Ereg|Cx3cl1	http://amigo.geneontology.org/amigo/term/GO:0048661
synaptic vesicle fusion to presynaptic active zone membrane	Gene Ontology	GO:0031629	4	14	1.73396e-07	2.65075e-06	Stx1a|Snap25|Snap23|Stx4a	http://amigo.geneontology.org/amigo/term/GO:0031629
cellular response to hormone stimulus	Gene Ontology	GO:0032870	4	15	2.19161e-07	3.3151e-06	Stat5b|Ramp1|Ramp3|Ramp2	http://amigo.geneontology.org/amigo/term/GO:0032870
receptor complex	Gene Ontology	GO:0043235	8	215	2.37817e-07	3.55983e-06	Erbb2|Erbb3|Erbb4|Il2rg|Ramp1|Egfr|Ramp3|Ramp2	http://amigo.geneontology.org/amigo/term/GO:0043235
glutamatergic synapse	Gene Ontology	GO:0098978	11	506	2.43974e-07	3.58921e-06	Stx1a|Snap25|Cplx1|Erbb4|Snap23|Hras|Drd5|Syt7|Grin2a|Lck|Stx4a	http://amigo.geneontology.org/amigo/term/GO:0098978
epidermal growth factor receptor signaling pathway	Gene Ontology	GO:0007173	5	43	2.45289e-07	3.58921e-06	Areg|Erbb3|Egfr|Egf|Ereg	http://amigo.geneontology.org/amigo/term/GO:0007173
cellular defense response	Gene Ontology	GO:0006968	4	16	2.73361e-07	3.92819e-06	Tnfrsf4|Cxcr2|Ccr2|Ccl17	http://amigo.geneontology.org/amigo/term/GO:0006968
regulation of cell population proliferation	Gene Ontology	GO:0042127	8	221	2.91032e-07	4.14073e-06	Erbb3|Egfr|Stat5a|Stat5b|Tnfsf9|Tnfrsf9|Cxcl10|Lck	http://amigo.geneontology.org/amigo/term/GO:0042127
synapse	Gene Ontology	GO:0045202	13	766	3.00974e-07	4.24019e-06	Stx1a|Snap25|Vamp2|Cplx1|Vamp7|Snap23|Sumo1|Egfr|Srgap3|Syt7|Gper1|Grin2a|Stx4a	http://amigo.geneontology.org/amigo/term/GO:0045202
positive regulation of B cell differentiation	Gene Ontology	GO:0045579	4	17	3.36952e-07	4.65578e-06	Stat5b|Stat5a|Cd27|Il2rg	http://amigo.geneontology.org/amigo/term/GO:0045579
negative regulation of cytokine secretion	Gene Ontology	GO:0050710	4	18	4.10942e-07	5.57098e-06	Cx3cl1|Foxp3|Tnfrsf4|Tnfsf4	http://amigo.geneontology.org/amigo/term/GO:0050710
positive regulation of T cell migration	Gene Ontology	GO:2000406	4	19	4.96384e-07	6.54407e-06	Cxcl12|Tnfsf4|Cxcl10|Ccl5	http://amigo.geneontology.org/amigo/term/GO:2000406
identical protein binding	Gene Ontology	GO:0042802	19	1767	5.22714e-07	6.82854e-06	Erbb2|Erbb3|Vamp2|Ccl5|Stx1a|Egfr|Iapp|Lck|Cd4|Mief1|Srgap3|Tnfrsf9|Ccr5|Cxcr4|Dctn2|Aldh5a1|Dctn1|Foxp3|Kras	http://amigo.geneontology.org/amigo/term/GO:0042802
angiogenesis	Gene Ontology	GO:0001525	8	251	7.37734e-07	9.38163e-06	Calcrl|Ramp1|Ramp3|Ramp2|Ccr2|Ereg|Egf|Adm2	http://amigo.geneontology.org/amigo/term/GO:0001525
cellular response to tumor necrosis factor	Gene Ontology	GO:0071356	6	106	7.92758e-07	9.93479e-06	Ccl5|Ccl17|Cd40|Gper1|Cx3cl1|Ccl22	http://amigo.geneontology.org/amigo/term/GO:0071356
positive regulation of protein kinase B signaling	Gene Ontology	GO:0051897	6	108	8.79729e-07	1.0898e-05	Cx3cr1|Calcr|Egfr|Ramp3|Iapp|Cx3cl1	http://amigo.geneontology.org/amigo/term/GO:0051897
cellular response to interleukin-1	Gene Ontology	GO:0071347	5	58	9.73833e-07	1.18777e-05	Cx3cl1|Ccl5|Ccl22|Cd40|Ccl17	http://amigo.geneontology.org/amigo/term/GO:0071347
CCR chemokine receptor binding	Gene Ontology	GO:0048020	4	23	9.7534e-07	1.18777e-05	Cx3cl1|Ccl5|Ccl22|Ccl17	http://amigo.geneontology.org/amigo/term/GO:0048020
synaptic vesicle	Gene Ontology	GO:0008021	7	179	1.00875e-06	1.21813e-05	Stx1a|Snap25|Vamp2|Vamp7|Syt7|Grin2a|Stx4a	http://amigo.geneontology.org/amigo/term/GO:0008021
synaptobrevin 2-SNAP-25-syntaxin-1a complex	Gene Ontology	GO:0070044	3	5	1.18786e-06	1.41071e-05	Stx1a|Snap25|Vamp2	http://amigo.geneontology.org/amigo/term/GO:0070044
positive regulation of cell adhesion	Gene Ontology	GO:0045785	5	64	1.53643e-06	1.795e-05	Cx3cl1|Cxcl12|Erbb2|Ccl5|Stx4a	http://amigo.geneontology.org/amigo/term/GO:0045785
positive regulation of phagocytosis	Gene Ontology	GO:0050766	5	65	1.65094e-06	1.91323e-05	Il2rb|Il2rg|Il15ra|Il15|Ccr7	http://amigo.geneontology.org/amigo/term/GO:0050766
myosin binding	Gene Ontology	GO:0017022	4	27	1.73363e-06	1.9616e-05	Stx1a|Snap25|Vamp2|Larp6	http://amigo.geneontology.org/amigo/term/GO:0017022
lymphocyte chemotaxis	Gene Ontology	GO:0048247	4	27	1.73363e-06	1.9616e-05	Cx3cl1|Ccl5|Ccl22|Ccl17	http://amigo.geneontology.org/amigo/term/GO:0048247
positive regulation of calcium ion import across plasma membrane	Gene Ontology	GO:1905665	3	6	1.77815e-06	1.99625e-05	Calcr|Ramp3|Iapp	http://amigo.geneontology.org/amigo/term/GO:1905665
syntaxin binding	Gene Ontology	GO:0019905	5	67	1.90008e-06	2.10032e-05	Snap25|Vamp2|Cplx1|Vamp7|Snap23	http://amigo.geneontology.org/amigo/term/GO:0019905
T cell proliferation	Gene Ontology	GO:0042098	4	28	1.97703e-06	2.1603e-05	Tnfrsf4|Cxcr4|Cxcl12|Tnfsf4	http://amigo.geneontology.org/amigo/term/GO:0042098
negative regulation of cell population proliferation	Gene Ontology	GO:0008285	9	390	1.98441e-06	2.1603e-05	Foxp3|Erbb4|Hras|Iapp|Gper1|Gpld1|Tnfrsf9|Adm|Ereg	http://amigo.geneontology.org/amigo/term/GO:0008285
positive regulation of kinase activity	Gene Ontology	GO:0033674	5	68	2.03526e-06	2.199e-05	Cd4|Erbb3|Erbb2|Egfr|Erbb4	http://amigo.geneontology.org/amigo/term/GO:0033674
motor activity	Gene Ontology	GO:0003774	5	69	2.1779e-06	2.31825e-05	Dnah2|Dnaic2|Dnaic1|Dctn1|Dctn2	http://amigo.geneontology.org/amigo/term/GO:0003774
negative regulation of cell migration	Gene Ontology	GO:0030336	6	128	2.26293e-06	2.39105e-05	Cx3cr1|Drd5|Srgap3|Ccr5|Cx3cl1|Wdr63	http://amigo.geneontology.org/amigo/term/GO:0030336
positive regulation of MAPK cascade	Gene Ontology	GO:0043410	6	129	2.36283e-06	2.47838e-05	Erbb2|Gper1|Hras|Cd4|Cx3cl1|Egf	http://amigo.geneontology.org/amigo/term/GO:0043410
hormone secretion	Gene Ontology	GO:0046879	3	7	2.53503e-06	2.60202e-05	Adm|Stx1a|Vamp2	http://amigo.geneontology.org/amigo/term/GO:0046879
positive regulation of lymphocyte differentiation	Gene Ontology	GO:0045621	3	7	2.53503e-06	2.60202e-05	Stat5b|Stat5a|Il2rg	http://amigo.geneontology.org/amigo/term/GO:0045621
defense response	Gene Ontology	GO:0006952	6	132	2.68431e-06	2.69745e-05	Cxcl1|Stat5b|Stat5a|Ccr5|Cxcl10|Cxcl12	http://amigo.geneontology.org/amigo/term/GO:0006952
regulation of long-term neuronal synaptic plasticity	Gene Ontology	GO:0048169	4	31	2.8601e-06	2.85414e-05	Drd5|Hras|Grin2a|Kras	http://amigo.geneontology.org/amigo/term/GO:0048169
C-X-C chemokine receptor activity	Gene Ontology	GO:0016494	3	8	3.47854e-06	3.35481e-05	Cxcr2|Cxcr1|Cxcr4	http://amigo.geneontology.org/amigo/term/GO:0016494
neuron projection	Gene Ontology	GO:0043005	10	539	3.52973e-06	3.38148e-05	Stx1a|Snap25|Vamp2|Cx3cr1|Vamp7|Snap23|Calcr|Grin2a|Cx3cl1|Dctn1	http://amigo.geneontology.org/amigo/term/GO:0043005
positive regulation of interleukin-2 production	Gene Ontology	GO:0032743	4	33	3.5921e-06	3.39595e-05	Stat5b|Stat5a|Ccr2|Tnfsf4	http://amigo.geneontology.org/amigo/term/GO:0032743
regulation of exocytosis	Gene Ontology	GO:0017157	4	33	3.5921e-06	3.39595e-05	Snap23|Stx1a|Vamp2|Stx4a	http://amigo.geneontology.org/amigo/term/GO:0017157
positive regulation of epithelial cell proliferation	Gene Ontology	GO:0050679	5	77	3.62393e-06	3.40365e-05	Erbb2|Hras|Egfr|Erbb4|Ccl5	http://amigo.geneontology.org/amigo/term/GO:0050679
negative regulation of apoptotic process	Gene Ontology	GO:0043066	10	547	4.00901e-06	3.71674e-05	Erbb2|Il2rb|Erbb4|Stat5b|Cd27|Egfr|Cxcr2|Stat5a|Tslp|Cx3cl1	http://amigo.geneontology.org/amigo/term/GO:0043066
positive regulation of DNA replication	Gene Ontology	GO:0045740	4	35	4.45427e-06	4.10306e-05	Hras|Egfr|Egf|Ereg	http://amigo.geneontology.org/amigo/term/GO:0045740
positive regulation of gamma-delta T cell differentiation	Gene Ontology	GO:0045588	3	9	4.62859e-06	4.23648e-05	Stat5b|Stat5a|Lck	http://amigo.geneontology.org/amigo/term/GO:0045588
growth factor activity	Gene Ontology	GO:0008083	6	147	4.87205e-06	4.40323e-05	Cxcl1|Areg|Il2|Ereg|Cxcl12|Egf	http://amigo.geneontology.org/amigo/term/GO:0008083
epidermal growth factor receptor binding	Gene Ontology	GO:0005154	4	36	4.93852e-06	4.43541e-05	Areg|Egf|Erbb4|Ereg	http://amigo.geneontology.org/amigo/term/GO:0005154
tyrosine phosphorylation of STAT protein	Gene Ontology	GO:0007260	3	10	6.00487e-06	5.32655e-05	Il15|Jak3|Jak1	http://amigo.geneontology.org/amigo/term/GO:0007260
cellular response to cytokine stimulus	Gene Ontology	GO:0071345	4	39	6.62582e-06	5.80567e-05	Stat5a|Cxcr4|Jak3|Ccr7	http://amigo.geneontology.org/amigo/term/GO:0071345
neutrophil activation	Gene Ontology	GO:0042119	3	11	7.62696e-06	6.60238e-05	Cxcr2|Il15|Ccl5	http://amigo.geneontology.org/amigo/term/GO:0042119
positive regulation of alpha-beta T cell proliferation	Gene Ontology	GO:0046641	3	11	7.62696e-06	6.60238e-05	Cd80|Ccr2|Tnfsf4	http://amigo.geneontology.org/amigo/term/GO:0046641
vesicle-mediated transport	Gene Ontology	GO:0016192	7	246	7.68599e-06	6.61363e-05	Stx1a|Vamp2|Vamp7|Snap23|Syt7|Syt15|Stx4a	http://amigo.geneontology.org/amigo/term/GO:0016192
cellular response to epidermal growth factor stimulus	Gene Ontology	GO:0071364	4	41	7.96504e-06	6.77264e-05	Erbb2|Stat5b|Egfr|Erbb4	http://amigo.geneontology.org/amigo/term/GO:0071364
cytokine binding	Gene Ontology	GO:0019955	4	41	7.96504e-06	6.77264e-05	Ccr2|Cxcr4|Tnfrsf9|Il2rg	http://amigo.geneontology.org/amigo/term/GO:0019955
cell junction	Gene Ontology	GO:0030054	12	883	8.30013e-06	7.01605e-05	Stx1a|Snap25|Vamp2|Cplx1|Vamp7|Snap23|Egfr|Srgap3|Syt7|Gper1|Grin2a|Cxcr4	http://amigo.geneontology.org/amigo/term/GO:0030054
positive regulation of interleukin-12 production	Gene Ontology	GO:0032735	4	42	8.70483e-06	7.31512e-05	Tnfsf9|Tnfsf4|Cd40|Ccr7	http://amigo.geneontology.org/amigo/term/GO:0032735
cellular response to interferon-gamma	Gene Ontology	GO:0071346	5	94	9.14728e-06	7.64224e-05	Cx3cl1|Stx4a|Ccl22|Ccl5|Ccl17	http://amigo.geneontology.org/amigo/term/GO:0071346
dynein light chain binding	Gene Ontology	GO:0045503	3	12	9.51424e-06	7.85745e-05	Wdr63|Dnaic1|Dnaic2	http://amigo.geneontology.org/amigo/term/GO:0045503
negative regulation of T cell apoptotic process	Gene Ontology	GO:0070233	3	12	9.51424e-06	7.85745e-05	Tnfsf4|Cd27|Ccl5	http://amigo.geneontology.org/amigo/term/GO:0070233
neuronal cell body	Gene Ontology	GO:0043025	10	612	1.04879e-05	8.61204e-05	Snap25|Calcr|Drd5|Cd40|Iapp|Syt7|Ccr1|Cplx1|Cx3cl1|Dctn1	http://amigo.geneontology.org/amigo/term/GO:0043025
CXCR chemokine receptor binding	Gene Ontology	GO:0045236	3	13	1.16859e-05	9.38139e-05	Cxcl1|Cxcl10|Cxcl12	http://amigo.geneontology.org/amigo/term/GO:0045236
positive regulation of protein kinase A signaling	Gene Ontology	GO:0010739	3	13	1.16859e-05	9.38139e-05	Calcr|Ramp3|Iapp	http://amigo.geneontology.org/amigo/term/GO:0010739
positive regulation of epidermal growth factor-activated receptor activity	Gene Ontology	GO:0045741	3	13	1.16859e-05	9.38139e-05	Areg|Egf|Ereg	http://amigo.geneontology.org/amigo/term/GO:0045741
transmembrane signaling receptor activity	Gene Ontology	GO:0004888	6	174	1.23369e-05	9.849e-05	Erbb2|Calcrl|Cd27|Calcr|Egfr|Sctr	http://amigo.geneontology.org/amigo/term/GO:0004888
positive regulation of T cell chemotaxis	Gene Ontology	GO:0010820	3	14	1.41611e-05	0.00011181	Ccr2|Ccl5|Ccr7	http://amigo.geneontology.org/amigo/term/GO:0010820
protein-containing complex binding	Gene Ontology	GO:0044877	10	637	1.47196e-05	0.000115585	Erbb2|Stx1a|Vamp2|Nras|Hras|Egfr|Grin2a|Lck|Adm2|Kras	http://amigo.geneontology.org/amigo/term/GO:0044877
positive regulation of interleukin-6 production	Gene Ontology	GO:0032755	5	105	1.52753e-05	0.000118319	Tnfsf9|Tslp|Ereg|Ccr5|Tnfsf4	http://amigo.geneontology.org/amigo/term/GO:0032755
perinuclear region of cytoplasm	Gene Ontology	GO:0048471	10	640	1.53147e-05	0.000118319	Erbb2|Snap25|Vamp2|Cx3cr1|Vamp7|Egfr|Gper1|Cx3cl1|Dctn3|Stx4a	http://amigo.geneontology.org/amigo/term/GO:0048471
dynein heavy chain binding	Gene Ontology	GO:0045504	3	15	1.69586e-05	0.000130319	Wdr63|Dnaic1|Dnaic2	http://amigo.geneontology.org/amigo/term/GO:0045504
cytoskeleton	Gene Ontology	GO:0005856	14	1289	1.72242e-05	0.000131655	Dnah2|Snap25|Gper1|Dnaic2|Dnaic1|Jak3|Actr1a|Jak1|Dctn2|Dctn3|Dctn1|Dctn6|Actr1b|Dctn5	http://amigo.geneontology.org/amigo/term/GO:0005856
membrane raft	Gene Ontology	GO:0045121	7	282	1.81534e-05	0.000138023	Erbb2|Snap25|Erbb4|Egfr|Cd4|Lck|Kras	http://amigo.geneontology.org/amigo/term/GO:0045121
protein phosphatase binding	Gene Ontology	GO:0019903	5	110	1.89434e-05	0.000143272	Erbb2|Egfr|Jak3|Lck|Jak1	http://amigo.geneontology.org/amigo/term/GO:0019903
cytoplasmic vesicle	Gene Ontology	GO:0031410	11	805	1.92152e-05	0.000144567	Erbb2|Stx1a|Vamp2|Vamp7|Snap23|Srgap3|Syt7|Gper1|Grin2a|Cxcr4|Il15ra	http://amigo.geneontology.org/amigo/term/GO:0031410
vesicle-mediated transport in synapse	Gene Ontology	GO:0099003	3	16	2.00973e-05	0.000150416	Snap23|Cplx1|Stx4a	http://amigo.geneontology.org/amigo/term/GO:0099003
transmembrane receptor protein tyrosine kinase signaling pathway	Gene Ontology	GO:0007169	5	112	2.05889e-05	0.000153297	Erbb2|Erbb3|Egfr|Lck|Erbb4	http://amigo.geneontology.org/amigo/term/GO:0007169
positive regulation of peptidyl-tyrosine phosphorylation	Gene Ontology	GO:0050731	5	115	2.32633e-05	0.000171332	Cd4|Cd80|Il15|Egf|Areg	http://amigo.geneontology.org/amigo/term/GO:0050731
presynaptic active zone membrane	Gene Ontology	GO:0048787	3	17	2.35956e-05	0.000171332	Stx1a|Snap25|Stx4a	http://amigo.geneontology.org/amigo/term/GO:0048787
eosinophil chemotaxis	Gene Ontology	GO:0048245	3	17	2.35956e-05	0.000171332	Cx3cl1|Ccr3|Ccl5	http://amigo.geneontology.org/amigo/term/GO:0048245
transmembrane receptor protein tyrosine kinase activity	Gene Ontology	GO:0004714	4	55	2.36074e-05	0.000171332	Erbb2|Erbb3|Egfr|Erbb4	http://amigo.geneontology.org/amigo/term/GO:0004714
endosome	Gene Ontology	GO:0005768	10	677	2.45441e-05	0.000177236	Erbb2|Snap25|Vamp7|Calcrl|Egfr|Gper1|Ccr3|Ccr5|Cxcr4|Stx4a	http://amigo.geneontology.org/amigo/term/GO:0005768
positive regulation of protein localization to plasma membrane	Gene Ontology	GO:1903078	4	56	2.52392e-05	0.000181344	Gper1|Egfr|Ramp3|Stx4a	http://amigo.geneontology.org/amigo/term/GO:1903078
basal plasma membrane	Gene Ontology	GO:0009925	4	57	2.69523e-05	0.000192689	Erbb2|Erbb3|Egfr|Erbb4	http://amigo.geneontology.org/amigo/term/GO:0009925
ubiquitin protein ligase binding	Gene Ontology	GO:0031625	7	302	2.78359e-05	0.000198021	Erbb2|Erbb3|Sumo1|Cxcr4|Egfr|Cd40|Jak1	http://amigo.geneontology.org/amigo/term/GO:0031625
positive regulation of cell death	Gene Ontology	GO:0010942	4	59	3.06322e-05	0.000216839	Calcr|Grin2a|Ramp3|Iapp	http://amigo.geneontology.org/amigo/term/GO:0010942
intracellular organelle	Gene Ontology	GO:0043229	3	19	3.17449e-05	0.000221444	Stx1a|Snap25|Vamp2	http://amigo.geneontology.org/amigo/term/GO:0043229
mammary gland alveolus development	Gene Ontology	GO:0060749	3	19	3.17449e-05	0.000221444	Areg|Egf|Erbb4	http://amigo.geneontology.org/amigo/term/GO:0060749
regulation of calcium ion-dependent exocytosis	Gene Ontology	GO:0017158	3	19	3.17449e-05	0.000221444	Vamp2|Syt15|Syt7	http://amigo.geneontology.org/amigo/term/GO:0017158
adenylate cyclase-modulating G protein-coupled receptor signaling pathway	Gene Ontology	GO:0007188	4	60	3.2604e-05	0.000226338	Sctr|Calcr|Drd5|Calcrl	http://amigo.geneontology.org/amigo/term/GO:0007188
negative regulation of interleukin-12 production	Gene Ontology	GO:0032695	3	20	3.64322e-05	0.000251697	Tnfrsf9|Jak3|Ccr7	http://amigo.geneontology.org/amigo/term/GO:0032695
kinetochore	Gene Ontology	GO:0000776	5	127	3.67658e-05	0.000252787	Dctn2|Dctn3|Dctn1|Dctn6|Dctn5	http://amigo.geneontology.org/amigo/term/GO:0000776
negative regulation of interleukin-10 production	Gene Ontology	GO:0032693	3	21	4.15519e-05	0.000282986	Foxp3|Jak3|Tnfrsf9	http://amigo.geneontology.org/amigo/term/GO:0032693
postsynaptic membrane	Gene Ontology	GO:0045211	6	219	4.32399e-05	0.000293093	Erbb2|Erbb3|Erbb4|Srgap3|Gper1|Grin2a	http://amigo.geneontology.org/amigo/term/GO:0045211
positive regulation of fibroblast proliferation	Gene Ontology	GO:0048146	4	68	5.18907e-05	0.000345218	Nras|Egfr|Egf|Ereg	http://amigo.geneontology.org/amigo/term/GO:0048146
positive regulation of endothelial cell proliferation	Gene Ontology	GO:0001938	4	70	5.77868e-05	0.000380916	Stat5a|Cxcl12|Nras|Ccr3	http://amigo.geneontology.org/amigo/term/GO:0001938
positive regulation of T cell activation	Gene Ontology	GO:0050870	3	24	5.96825e-05	0.000388071	Cd4|Ccr2|Lck	http://amigo.geneontology.org/amigo/term/GO:0050870
cellular response to estradiol stimulus	Gene Ontology	GO:0071392	3	24	5.96825e-05	0.000388071	Gper1|Egfr|Ramp3	http://amigo.geneontology.org/amigo/term/GO:0071392
detection of mechanical stimulus involved in sensory perception of pain	Gene Ontology	GO:0050966	3	24	5.96825e-05	0.000388071	Cxcl12|Grin2a|Cxcr4	http://amigo.geneontology.org/amigo/term/GO:0050966
voltage-gated potassium channel complex	Gene Ontology	GO:0008076	4	72	6.4157e-05	0.000413424	Sumo1|Snap25|Stx1a|Vamp2	http://amigo.geneontology.org/amigo/term/GO:0008076
leukocyte chemotaxis	Gene Ontology	GO:0030595	3	25	6.67081e-05	0.000426042	Cxcl1|Ccr1|Cxcl10	http://amigo.geneontology.org/amigo/term/GO:0030595
positive regulation of macrophage chemotaxis	Gene Ontology	GO:0010759	3	25	6.67081e-05	0.000426042	Cx3cl1|Ccl5|Ccr7	http://amigo.geneontology.org/amigo/term/GO:0010759
positive regulation of phosphatidylinositol 3-kinase signaling	Gene Ontology	GO:0014068	4	73	6.75271e-05	0.000429365	Erbb2|Gper1|Erbb4|Ccl5	http://amigo.geneontology.org/amigo/term/GO:0014068
nucleotide binding	Gene Ontology	GO:0000166	15	1672	7.42168e-05	0.000465949	Dnah2|Erbb3|Erbb4|Erbb2|Hras|Egfr|Actr1b|Mief1|Jak3|Actr1a|Jak1|Papolg|Nras|Lck|Kras	http://amigo.geneontology.org/amigo/term/GO:0000166
syntaxin-1 binding	Gene Ontology	GO:0017075	3	26	7.42535e-05	0.000465949	Snap25|Vamp2|Cplx1	http://amigo.geneontology.org/amigo/term/GO:0017075
GDP binding	Gene Ontology	GO:0019003	4	77	8.23079e-05	0.000505626	Hras|Nras|Mief1|Kras	http://amigo.geneontology.org/amigo/term/GO:0019003
cell-cell signaling	Gene Ontology	GO:0007267	4	77	8.23079e-05	0.000505626	Ccr1|Ereg|Ccr5|Ccl5	http://amigo.geneontology.org/amigo/term/GO:0007267
receptor signaling pathway via JAK-STAT	Gene Ontology	GO:0007259	3	27	8.23358e-05	0.000505626	Stat5b|Stat5a|Il15ra	http://amigo.geneontology.org/amigo/term/GO:0007259
membrane fusion	Gene Ontology	GO:0061025	3	27	8.23358e-05	0.000505626	Snap23|Vamp2|Stx4a	http://amigo.geneontology.org/amigo/term/GO:0061025
heart development	Gene Ontology	GO:0007507	6	255	9.80405e-05	0.000599507	Erbb2|Erbb4|Calcrl|Ramp2|Dnaic1|Adm	http://amigo.geneontology.org/amigo/term/GO:0007507
centrosome	Gene Ontology	GO:0005813	8	502	9.8757e-05	0.00060133	Dnaic1|Actr1b|Actr1a|Dctn2|Dctn3|Dctn1|Dctn6|Dctn5	http://amigo.geneontology.org/amigo/term/GO:0005813
negative regulation of DNA-binding transcription factor activity	Gene Ontology	GO:0043433	4	82	0.000103933	0.000627526	Sumo1|Foxp3|Tnfrsf4|Tnfsf4	http://amigo.geneontology.org/amigo/term/GO:0043433
microtubule-based movement	Gene Ontology	GO:0007018	4	82	0.000103933	0.000627526	Dnah2|Wdr63|Dnaic1|Dnaic2	http://amigo.geneontology.org/amigo/term/GO:0007018
protein kinase activity	Gene Ontology	GO:0004672	8	508	0.000107027	0.000643507	Erbb2|Erbb3|Erbb4|Ccl5|Egfr|Jak3|Jak1|Lck	http://amigo.geneontology.org/amigo/term/GO:0004672
wound healing	Gene Ontology	GO:0042060	4	83	0.000108707	0.000650886	Cx3cl1|Erbb2|Drd5|Egfr	http://amigo.geneontology.org/amigo/term/GO:0042060
lymph node development	Gene Ontology	GO:0048535	3	31	0.000120368	0.000711807	Il15|Jak3|Ccr7	http://amigo.geneontology.org/amigo/term/GO:0048535
cytokine production	Gene Ontology	GO:0001816	3	31	0.000120368	0.000711807	Cd4|Foxp3|Tnfsf4	http://amigo.geneontology.org/amigo/term/GO:0001816
positive regulation of calcium ion transport	Gene Ontology	GO:0051928	3	32	0.000131385	0.000764371	Ccr1|Jak3|Ccl5	http://amigo.geneontology.org/amigo/term/GO:0051928
positive regulation of cytokine production	Gene Ontology	GO:0001819	3	32	0.000131385	0.000764371	Il15|Ereg|Tnfsf4	http://amigo.geneontology.org/amigo/term/GO:0001819
lactation	Gene Ontology	GO:0007595	3	32	0.000131385	0.000764371	Stat5b|Stat5a|Erbb4	http://amigo.geneontology.org/amigo/term/GO:0007595
T cell homeostasis	Gene Ontology	GO:0043029	3	32	0.000131385	0.000764371	Stat5b|Stat5a|Jak3	http://amigo.geneontology.org/amigo/term/GO:0043029
protein kinase binding	Gene Ontology	GO:0019901	8	530	0.00014242	0.000825229	Egfr|Cd4|Grin2a|Ccr5|Dctn2|Dctn1|Il15ra|Lck	http://amigo.geneontology.org/amigo/term/GO:0019901
tumor necrosis factor receptor binding	Gene Ontology	GO:0005164	3	33	0.000143037	0.000825477	Tnfsf9|Cd70|Tnfsf4	http://amigo.geneontology.org/amigo/term/GO:0005164
positive regulation of release of sequestered calcium ion into cytosol	Gene Ontology	GO:0051281	3	34	0.000155341	0.000885811	Cx3cl1|Gper1|Cxcl10	http://amigo.geneontology.org/amigo/term/GO:0051281
positive regulation of blood vessel diameter	Gene Ontology	GO:0097755	3	34	0.000155341	0.000885811	Gper1|Adm|Egfr	http://amigo.geneontology.org/amigo/term/GO:0097755
growth hormone receptor signaling pathway via JAK-STAT	Gene Ontology	GO:0060397	2	5	0.000162059	0.000899145	Stat5b|Stat5a	http://amigo.geneontology.org/amigo/term/GO:0060397
positive regulation of homotypic cell-cell adhesion	Gene Ontology	GO:0034112	2	5	0.000162059	0.000899145	Jak1|Ccl5	http://amigo.geneontology.org/amigo/term/GO:0034112
negative regulation of activation-induced cell death of T cells	Gene Ontology	GO:0070236	2	5	0.000162059	0.000899145	Tnfrsf4|Tnfsf4	http://amigo.geneontology.org/amigo/term/GO:0070236
positive regulation of transforming growth factor beta1 production	Gene Ontology	GO:0032914	2	5	0.000162059	0.000899145	Cx3cl1|Foxp3	http://amigo.geneontology.org/amigo/term/GO:0032914
regulation of steroid metabolic process	Gene Ontology	GO:0019218	2	5	0.000162059	0.000899145	Stat5b|Stat5a	http://amigo.geneontology.org/amigo/term/GO:0019218
negative regulation of lymphocyte proliferation	Gene Ontology	GO:0050672	2	5	0.000162059	0.000899145	Foxp3|Il2	http://amigo.geneontology.org/amigo/term/GO:0050672
ErbB-3 class receptor binding	Gene Ontology	GO:0043125	2	5	0.000162059	0.000899145	Erbb2|Erbb3	http://amigo.geneontology.org/amigo/term/GO:0043125
motor neuron axon guidance	Gene Ontology	GO:0008045	3	35	0.000168312	0.000926684	Erbb2|Cxcl12|Cxcr4	http://amigo.geneontology.org/amigo/term/GO:0008045
chemoattractant activity	Gene Ontology	GO:0042056	3	36	0.000181967	0.000990479	Cx3cl1|Cxcl10|Ccl5	http://amigo.geneontology.org/amigo/term/GO:0042056
defense response to protozoan	Gene Ontology	GO:0042832	3	36	0.000181967	0.000990479	Hras|Nras|Cd40	http://amigo.geneontology.org/amigo/term/GO:0042832
regulation of G protein-coupled receptor signaling pathway	Gene Ontology	GO:0008277	3	36	0.000181967	0.000990479	Ramp1|Ramp3|Ramp2	http://amigo.geneontology.org/amigo/term/GO:0008277
protein phosphorylation	Gene Ontology	GO:0006468	8	556	0.000196179	0.00105266	Erbb2|Erbb3|Erbb4|Egfr|Jak3|Jak1|Lck|Adm2	http://amigo.geneontology.org/amigo/term/GO:0006468
peptidyl-tyrosine autophosphorylation	Gene Ontology	GO:0038083	3	37	0.000196321	0.00105266	Egfr|Lck|Erbb4	http://amigo.geneontology.org/amigo/term/GO:0038083
regulation of calcium ion transport	Gene Ontology	GO:0051924	3	37	0.000196321	0.00105266	Cd4|Cxcl12|Cxcr4	http://amigo.geneontology.org/amigo/term/GO:0051924
negative regulation of angiogenesis	Gene Ontology	GO:0016525	4	98	0.000200959	0.00107352	Cxcl10|Ism1|Ccr2|Cx3cr1	http://amigo.geneontology.org/amigo/term/GO:0016525
negative regulation of macrophage apoptotic process	Gene Ontology	GO:2000110	2	6	0.000215683	0.00111088	Ccr5|Ccl5	http://amigo.geneontology.org/amigo/term/GO:2000110
T cell chemotaxis	Gene Ontology	GO:0010818	2	6	0.000215683	0.00111088	Cxcl10|Cxcl12	http://amigo.geneontology.org/amigo/term/GO:0010818
enzyme linked receptor protein signaling pathway	Gene Ontology	GO:0007167	2	6	0.000215683	0.00111088	Jak3|Jak1	http://amigo.geneontology.org/amigo/term/GO:0007167
positive regulation of receptor signaling pathway via STAT	Gene Ontology	GO:1904894	2	6	0.000215683	0.00111088	Tslp|Jak1	http://amigo.geneontology.org/amigo/term/GO:1904894
tumor necrosis factor receptor superfamily binding	Gene Ontology	GO:0032813	2	6	0.000215683	0.00111088	Tnfsf9|Tnfsf4	http://amigo.geneontology.org/amigo/term/GO:0032813
neuregulin binding	Gene Ontology	GO:0038132	2	6	0.000215683	0.00111088	Erbb3|Erbb4	http://amigo.geneontology.org/amigo/term/GO:0038132
positive regulation of microglial cell migration	Gene Ontology	GO:1904141	2	6	0.000215683	0.00111088	Cx3cl1|Cx3cr1	http://amigo.geneontology.org/amigo/term/GO:1904141
positive regulation of I-kappaB phosphorylation	Gene Ontology	GO:1903721	2	6	0.000215683	0.00111088	Cx3cl1|Cx3cr1	http://amigo.geneontology.org/amigo/term/GO:1903721
vascular associated smooth muscle cell development	Gene Ontology	GO:0097084	2	6	0.000215683	0.00111088	Adm|Ramp2	http://amigo.geneontology.org/amigo/term/GO:0097084
positive regulation of peptidyl-serine phosphorylation	Gene Ontology	GO:0033138	4	101	0.000224602	0.00115269	Calcr|Egfr|Ramp3|Iapp	http://amigo.geneontology.org/amigo/term/GO:0033138
G protein-coupled peptide receptor activity	Gene Ontology	GO:0008528	3	39	0.000227186	0.0011618	Sctr|Calcr|Calcrl	http://amigo.geneontology.org/amigo/term/GO:0008528
CCR5 chemokine receptor binding	Gene Ontology	GO:0031730	2	7	0.000276798	0.00138111	Jak1|Ccl5	http://amigo.geneontology.org/amigo/term/GO:0031730
taurine metabolic process	Gene Ontology	GO:0019530	2	7	0.000276798	0.00138111	Stat5b|Stat5a	http://amigo.geneontology.org/amigo/term/GO:0019530
positive regulation of natural killer cell proliferation	Gene Ontology	GO:0032819	2	7	0.000276798	0.00138111	Stat5b|Il15	http://amigo.geneontology.org/amigo/term/GO:0032819
lateral loop	Gene Ontology	GO:0043219	2	7	0.000276798	0.00138111	Erbb2|Stx4a	http://amigo.geneontology.org/amigo/term/GO:0043219
positive regulation of fever generation	Gene Ontology	GO:0031622	2	7	0.000276798	0.00138111	Ccr5|Ccl5	http://amigo.geneontology.org/amigo/term/GO:0031622
telencephalon cell migration	Gene Ontology	GO:0022029	2	7	0.000276798	0.00138111	Cxcl12|Cxcr4	http://amigo.geneontology.org/amigo/term/GO:0022029
cilium movement	Gene Ontology	GO:0003341	3	43	0.000297971	0.00148161	Dnaic2|Dnaic1|Hydin	http://amigo.geneontology.org/amigo/term/GO:0003341
neurotransmitter transport	Gene Ontology	GO:0006836	3	44	0.00031764	0.00157396	Stx1a|Cplx1|Stx4a	http://amigo.geneontology.org/amigo/term/GO:0006836
negative regulation of inflammatory response	Gene Ontology	GO:0050728	4	112	0.000328582	0.00162258	Gper1|Foxp3|Il2|Calcrl	http://amigo.geneontology.org/amigo/term/GO:0050728
positive regulation of B cell proliferation	Gene Ontology	GO:0030890	3	45	0.000338127	0.00163943	Tnfrsf4|Il2|Cd40	http://amigo.geneontology.org/amigo/term/GO:0030890
positive regulation of neurogenesis	Gene Ontology	GO:0050769	3	45	0.000338127	0.00163943	Gper1|Cx3cr1|Cxcr4	http://amigo.geneontology.org/amigo/term/GO:0050769
regulation of cell adhesion	Gene Ontology	GO:0030155	3	45	0.000338127	0.00163943	Stat5b|Stat5a|Cxcr4	http://amigo.geneontology.org/amigo/term/GO:0030155
integral component of synaptic vesicle membrane	Gene Ontology	GO:0030285	3	45	0.000338127	0.00163943	Stx1a|Vamp2|Vamp7	http://amigo.geneontology.org/amigo/term/GO:0030285
non-membrane spanning protein tyrosine kinase activity	Gene Ontology	GO:0004715	3	45	0.000338127	0.00163943	Lck|Jak3|Jak1	http://amigo.geneontology.org/amigo/term/GO:0004715
trans-Golgi network	Gene Ontology	GO:0005802	5	207	0.000338839	0.00163943	Gper1|Snap25|Vamp2|Vamp7|Stx4a	http://amigo.geneontology.org/amigo/term/GO:0005802
calcium channel inhibitor activity	Gene Ontology	GO:0019855	2	8	0.000345364	0.00165429	Stx1a|Areg	http://amigo.geneontology.org/amigo/term/GO:0019855
positive regulation of T-helper 1 cell differentiation	Gene Ontology	GO:0045627	2	8	0.000345364	0.00165429	Ccr2|Ccr7	http://amigo.geneontology.org/amigo/term/GO:0045627
T-helper 1 type immune response	Gene Ontology	GO:0042088	2	8	0.000345364	0.00165429	Hras|Nras	http://amigo.geneontology.org/amigo/term/GO:0042088
regulation of cell migration	Gene Ontology	GO:0030334	4	114	0.000350643	0.001674	Ccr2|Cxcl12|Erbb4|Cxcr4	http://amigo.geneontology.org/amigo/term/GO:0030334
Ras protein signal transduction	Gene Ontology	GO:0007265	3	47	0.000381612	0.00181582	Hras|Nras|Kras	http://amigo.geneontology.org/amigo/term/GO:0007265
germ cell migration	Gene Ontology	GO:0008354	2	9	0.000421338	0.00194059	Cxcl12|Cxcr4	http://amigo.geneontology.org/amigo/term/GO:0008354
positive regulation of uterine smooth muscle contraction	Gene Ontology	GO:0070474	2	9	0.000421338	0.00194059	Gper1|Lck	http://amigo.geneontology.org/amigo/term/GO:0070474
T cell mediated immunity	Gene Ontology	GO:0002456	2	9	0.000421338	0.00194059	Foxp3|Cd70	http://amigo.geneontology.org/amigo/term/GO:0002456
luteinization	Gene Ontology	GO:0001553	2	9	0.000421338	0.00194059	Stat5b|Stat5a	http://amigo.geneontology.org/amigo/term/GO:0001553
ameboidal-type cell migration	Gene Ontology	GO:0001667	2	9	0.000421338	0.00194059	Cxcl12|Cxcr4	http://amigo.geneontology.org/amigo/term/GO:0001667
outer dynein arm	Gene Ontology	GO:0036157	2	9	0.000421338	0.00194059	Dnaic2|Dnaic1	http://amigo.geneontology.org/amigo/term/GO:0036157
integrin activation	Gene Ontology	GO:0033622	2	9	0.000421338	0.00194059	Cx3cl1|Cxcl12	http://amigo.geneontology.org/amigo/term/GO:0033622
autocrine signaling	Gene Ontology	GO:0035425	2	9	0.000421338	0.00194059	Cx3cl1|Cx3cr1	http://amigo.geneontology.org/amigo/term/GO:0035425
negative regulation of T-helper 17 cell differentiation	Gene Ontology	GO:2000320	2	9	0.000421338	0.00194059	Foxp3|Il2	http://amigo.geneontology.org/amigo/term/GO:2000320
microtubule	Gene Ontology	GO:0005874	6	343	0.000466457	0.00214153	Dnah2|Dnaic2|Dnaic1|Dctn2|Dctn3|Dctn1	http://amigo.geneontology.org/amigo/term/GO:0005874
basolateral plasma membrane	Gene Ontology	GO:0016323	5	226	0.000501025	0.00227869	Erbb2|Erbb3|Egfr|Erbb4|Stx4a	http://amigo.geneontology.org/amigo/term/GO:0016323
sleep	Gene Ontology	GO:0030431	2	10	0.00050468	0.00227869	Snap25|Grin2a	http://amigo.geneontology.org/amigo/term/GO:0030431
response to amyloid-beta	Gene Ontology	GO:1904645	2	10	0.00050468	0.00227869	Calcr|Ramp3	http://amigo.geneontology.org/amigo/term/GO:1904645
negative regulation of vasoconstriction	Gene Ontology	GO:0045906	2	10	0.00050468	0.00227869	Cx3cl1|Adm	http://amigo.geneontology.org/amigo/term/GO:0045906
regulation of epithelial cell differentiation	Gene Ontology	GO:0030856	2	10	0.00050468	0.00227869	Stat5b|Stat5a	http://amigo.geneontology.org/amigo/term/GO:0030856
postsynapse	Gene Ontology	GO:0098794	4	126	0.000505846	0.00227869	Snap23|Snap25|Cplx1|Stx4a	http://amigo.geneontology.org/amigo/term/GO:0098794
cytokine receptor activity	Gene Ontology	GO:0004896	3	55	0.00059107	0.00262428	Il2rb|Cx3cr1|Il2rg	http://amigo.geneontology.org/amigo/term/GO:0004896
Peyer's patch development	Gene Ontology	GO:0048541	2	11	0.000595349	0.00262428	Stat5b|Stat5a	http://amigo.geneontology.org/amigo/term/GO:0048541
negative regulation of erythrocyte differentiation	Gene Ontology	GO:0045647	2	11	0.000595349	0.00262428	Stat5b|Stat5a	http://amigo.geneontology.org/amigo/term/GO:0045647
positive regulation of vasculogenesis	Gene Ontology	GO:2001214	2	11	0.000595349	0.00262428	Adm|Ramp2	http://amigo.geneontology.org/amigo/term/GO:2001214
synaptic vesicle docking	Gene Ontology	GO:0016081	2	11	0.000595349	0.00262428	Vamp2|Stx4a	http://amigo.geneontology.org/amigo/term/GO:0016081
chemokine receptor binding	Gene Ontology	GO:0042379	2	11	0.000595349	0.00262428	Cxcl12|Ccl5	http://amigo.geneontology.org/amigo/term/GO:0042379
acute inflammatory response	Gene Ontology	GO:0002526	2	12	0.000693302	0.00300083	Cxcl1|Tnfsf4	http://amigo.geneontology.org/amigo/term/GO:0002526
inner dynein arm	Gene Ontology	GO:0036156	2	12	0.000693302	0.00300083	Dnah2|Wdr63	http://amigo.geneontology.org/amigo/term/GO:0036156
specific granule	Gene Ontology	GO:0042581	2	12	0.000693302	0.00300083	Snap23|Stx4a	http://amigo.geneontology.org/amigo/term/GO:0042581
positive regulation of leukocyte chemotaxis	Gene Ontology	GO:0002690	2	12	0.000693302	0.00300083	Cxcr2|Cxcl10	http://amigo.geneontology.org/amigo/term/GO:0002690
cellular response to lipopolysaccharide	Gene Ontology	GO:0071222	5	250	0.000782168	0.0033551	Cxcl1|Cd80|Cxcl10|Cx3cr1|Tnfsf4	http://amigo.geneontology.org/amigo/term/GO:0071222
cell cortex region	Gene Ontology	GO:0099738	2	13	0.0007985	0.0033551	Dctn1|Actr1a	http://amigo.geneontology.org/amigo/term/GO:0099738
cerebral cortex cell migration	Gene Ontology	GO:0021795	2	13	0.0007985	0.0033551	Egfr|Cx3cr1	http://amigo.geneontology.org/amigo/term/GO:0021795
positive regulation of isotype switching to IgG isotypes	Gene Ontology	GO:0048304	2	13	0.0007985	0.0033551	Il2|Cd40	http://amigo.geneontology.org/amigo/term/GO:0048304
positive regulation of regulatory T cell differentiation	Gene Ontology	GO:0045591	2	13	0.0007985	0.0033551	Foxp3|Il2	http://amigo.geneontology.org/amigo/term/GO:0045591
regulation of T cell activation	Gene Ontology	GO:0050863	2	13	0.0007985	0.0033551	Cd4|Ccl5	http://amigo.geneontology.org/amigo/term/GO:0050863
cellular response to granulocyte macrophage colony-stimulating factor stimulus	Gene Ontology	GO:0097011	2	13	0.0007985	0.0033551	Cd4|Stat5a	http://amigo.geneontology.org/amigo/term/GO:0097011
negative regulation of neuron migration	Gene Ontology	GO:2001223	2	13	0.0007985	0.0033551	Erbb4|Srgap3	http://amigo.geneontology.org/amigo/term/GO:2001223
cellular response to growth factor stimulus	Gene Ontology	GO:0071363	3	63	0.000862432	0.00359222	Erbb2|Stat5b|Egfr	http://amigo.geneontology.org/amigo/term/GO:0071363
positive regulation of NF-kappaB transcription factor activity	Gene Ontology	GO:0051092	4	148	0.000908067	0.00375062	Cx3cl1|Cd40|Cx3cr1|Kras	http://amigo.geneontology.org/amigo/term/GO:0051092
positive regulation of interleukin-13 production	Gene Ontology	GO:0032736	2	14	0.000910902	0.00375062	Tslp|Tnfsf4	http://amigo.geneontology.org/amigo/term/GO:0032736
epithelial cell development	Gene Ontology	GO:0002064	2	14	0.000910902	0.00375062	Cxcr4|Hydin	http://amigo.geneontology.org/amigo/term/GO:0002064
synapse maturation	Gene Ontology	GO:0060074	2	15	0.00103047	0.004183	Cx3cr1|Erbb4	http://amigo.geneontology.org/amigo/term/GO:0060074
negative regulation of vascular permeability	Gene Ontology	GO:0043116	2	15	0.00103047	0.004183	Adm|Ramp2	http://amigo.geneontology.org/amigo/term/GO:0043116
macrophage chemotaxis	Gene Ontology	GO:0048246	2	15	0.00103047	0.004183	Cx3cl1|Cx3cr1	http://amigo.geneontology.org/amigo/term/GO:0048246
regulation of T cell differentiation	Gene Ontology	GO:0045580	2	15	0.00103047	0.004183	Ccr2|Il15	http://amigo.geneontology.org/amigo/term/GO:0045580
neuron cellular homeostasis	Gene Ontology	GO:0070050	2	15	0.00103047	0.004183	Cx3cl1|Dctn1	http://amigo.geneontology.org/amigo/term/GO:0070050
cell projection	Gene Ontology	GO:0042995	10	1088	0.00105646	0.0042644	Dnah2|Cplx1|Srgap3|Syt7|Gper1|Dnaic2|Dnaic1|Grin2a|Cx3cl1|Hydin	http://amigo.geneontology.org/amigo/term/GO:0042995
visual learning	Gene Ontology	GO:0008542	3	69	0.00111042	0.00443241	Drd5|Grin2a|Kras	http://amigo.geneontology.org/amigo/term/GO:0008542
extrinsic component of cytoplasmic side of plasma membrane	Gene Ontology	GO:0031234	3	69	0.00111042	0.00443241	Snap25|Lck|Kras	http://amigo.geneontology.org/amigo/term/GO:0031234
melanosome transport	Gene Ontology	GO:0032402	2	16	0.00115716	0.00459346	Dctn2|Dctn1	http://amigo.geneontology.org/amigo/term/GO:0032402
positive regulation of mitochondrial fission	Gene Ontology	GO:0090141	2	16	0.00115716	0.00459346	Mief1|Mief2	http://amigo.geneontology.org/amigo/term/GO:0090141
integral component of postsynaptic density membrane	Gene Ontology	GO:0099061	3	71	0.00120205	0.00475852	Drd5|Grin2a|Erbb4	http://amigo.geneontology.org/amigo/term/GO:0099061
lamellipodium	Gene Ontology	GO:0030027	4	162	0.0012579	0.00496594	Snap25|Srgap3|Vamp7|Stx4a	http://amigo.geneontology.org/amigo/term/GO:0030027
positive regulation of chemotaxis	Gene Ontology	GO:0050921	2	17	0.00129093	0.00508237	Cxcr4|Stx4a	http://amigo.geneontology.org/amigo/term/GO:0050921
phosphorylation	Gene Ontology	GO:0016310	7	583	0.00140304	0.00550866	Erbb2|Erbb3|Erbb4|Egfr|Jak3|Jak1|Lck	http://amigo.geneontology.org/amigo/term/GO:0016310
nervous system development	Gene Ontology	GO:0007399	6	427	0.00142076	0.00551586	Erbb2|Erbb3|Erbb4|Srgap3|Gper1|Cxcr4	http://amigo.geneontology.org/amigo/term/GO:0007399
positive regulation of interleukin-17 production	Gene Ontology	GO:0032740	2	18	0.00143174	0.00551586	Il2|Il15	http://amigo.geneontology.org/amigo/term/GO:0032740
macrophage differentiation	Gene Ontology	GO:0030225	2	18	0.00143174	0.00551586	Cd4|Il15	http://amigo.geneontology.org/amigo/term/GO:0030225
phosphatidylinositol phospholipase C activity	Gene Ontology	GO:0004435	2	18	0.00143174	0.00551586	Ccr1|Ccl5	http://amigo.geneontology.org/amigo/term/GO:0004435
dendritic spine head	Gene Ontology	GO:0044327	2	18	0.00143174	0.00551586	Gper1|Srgap3	http://amigo.geneontology.org/amigo/term/GO:0044327
outer dynein arm assembly	Gene Ontology	GO:0036158	2	18	0.00143174	0.00551586	Dnaic2|Dnaic1	http://amigo.geneontology.org/amigo/term/GO:0036158
calcium ion-regulated exocytosis of neurotransmitter	Gene Ontology	GO:0048791	2	18	0.00143174	0.00551586	Snap25|Syt7	http://amigo.geneontology.org/amigo/term/GO:0048791
intracellular protein transport	Gene Ontology	GO:0006886	5	288	0.00144818	0.00554767	Stx1a|Ramp2|Ramp1|Ramp3|Stx4a	http://amigo.geneontology.org/amigo/term/GO:0006886
sensory perception of pain	Gene Ontology	GO:0019233	3	76	0.00145158	0.00554767	Ccr2|Grin2a|Iapp	http://amigo.geneontology.org/amigo/term/GO:0019233
cellular response to calcium ion	Gene Ontology	GO:0071277	3	76	0.00145158	0.00554767	Gpld1|Syt15|Syt7	http://amigo.geneontology.org/amigo/term/GO:0071277
axon	Gene Ontology	GO:0030424	6	434	0.00154076	0.00585733	Stx1a|Snap25|Calcr|Drd5|Gper1|Dctn1	http://amigo.geneontology.org/amigo/term/GO:0030424
natural killer cell differentiation	Gene Ontology	GO:0001779	2	19	0.00157956	0.00594196	Stat5b|Stat5a	http://amigo.geneontology.org/amigo/term/GO:0001779
synaptic vesicle priming	Gene Ontology	GO:0016082	2	19	0.00157956	0.00594196	Snap25|Snap23	http://amigo.geneontology.org/amigo/term/GO:0016082
response to amphetamine	Gene Ontology	GO:0001975	2	19	0.00157956	0.00594196	Drd5|Grin2a	http://amigo.geneontology.org/amigo/term/GO:0001975
negative regulation of interleukin-17 production	Gene Ontology	GO:0032700	2	19	0.00157956	0.00594196	Foxp3|Tnfsf4	http://amigo.geneontology.org/amigo/term/GO:0032700
phagocytic vesicle	Gene Ontology	GO:0045335	3	79	0.00161576	0.00604648	Srgap3|Vamp7|Stx4a	http://amigo.geneontology.org/amigo/term/GO:0045335
positive regulation of calcium ion import	Gene Ontology	GO:0090280	2	20	0.00173434	0.00642332	Cxcl12|Cxcr4	http://amigo.geneontology.org/amigo/term/GO:0090280
detection of temperature stimulus involved in sensory perception of pain	Gene Ontology	GO:0050965	2	20	0.00173434	0.00642332	Cxcl12|Cxcr4	http://amigo.geneontology.org/amigo/term/GO:0050965
vesicle docking	Gene Ontology	GO:0048278	2	20	0.00173434	0.00642332	Stx1a|Stx4a	http://amigo.geneontology.org/amigo/term/GO:0048278
kinase activity	Gene Ontology	GO:0016301	7	609	0.00179143	0.00661768	Erbb2|Erbb3|Erbb4|Egfr|Jak3|Jak1|Lck	http://amigo.geneontology.org/amigo/term/GO:0016301
microtubule cytoskeleton	Gene Ontology	GO:0015630	4	179	0.00179777	0.00662408	Cxcr2|Dctn1|Actr1b|Actr1a	http://amigo.geneontology.org/amigo/term/GO:0015630
brain development	Gene Ontology	GO:0007420	4	180	0.0018338	0.00673957	Sctr|Cxcr4|Cxcl12|Hydin	http://amigo.geneontology.org/amigo/term/GO:0007420
protein transport	Gene Ontology	GO:0015031	7	612	0.00184113	0.00674925	Vamp2|Vamp7|Snap23|Calcrl|Ramp1|Ramp3|Ramp2	http://amigo.geneontology.org/amigo/term/GO:0015031
ATP binding	Gene Ontology	GO:0005524	11	1384	0.00188107	0.00686067	Dnah2|Erbb3|Erbb4|Erbb2|Egfr|Jak3|Actr1a|Jak1|Papolg|Lck|Actr1b	http://amigo.geneontology.org/amigo/term/GO:0005524
protein autophosphorylation	Gene Ontology	GO:0046777	4	182	0.00190737	0.00693895	Erbb2|Egfr|Lck|Erbb4	http://amigo.geneontology.org/amigo/term/GO:0046777
calcium-dependent protein binding	Gene Ontology	GO:0048306	3	86	0.00204277	0.00739412	Stx1a|Snap25|Vamp2	http://amigo.geneontology.org/amigo/term/GO:0048306
positive regulation of protein localization to cell surface	Gene Ontology	GO:2000010	2	22	0.00206464	0.00739872	Erbb4|Stx4a	http://amigo.geneontology.org/amigo/term/GO:2000010
positive regulation of endothelial cell apoptotic process	Gene Ontology	GO:2000353	2	22	0.00206464	0.00739872	Gper1|Cd40	http://amigo.geneontology.org/amigo/term/GO:2000353
regulated exocytosis	Gene Ontology	GO:0045055	2	22	0.00206464	0.00739872	Stx1a|Vamp2	http://amigo.geneontology.org/amigo/term/GO:0045055
somatodendritic compartment	Gene Ontology	GO:0036477	2	22	0.00206464	0.00739872	Snap25|Stx4a	http://amigo.geneontology.org/amigo/term/GO:0036477
positive regulation of superoxide anion generation	Gene Ontology	GO:0032930	2	23	0.00224007	0.00794812	Cxcl1|Egfr	http://amigo.geneontology.org/amigo/term/GO:0032930
peripheral nervous system development	Gene Ontology	GO:0007422	2	23	0.00224007	0.00794812	Erbb2|Erbb3	http://amigo.geneontology.org/amigo/term/GO:0007422
regulation of peptidyl-tyrosine phosphorylation	Gene Ontology	GO:0050730	2	23	0.00224007	0.00794812	Egfr|Egf	http://amigo.geneontology.org/amigo/term/GO:0050730
cellular response to cadmium ion	Gene Ontology	GO:0071276	2	23	0.00224007	0.00794812	Sumo1|Egfr	http://amigo.geneontology.org/amigo/term/GO:0071276
positive regulation of transcription by RNA polymerase II	Gene Ontology	GO:0045944	10	1208	0.0022676	0.00802597	Foxp3|Hras|Egfr|Cd40|Gper1|Stat5b|Stat5a|Il2|Jak3|Cx3cl1	http://amigo.geneontology.org/amigo/term/GO:0045944
protein-containing complex assembly	Gene Ontology	GO:0065003	3	90	0.00231538	0.00815491	Snap23|Vamp2|Stx4a	http://amigo.geneontology.org/amigo/term/GO:0065003
protein sumoylation	Gene Ontology	GO:0016925	2	24	0.00242232	0.00842826	Sumo1|Stx1a	http://amigo.geneontology.org/amigo/term/GO:0016925
dynein complex binding	Gene Ontology	GO:0070840	2	24	0.00242232	0.00842826	Dctn1|Dctn6	http://amigo.geneontology.org/amigo/term/GO:0070840
positive regulation of natural killer cell mediated cytotoxicity	Gene Ontology	GO:0045954	2	24	0.00242232	0.00842826	Stat5b|Stat5a	http://amigo.geneontology.org/amigo/term/GO:0045954
microtubule associated complex	Gene Ontology	GO:0005875	2	24	0.00242232	0.00842826	Dctn3|Dctn1	http://amigo.geneontology.org/amigo/term/GO:0005875
peptide binding	Gene Ontology	GO:0042277	3	92	0.00245973	0.00851717	Sctr|Npepps|Npy4r	http://amigo.geneontology.org/amigo/term/GO:0042277
integral component of presynaptic membrane	Gene Ontology	GO:0099056	3	92	0.00245973	0.00851717	Stx1a|Grin2a|Erbb4	http://amigo.geneontology.org/amigo/term/GO:0099056
T cell receptor signaling pathway	Gene Ontology	GO:0050852	3	94	0.00260952	0.00893287	Foxp3|Hras|Nras	http://amigo.geneontology.org/amigo/term/GO:0050852
positive regulation of T cell differentiation	Gene Ontology	GO:0045582	2	25	0.00261133	0.00893287	Il2|Cd27	http://amigo.geneontology.org/amigo/term/GO:0045582
positive regulation of interleukin-4 production	Gene Ontology	GO:0032753	2	25	0.00261133	0.00893287	Foxp3|Tnfsf4	http://amigo.geneontology.org/amigo/term/GO:0032753
long-term synaptic potentiation	Gene Ontology	GO:0060291	4	199	0.00261707	0.00893287	Snap25|Vamp2|Grin2a|Stx4a	http://amigo.geneontology.org/amigo/term/GO:0060291
postsynaptic density	Gene Ontology	GO:0014069	5	331	0.00262456	0.00893718	Gper1|Stx1a|Grin2a|Erbb4|Srgap3	http://amigo.geneontology.org/amigo/term/GO:0014069
modulation of chemical synaptic transmission	Gene Ontology	GO:0050804	3	95	0.00268649	0.00912644	Gper1|Grin2a|Cx3cr1	http://amigo.geneontology.org/amigo/term/GO:0050804
positive regulation of Ras protein signal transduction	Gene Ontology	GO:0046579	2	26	0.00280707	0.00949119	Erbb2|Hras	http://amigo.geneontology.org/amigo/term/GO:0046579
response to interferon-gamma	Gene Ontology	GO:0034341	2	26	0.00280707	0.00949119	Cd40|Ccl5	http://amigo.geneontology.org/amigo/term/GO:0034341
positive regulation of neuroblast proliferation	Gene Ontology	GO:0002052	2	27	0.0030095	0.0101043	Cx3cl1|Cx3cr1	http://amigo.geneontology.org/amigo/term/GO:0002052
positive regulation of neutrophil chemotaxis	Gene Ontology	GO:0090023	2	27	0.0030095	0.0101043	Cxcr2|Ccr7	http://amigo.geneontology.org/amigo/term/GO:0090023
aorta development	Gene Ontology	GO:0035904	2	27	0.0030095	0.0101043	Cxcr4|Dctn5	http://amigo.geneontology.org/amigo/term/GO:0035904
activation of MAPKK activity	Gene Ontology	GO:0000186	2	28	0.00321858	0.0106815	Egfr|Egf	http://amigo.geneontology.org/amigo/term/GO:0000186
regulation of dopamine secretion	Gene Ontology	GO:0014059	2	28	0.00321858	0.0106815	Syt15|Syt7	http://amigo.geneontology.org/amigo/term/GO:0014059
Golgi to plasma membrane protein transport	Gene Ontology	GO:0043001	2	28	0.00321858	0.0106815	Vamp2|Vamp7	http://amigo.geneontology.org/amigo/term/GO:0043001
lipid storage	Gene Ontology	GO:0019915	2	28	0.00321858	0.0106815	Stat5b|Stat5a	http://amigo.geneontology.org/amigo/term/GO:0019915
drug binding	Gene Ontology	GO:0008144	3	102	0.00326459	0.0108092	Gper1|Drd5|Cxcr4	http://amigo.geneontology.org/amigo/term/GO:0008144
cilium	Gene Ontology	GO:0005929	5	352	0.00339985	0.011212	Dnah2|Dnaic2|Calcr|Drd5|Dnaic1	http://amigo.geneontology.org/amigo/term/GO:0005929
ERK1 and ERK2 cascade	Gene Ontology	GO:0070371	2	29	0.00343428	0.011212	Ccr3|Egf	http://amigo.geneontology.org/amigo/term/GO:0070371
response to glucocorticoid	Gene Ontology	GO:0051384	2	29	0.00343428	0.011212	Areg|Calcr	http://amigo.geneontology.org/amigo/term/GO:0051384
exocytic vesicle	Gene Ontology	GO:0070382	2	29	0.00343428	0.011212	Syt15|Syt7	http://amigo.geneontology.org/amigo/term/GO:0070382
positive regulation of osteoclast differentiation	Gene Ontology	GO:0045672	2	29	0.00343428	0.011212	Ccr1|Ccl5	http://amigo.geneontology.org/amigo/term/GO:0045672
positive regulation of protein targeting to membrane	Gene Ontology	GO:0090314	2	29	0.00343428	0.011212	Erbb2|Hras	http://amigo.geneontology.org/amigo/term/GO:0090314
cellular calcium ion homeostasis	Gene Ontology	GO:0006874	3	104	0.00344264	0.011212	Ccr1|Cd40|Ccl5	http://amigo.geneontology.org/amigo/term/GO:0006874
mitochondrion	Gene Ontology	GO:0005739	12	1723	0.00344863	0.011212	Tamm41|Areg|Erbb4|Snap23|Gper1|Mief1|Mief2|Ccr7|Aldh5a1|Nol6|Dctn6|Kras	http://amigo.geneontology.org/amigo/term/GO:0005739
positive regulation of apoptotic process	Gene Ontology	GO:0043065	5	355	0.00352271	0.0114269	Gper1|Grin2a|Adm|Erbb4|Gpld1	http://amigo.geneontology.org/amigo/term/GO:0043065
GABA-ergic synapse	Gene Ontology	GO:0098982	3	105	0.00353385	0.0114373	Snap23|Erbb4|Syt7	http://amigo.geneontology.org/amigo/term/GO:0098982
negative regulation of myoblast differentiation	Gene Ontology	GO:0045662	2	30	0.00365655	0.0118078	Cxcl10|Ccl17	http://amigo.geneontology.org/amigo/term/GO:0045662
secretory granule membrane	Gene Ontology	GO:0030667	2	32	0.00412068	0.0130716	Vamp2|Vamp7	http://amigo.geneontology.org/amigo/term/GO:0030667
positive regulation of protein tyrosine kinase activity	Gene Ontology	GO:0061098	2	32	0.00412068	0.0130716	Erbb3|Egf	http://amigo.geneontology.org/amigo/term/GO:0061098
positive regulation of mitotic nuclear division	Gene Ontology	GO:0045840	2	32	0.00412068	0.0130716	Egf|Ereg	http://amigo.geneontology.org/amigo/term/GO:0045840
spectrin binding	Gene Ontology	GO:0030507	2	32	0.00412068	0.0130716	Dctn2|Stx4a	http://amigo.geneontology.org/amigo/term/GO:0030507
response to estradiol	Gene Ontology	GO:0032355	2	32	0.00412068	0.0130716	Stat5b|Areg	http://amigo.geneontology.org/amigo/term/GO:0032355
microglial cell activation	Gene Ontology	GO:0001774	2	32	0.00412068	0.0130716	Cx3cl1|Cx3cr1	http://amigo.geneontology.org/amigo/term/GO:0001774
positive regulation of neuron differentiation	Gene Ontology	GO:0045666	3	112	0.00421382	0.0133376	Cxcl12|Ccr5|Ccl5	http://amigo.geneontology.org/amigo/term/GO:0045666
phosphatidylinositol 3-kinase signaling	Gene Ontology	GO:0014065	2	33	0.00436245	0.0136874	Erbb2|Erbb3	http://amigo.geneontology.org/amigo/term/GO:0014065
negative regulation of extrinsic apoptotic signaling pathway in absence of ligand	Gene Ontology	GO:2001240	2	33	0.00436245	0.0136874	Cx3cl1|Cx3cr1	http://amigo.geneontology.org/amigo/term/GO:2001240
protein C-terminus binding	Gene Ontology	GO:0008022	4	233	0.0045423	0.0141897	Erbb2|Hras|Vamp2|Lck	http://amigo.geneontology.org/amigo/term/GO:0008022
positive regulation of synaptic transmission, glutamatergic	Gene Ontology	GO:0051968	2	34	0.00461065	0.0142791	Ccr2|Egfr	http://amigo.geneontology.org/amigo/term/GO:0051968
negative regulation of blood pressure	Gene Ontology	GO:0045776	2	34	0.00461065	0.0142791	Drd5|Adm2	http://amigo.geneontology.org/amigo/term/GO:0045776
regulation of ERK1 and ERK2 cascade	Gene Ontology	GO:0070372	2	34	0.00461065	0.0142791	Erbb2|Egfr	http://amigo.geneontology.org/amigo/term/GO:0070372
negative regulation of interferon-gamma production	Gene Ontology	GO:0032689	2	34	0.00461065	0.0142791	Foxp3|Tnfsf4	http://amigo.geneontology.org/amigo/term/GO:0032689
response to lipopolysaccharide	Gene Ontology	GO:0032496	3	116	0.00463558	0.0143254	Stat5b|Adm|Ccr7	http://amigo.geneontology.org/amigo/term/GO:0032496
defense response to Gram-negative bacterium	Gene Ontology	GO:0050829	3	117	0.00474486	0.0146317	Cd4|Adm|Tslp	http://amigo.geneontology.org/amigo/term/GO:0050829
hormone activity	Gene Ontology	GO:0005179	3	118	0.00485568	0.0149094	Adm|Adm2|Iapp	http://amigo.geneontology.org/amigo/term/GO:0005179
microtubule-based process	Gene Ontology	GO:0007017	2	36	0.00512618	0.015673	Dctn2|Dctn3	http://amigo.geneontology.org/amigo/term/GO:0007017
positive regulation of excitatory postsynaptic potential	Gene Ontology	GO:2000463	2	36	0.00512618	0.015673	Stx1a|Grin2a	http://amigo.geneontology.org/amigo/term/GO:2000463
positive regulation of I-kappaB kinase/NF-kappaB signaling	Gene Ontology	GO:0043123	3	122	0.00531459	0.0161802	Cx3cl1|Cd4|Cd40	http://amigo.geneontology.org/amigo/term/GO:0043123
regulation of multicellular organism growth	Gene Ontology	GO:0040014	2	37	0.00539344	0.016351	Stat5b|Stat5a	http://amigo.geneontology.org/amigo/term/GO:0040014
response to ischemia	Gene Ontology	GO:0002931	2	37	0.00539344	0.016351	Cx3cl1|Cx3cr1	http://amigo.geneontology.org/amigo/term/GO:0002931
negative regulation of apoptotic signaling pathway	Gene Ontology	GO:2001234	2	38	0.00566697	0.0170722	Cx3cl1|Cx3cr1	http://amigo.geneontology.org/amigo/term/GO:2001234
insulin secretion	Gene Ontology	GO:0030073	2	38	0.00566697	0.0170722	Stx1a|Cplx1	http://amigo.geneontology.org/amigo/term/GO:0030073
positive regulation of interleukin-10 production	Gene Ontology	GO:0032733	2	39	0.00594674	0.0176925	Tslp|Tnfsf4	http://amigo.geneontology.org/amigo/term/GO:0032733
positive regulation of mitotic cell cycle	Gene Ontology	GO:0045931	2	39	0.00594674	0.0176925	Stat5b|Stat5a	http://amigo.geneontology.org/amigo/term/GO:0045931
T cell activation	Gene Ontology	GO:0042110	2	39	0.00594674	0.0176925	Cd4|Foxp3	http://amigo.geneontology.org/amigo/term/GO:0042110
negative regulation of protein catabolic process	Gene Ontology	GO:0042177	2	39	0.00594674	0.0176925	Grin2a|Egfr	http://amigo.geneontology.org/amigo/term/GO:0042177
extrinsic apoptotic signaling pathway in absence of ligand	Gene Ontology	GO:0097192	2	39	0.00594674	0.0176925	Erbb3|Il2	http://amigo.geneontology.org/amigo/term/GO:0097192
neuromuscular junction development	Gene Ontology	GO:0007528	2	39	0.00594674	0.0176925	Erbb2|Dctn1	http://amigo.geneontology.org/amigo/term/GO:0007528
signaling receptor binding	Gene Ontology	GO:0005102	5	407	0.00619369	0.0183512	Cd4|Tnfsf9|Grin2a|Egfr|Lck	http://amigo.geneontology.org/amigo/term/GO:0005102
homeostasis of number of cells within a tissue	Gene Ontology	GO:0048873	2	40	0.00623272	0.0183533	Ccr2|Kras	http://amigo.geneontology.org/amigo/term/GO:0048873
T cell differentiation in thymus	Gene Ontology	GO:0033077	2	40	0.00623272	0.0183533	Stat5b|Stat5a	http://amigo.geneontology.org/amigo/term/GO:0033077
protein kinase B signaling	Gene Ontology	GO:0043491	2	40	0.00623272	0.0183533	Cd40|Ccl5	http://amigo.geneontology.org/amigo/term/GO:0043491
lysosome	Gene Ontology	GO:0005764	5	409	0.00631856	0.0185301	Calcrl|Cxcr4|Vamp7|Ramp3|Syt7	http://amigo.geneontology.org/amigo/term/GO:0005764
mitotic spindle organization	Gene Ontology	GO:0007052	2	41	0.00652487	0.0189419	Dctn2|Dctn6	http://amigo.geneontology.org/amigo/term/GO:0007052
associative learning	Gene Ontology	GO:0008306	2	41	0.00652487	0.0189419	Snap25|Drd5	http://amigo.geneontology.org/amigo/term/GO:0008306
positive regulation of blood vessel endothelial cell migration	Gene Ontology	GO:0043536	2	41	0.00652487	0.0189419	Stat5a|Cd40	http://amigo.geneontology.org/amigo/term/GO:0043536
ventricular septum development	Gene Ontology	GO:0003281	2	41	0.00652487	0.0189419	Cxcr4|Dctn5	http://amigo.geneontology.org/amigo/term/GO:0003281
branching involved in blood vessel morphogenesis	Gene Ontology	GO:0001569	2	41	0.00652487	0.0189419	Cxcl12|Cxcr4	http://amigo.geneontology.org/amigo/term/GO:0001569
regulation of insulin secretion	Gene Ontology	GO:0050796	2	42	0.00682315	0.0197281	Ccl5|Syt7	http://amigo.geneontology.org/amigo/term/GO:0050796
integrin binding	Gene Ontology	GO:0005178	3	134	0.00684426	0.0197494	Cx3cl1|Cxcl12|Egfr	http://amigo.geneontology.org/amigo/term/GO:0005178
positive regulation of multicellular organism growth	Gene Ontology	GO:0040018	2	43	0.00712752	0.0202416	Stat5b|Stat5a	http://amigo.geneontology.org/amigo/term/GO:0040018
positive regulation of glucose import	Gene Ontology	GO:0046326	2	43	0.00712752	0.0202416	Erbb3|Erbb4	http://amigo.geneontology.org/amigo/term/GO:0046326
germ cell development	Gene Ontology	GO:0007281	2	43	0.00712752	0.0202416	Cxcl12|Cxcr4	http://amigo.geneontology.org/amigo/term/GO:0007281
B cell proliferation	Gene Ontology	GO:0042100	2	43	0.00712752	0.0202416	Cd27|Cd70	http://amigo.geneontology.org/amigo/term/GO:0042100
response to ethanol	Gene Ontology	GO:0045471	2	43	0.00712752	0.0202416	Grin2a|Il2	http://amigo.geneontology.org/amigo/term/GO:0045471
negative regulation of extrinsic apoptotic signaling pathway	Gene Ontology	GO:2001237	2	43	0.00712752	0.0202416	Tnfrsf4|Tnfsf4	http://amigo.geneontology.org/amigo/term/GO:2001237
positive regulation of insulin secretion involved in cellular response to glucose stimulus	Gene Ontology	GO:0035774	2	43	0.00712752	0.0202416	Gpld1|Stx4a	http://amigo.geneontology.org/amigo/term/GO:0035774
extrinsic apoptotic signaling pathway	Gene Ontology	GO:0097191	2	44	0.00743795	0.02104	Cd27|Cd70	http://amigo.geneontology.org/amigo/term/GO:0097191
clathrin binding	Gene Ontology	GO:0030276	2	44	0.00743795	0.02104	Syt15|Syt7	http://amigo.geneontology.org/amigo/term/GO:0030276
negative regulation of T cell proliferation	Gene Ontology	GO:0042130	2	45	0.00775441	0.0217639	Foxp3|Cd80	http://amigo.geneontology.org/amigo/term/GO:0042130
negative regulation of cell differentiation	Gene Ontology	GO:0045596	2	45	0.00775441	0.0217639	Iapp|Kras	http://amigo.geneontology.org/amigo/term/GO:0045596
ion channel binding	Gene Ontology	GO:0044325	3	143	0.00814615	0.0227744	Stx1a|Snap25|Vamp2	http://amigo.geneontology.org/amigo/term/GO:0044325
integral component of plasma membrane	Gene Ontology	GO:0005887	9	1232	0.00825374	0.0230303	Erbb2|Erbb3|Erbb4|Stx1a|Drd5|Egfr|Cd4|Ccr2|Grin2a	http://amigo.geneontology.org/amigo/term/GO:0005887
secretory granule	Gene Ontology	GO:0030141	3	144	0.00829916	0.0231122	Stx1a|Vamp2|Vamp7	http://amigo.geneontology.org/amigo/term/GO:0030141
growth factor binding	Gene Ontology	GO:0019838	2	47	0.00840526	0.0232724	Erbb2|Erbb3	http://amigo.geneontology.org/amigo/term/GO:0019838
response to peptide hormone	Gene Ontology	GO:0043434	2	47	0.00840526	0.0232724	Stat5b|Stat5a	http://amigo.geneontology.org/amigo/term/GO:0043434
T cell differentiation	Gene Ontology	GO:0030217	2	47	0.00840526	0.0232724	Cd4|Lck	http://amigo.geneontology.org/amigo/term/GO:0030217
synaptic vesicle endocytosis	Gene Ontology	GO:0048488	2	48	0.00873958	0.0241051	Stx1a|Vamp2	http://amigo.geneontology.org/amigo/term/GO:0048488
response to glucose	Gene Ontology	GO:0009749	2	48	0.00873958	0.0241051	Vamp2|Gpld1	http://amigo.geneontology.org/amigo/term/GO:0009749
hippocampal mossy fiber to CA3 synapse	Gene Ontology	GO:0098686	2	49	0.00907978	0.0249955	Gper1|Vamp7	http://amigo.geneontology.org/amigo/term/GO:0098686
chromosome, centromeric region	Gene Ontology	GO:0000775	3	151	0.00941764	0.0258266	Dctn3|Dctn6|Dctn5	http://amigo.geneontology.org/amigo/term/GO:0000775
cell-cell adhesion	Gene Ontology	GO:0098609	3	151	0.00941764	0.0258266	Cx3cl1|Cxcl12|Egfr	http://amigo.geneontology.org/amigo/term/GO:0098609
protein localization to plasma membrane	Gene Ontology	GO:0072659	3	154	0.0099226	0.0271596	Ramp1|Ramp3|Ramp2	http://amigo.geneontology.org/amigo/term/GO:0072659
regulation of synaptic plasticity	Gene Ontology	GO:0048167	2	53	0.0104987	0.0286274	Sctr|Grin2a	http://amigo.geneontology.org/amigo/term/GO:0048167
positive regulation of interleukin-1 beta production	Gene Ontology	GO:0032731	2	54	0.0108678	0.0295777	Ccr5|Ccr7	http://amigo.geneontology.org/amigo/term/GO:0032731
growth cone	Gene Ontology	GO:0030426	3	160	0.0109791	0.0298242	Dctn2|Snap25|Cxcr4	http://amigo.geneontology.org/amigo/term/GO:0030426
cellular response to organic cyclic compound	Gene Ontology	GO:0071407	2	55	0.0112426	0.0304249	Stat5a|Ccl5	http://amigo.geneontology.org/amigo/term/GO:0071407
cytoplasmic vesicle membrane	Gene Ontology	GO:0030659	2	55	0.0112426	0.0304249	Gper1|Vamp2	http://amigo.geneontology.org/amigo/term/GO:0030659
female pregnancy	Gene Ontology	GO:0007565	2	56	0.011623	0.0313952	Stat5b|Stat5a	http://amigo.geneontology.org/amigo/term/GO:0007565
calcium-dependent phospholipid binding	Gene Ontology	GO:0005544	2	57	0.012009	0.0323164	Syt15|Syt7	http://amigo.geneontology.org/amigo/term/GO:0005544
immune system process	Gene Ontology	GO:0002376	5	483	0.012281	0.0329866	Cd4|Gper1|Il2|Cd40|Jak3	http://amigo.geneontology.org/amigo/term/GO:0002376
insulin receptor signaling pathway	Gene Ontology	GO:0008286	2	58	0.0124006	0.0332457	Dnaic1|Gpld1	http://amigo.geneontology.org/amigo/term/GO:0008286
phospholipase C-activating G protein-coupled receptor signaling pathway	Gene Ontology	GO:0007200	2	59	0.0127977	0.0342465	Cxcr2|Cx3cr1	http://amigo.geneontology.org/amigo/term/GO:0007200
adaptive immune response	Gene Ontology	GO:0002250	3	170	0.0128796	0.0344014	Cd4|Il2|Jak3	http://amigo.geneontology.org/amigo/term/GO:0002250
vesicle	Gene Ontology	GO:0031982	3	174	0.0136891	0.0364282	Dctn2|Snap25|Vamp2	http://amigo.geneontology.org/amigo/term/GO:0031982
endocytic vesicle	Gene Ontology	GO:0030139	2	62	0.014022	0.0371765	Egfr|Lck	http://amigo.geneontology.org/amigo/term/GO:0030139
filopodium	Gene Ontology	GO:0030175	2	62	0.014022	0.0371765	Snap25|Vamp7	http://amigo.geneontology.org/amigo/term/GO:0030175
negative regulation of neuron apoptotic process	Gene Ontology	GO:0043524	3	177	0.0143149	0.037883	Erbb3|Hras|Kras	http://amigo.geneontology.org/amigo/term/GO:0043524
positive regulation of tumor necrosis factor production	Gene Ontology	GO:0032760	2	63	0.014441	0.0380068	Ccr5|Ccr7	http://amigo.geneontology.org/amigo/term/GO:0032760
extrinsic component of membrane	Gene Ontology	GO:0019898	2	63	0.014441	0.0380068	Tamm41|Syt15	http://amigo.geneontology.org/amigo/term/GO:0019898
positive regulation of protein kinase activity	Gene Ontology	GO:0045860	2	63	0.014441	0.0380068	Cd4|Ereg	http://amigo.geneontology.org/amigo/term/GO:0045860
synaptic vesicle membrane	Gene Ontology	GO:0030672	2	64	0.0148653	0.0389808	Stx1a|Vamp2	http://amigo.geneontology.org/amigo/term/GO:0030672
microtubule motor activity	Gene Ontology	GO:0003777	2	65	0.015295	0.0395509	Dnah2|Dnaic2	http://amigo.geneontology.org/amigo/term/GO:0003777
phosphatidylserine binding	Gene Ontology	GO:0001786	2	65	0.015295	0.0395509	Syt15|Syt7	http://amigo.geneontology.org/amigo/term/GO:0001786
dendritic spine	Gene Ontology	GO:0043197	3	183	0.0156146	0.0395509	Drd5|Grin2a|Stx4a	http://amigo.geneontology.org/amigo/term/GO:0043197
dendrite	Gene Ontology	GO:0030425	5	521	0.0164758	0.0395509	Gper1|Sumo1|Cplx1|Drd5|Syt7	http://amigo.geneontology.org/amigo/term/GO:0030425
neurogenesis	Gene Ontology	GO:0022008	2	68	0.0166157	0.0395509	Grin2a|Cxcr4	http://amigo.geneontology.org/amigo/term/GO:0022008
cell leading edge	Gene Ontology	GO:0031252	2	68	0.0166157	0.0395509	Dctn1|Cxcr4	http://amigo.geneontology.org/amigo/term/GO:0031252
growth hormone receptor binding	Gene Ontology	GO:0005131	1	5	0.0167066	0.0395509	Jak1	http://amigo.geneontology.org/amigo/term/GO:0005131
C-X3-C chemokine binding	Gene Ontology	GO:0019960	1	5	0.0167066	0.0395509	Cx3cr1	http://amigo.geneontology.org/amigo/term/GO:0019960
calcium-dependent activation of synaptic vesicle fusion	Gene Ontology	GO:0099502	1	5	0.0167066	0.0395509	Syt7	http://amigo.geneontology.org/amigo/term/GO:0099502
positive regulation of cerebellar granule cell precursor proliferation	Gene Ontology	GO:0021940	1	5	0.0167066	0.0395509	Egf	http://amigo.geneontology.org/amigo/term/GO:0021940
positive regulation of hyaluronan biosynthetic process	Gene Ontology	GO:1900127	1	5	0.0167066	0.0395509	Egf	http://amigo.geneontology.org/amigo/term/GO:1900127
peptide YY receptor activity	Gene Ontology	GO:0001601	1	5	0.0167066	0.0395509	Npy4r	http://amigo.geneontology.org/amigo/term/GO:0001601
regulation of systemic arterial blood pressure by vasopressin	Gene Ontology	GO:0001992	1	5	0.0167066	0.0395509	Drd5	http://amigo.geneontology.org/amigo/term/GO:0001992
regulation of vascular endothelial growth factor production	Gene Ontology	GO:0010574	1	5	0.0167066	0.0395509	Ccr2	http://amigo.geneontology.org/amigo/term/GO:0010574
monocyte extravasation	Gene Ontology	GO:0035696	1	5	0.0167066	0.0395509	Ccr2	http://amigo.geneontology.org/amigo/term/GO:0035696
glutamate-gated calcium ion channel activity	Gene Ontology	GO:0022849	1	5	0.0167066	0.0395509	Grin2a	http://amigo.geneontology.org/amigo/term/GO:0022849
response to nitric oxide	Gene Ontology	GO:0071731	1	5	0.0167066	0.0395509	Ccr7	http://amigo.geneontology.org/amigo/term/GO:0071731
cellular response to catecholamine stimulus	Gene Ontology	GO:0071870	1	5	0.0167066	0.0395509	Drd5	http://amigo.geneontology.org/amigo/term/GO:0071870
B cell mediated immunity	Gene Ontology	GO:0019724	1	5	0.0167066	0.0395509	Cd70	http://amigo.geneontology.org/amigo/term/GO:0019724
positive regulation of vascular wound healing	Gene Ontology	GO:0035470	1	5	0.0167066	0.0395509	Cxcr4	http://amigo.geneontology.org/amigo/term/GO:0035470
negative regulation of interleukin-5 production	Gene Ontology	GO:0032714	1	5	0.0167066	0.0395509	Foxp3	http://amigo.geneontology.org/amigo/term/GO:0032714
positive regulation of catecholamine secretion	Gene Ontology	GO:0033605	1	5	0.0167066	0.0395509	Stx1a	http://amigo.geneontology.org/amigo/term/GO:0033605
myosin light chain binding	Gene Ontology	GO:0032027	1	5	0.0167066	0.0395509	Cxcr4	http://amigo.geneontology.org/amigo/term/GO:0032027
interleukin-2 receptor binding	Gene Ontology	GO:0005134	1	5	0.0167066	0.0395509	Il2	http://amigo.geneontology.org/amigo/term/GO:0005134
regulation of extrinsic apoptotic signaling pathway via death domain receptors	Gene Ontology	GO:1902041	1	5	0.0167066	0.0395509	Stx4a	http://amigo.geneontology.org/amigo/term/GO:1902041
response to prostaglandin E	Gene Ontology	GO:0034695	1	5	0.0167066	0.0395509	Ccr7	http://amigo.geneontology.org/amigo/term/GO:0034695
protein complex involved in cell adhesion	Gene Ontology	GO:0098636	1	5	0.0167066	0.0395509	Cd80	http://amigo.geneontology.org/amigo/term/GO:0098636
neuron projection regeneration	Gene Ontology	GO:0031102	1	5	0.0167066	0.0395509	Adm	http://amigo.geneontology.org/amigo/term/GO:0031102
cornified envelope assembly	Gene Ontology	GO:1903575	1	5	0.0167066	0.0395509	Stx4a	http://amigo.geneontology.org/amigo/term/GO:1903575
dopamine neurotransmitter receptor activity	Gene Ontology	GO:0004952	1	5	0.0167066	0.0395509	Drd5	http://amigo.geneontology.org/amigo/term/GO:0004952
apoptotic chromosome condensation	Gene Ontology	GO:0030263	1	5	0.0167066	0.0395509	Gper1	http://amigo.geneontology.org/amigo/term/GO:0030263
negative regulation of triglyceride catabolic process	Gene Ontology	GO:0010897	1	5	0.0167066	0.0395509	Gpld1	http://amigo.geneontology.org/amigo/term/GO:0010897
natural killer cell degranulation	Gene Ontology	GO:0043320	1	5	0.0167066	0.0395509	Vamp7	http://amigo.geneontology.org/amigo/term/GO:0043320
trachea development	Gene Ontology	GO:0060438	1	5	0.0167066	0.0395509	Hydin	http://amigo.geneontology.org/amigo/term/GO:0060438
nuclear envelope disassembly	Gene Ontology	GO:0051081	1	5	0.0167066	0.0395509	Dctn1	http://amigo.geneontology.org/amigo/term/GO:0051081
regulation of immunoglobulin secretion	Gene Ontology	GO:0051023	1	5	0.0167066	0.0395509	Cd40	http://amigo.geneontology.org/amigo/term/GO:0051023
NFAT protein binding	Gene Ontology	GO:0051525	1	5	0.0167066	0.0395509	Foxp3	http://amigo.geneontology.org/amigo/term/GO:0051525
uniplex complex	Gene Ontology	GO:1990246	1	5	0.0167066	0.0395509	Areg	http://amigo.geneontology.org/amigo/term/GO:1990246
regulation of nitric-oxide synthase activity	Gene Ontology	GO:0050999	1	5	0.0167066	0.0395509	Egfr	http://amigo.geneontology.org/amigo/term/GO:0050999
microglial cell activation involved in immune response	Gene Ontology	GO:0002282	1	5	0.0167066	0.0395509	Cx3cr1	http://amigo.geneontology.org/amigo/term/GO:0002282
estrogen receptor activity	Gene Ontology	GO:0030284	1	5	0.0167066	0.0395509	Gper1	http://amigo.geneontology.org/amigo/term/GO:0030284
cellular response to interleukin-3	Gene Ontology	GO:0036016	1	5	0.0167066	0.0395509	Jak1	http://amigo.geneontology.org/amigo/term/GO:0036016
negative regulation of action potential	Gene Ontology	GO:0045759	1	5	0.0167066	0.0395509	Sumo1	http://amigo.geneontology.org/amigo/term/GO:0045759
small protein activating enzyme binding	Gene Ontology	GO:0044388	1	5	0.0167066	0.0395509	Sumo1	http://amigo.geneontology.org/amigo/term/GO:0044388
epithelial cell proliferation involved in mammary gland duct elongation	Gene Ontology	GO:0060750	1	5	0.0167066	0.0395509	Areg	http://amigo.geneontology.org/amigo/term/GO:0060750
PH domain binding	Gene Ontology	GO:0042731	1	5	0.0167066	0.0395509	Inpp5a	http://amigo.geneontology.org/amigo/term/GO:0042731
positive regulation of histamine secretion by mast cell	Gene Ontology	GO:1903595	1	5	0.0167066	0.0395509	Vamp7	http://amigo.geneontology.org/amigo/term/GO:1903595
positive regulation of ATPase-coupled calcium transmembrane transporter activity	Gene Ontology	GO:1901896	1	5	0.0167066	0.0395509	Sumo1	http://amigo.geneontology.org/amigo/term/GO:1901896
positive regulation of immature T cell proliferation in thymus	Gene Ontology	GO:0033092	1	5	0.0167066	0.0395509	Foxp3	http://amigo.geneontology.org/amigo/term/GO:0033092
negative regulation of immature T cell proliferation in thymus	Gene Ontology	GO:0033088	1	5	0.0167066	0.0395509	Erbb2	http://amigo.geneontology.org/amigo/term/GO:0033088
mast cell chemotaxis	Gene Ontology	GO:0002551	1	5	0.0167066	0.0395509	Ccr3	http://amigo.geneontology.org/amigo/term/GO:0002551
extracellularly glutamate-gated ion channel activity	Gene Ontology	GO:0005234	1	5	0.0167066	0.0395509	Grin2a	http://amigo.geneontology.org/amigo/term/GO:0005234
myelin maintenance	Gene Ontology	GO:0043217	1	5	0.0167066	0.0395509	Cxcr4	http://amigo.geneontology.org/amigo/term/GO:0043217
positive regulation of Rac protein signal transduction	Gene Ontology	GO:0035022	1	5	0.0167066	0.0395509	Kras	http://amigo.geneontology.org/amigo/term/GO:0035022
renal water absorption	Gene Ontology	GO:0070295	1	5	0.0167066	0.0395509	Sctr	http://amigo.geneontology.org/amigo/term/GO:0070295
positive regulation of leukocyte cell-cell adhesion	Gene Ontology	GO:1903039	1	5	0.0167066	0.0395509	Lck	http://amigo.geneontology.org/amigo/term/GO:1903039
myelin sheath	Gene Ontology	GO:0043209	3	188	0.0167469	0.039581	Erbb2|Snap25|Actr1a	http://amigo.geneontology.org/amigo/term/GO:0043209
apical plasma membrane	Gene Ontology	GO:0016324	4	345	0.0169942	0.0400995	Erbb2|Erbb3|Egfr|Stx4a	http://amigo.geneontology.org/amigo/term/GO:0016324
calmodulin binding	Gene Ontology	GO:0005516	3	191	0.0174478	0.0411025	Vamp2|Egfr|Syt7	http://amigo.geneontology.org/amigo/term/GO:0005516
learning or memory	Gene Ontology	GO:0007611	2	70	0.0175223	0.0411431	Grin2a|Egfr	http://amigo.geneontology.org/amigo/term/GO:0007611
regulation of apoptotic process	Gene Ontology	GO:0042981	3	192	0.0176851	0.0414575	Tnfrsf4|Cxcl10|Jak3	http://amigo.geneontology.org/amigo/term/GO:0042981
sperm flagellum	Gene Ontology	GO:0036126	2	71	0.0179834	0.0420881	Dnah2|Dnaic2	http://amigo.geneontology.org/amigo/term/GO:0036126
vasculogenesis	Gene Ontology	GO:0001570	2	72	0.0184495	0.042702	Adm|Ramp2	http://amigo.geneontology.org/amigo/term/GO:0001570
negative regulation of gene expression	Gene Ontology	GO:0010629	4	354	0.0184714	0.042702	Gper1|Foxp3|Hras|Ccr1	http://amigo.geneontology.org/amigo/term/GO:0010629
nuclear membrane	Gene Ontology	GO:0031965	3	199	0.0193963	0.042702	Sumo1|Stx1a|Dctn5	http://amigo.geneontology.org/amigo/term/GO:0031965
nuclear stress granule	Gene Ontology	GO:0097165	1	6	0.019464	0.042702	Sumo1	http://amigo.geneontology.org/amigo/term/GO:0097165
regulation of interferon-gamma production	Gene Ontology	GO:0032649	1	6	0.019464	0.042702	Ccr7	http://amigo.geneontology.org/amigo/term/GO:0032649
mRNA transcription	Gene Ontology	GO:0009299	1	6	0.019464	0.042702	Ereg	http://amigo.geneontology.org/amigo/term/GO:0009299
regulation of synaptic vesicle fusion to presynaptic active zone membrane	Gene Ontology	GO:0031630	1	6	0.019464	0.042702	Cplx1	http://amigo.geneontology.org/amigo/term/GO:0031630
response to cholesterol	Gene Ontology	GO:0070723	1	6	0.019464	0.042702	Ccr5	http://amigo.geneontology.org/amigo/term/GO:0070723
regulation of viral process	Gene Ontology	GO:0050792	1	6	0.019464	0.042702	Cxcr4	http://amigo.geneontology.org/amigo/term/GO:0050792
regulation of cellular response to insulin stimulus	Gene Ontology	GO:1900076	1	6	0.019464	0.042702	Gpld1	http://amigo.geneontology.org/amigo/term/GO:1900076
positive regulation of dendritic cell antigen processing and presentation	Gene Ontology	GO:0002606	1	6	0.019464	0.042702	Ccr7	http://amigo.geneontology.org/amigo/term/GO:0002606
mammary gland branching involved in thelarche	Gene Ontology	GO:0060744	1	6	0.019464	0.042702	Areg	http://amigo.geneontology.org/amigo/term/GO:0060744
histamine secretion by mast cell	Gene Ontology	GO:0002553	1	6	0.019464	0.042702	Snap23	http://amigo.geneontology.org/amigo/term/GO:0002553
maintenance of protein location in cell	Gene Ontology	GO:0032507	1	6	0.019464	0.042702	Cd4	http://amigo.geneontology.org/amigo/term/GO:0032507
myelin sheath adaxonal region	Gene Ontology	GO:0035749	1	6	0.019464	0.042702	Stx4a	http://amigo.geneontology.org/amigo/term/GO:0035749
regulation of vesicle-mediated transport	Gene Ontology	GO:0060627	1	6	0.019464	0.042702	Vamp2	http://amigo.geneontology.org/amigo/term/GO:0060627
positive regulation of mRNA binding	Gene Ontology	GO:1902416	1	6	0.019464	0.042702	Larp6	http://amigo.geneontology.org/amigo/term/GO:1902416
TRIF-dependent toll-like receptor signaling pathway	Gene Ontology	GO:0035666	1	6	0.019464	0.042702	Cd40	http://amigo.geneontology.org/amigo/term/GO:0035666
regulation of delayed rectifier potassium channel activity	Gene Ontology	GO:1902259	1	6	0.019464	0.042702	Vamp2	http://amigo.geneontology.org/amigo/term/GO:1902259
synaptic vesicle recycling	Gene Ontology	GO:0036465	1	6	0.019464	0.042702	Syt7	http://amigo.geneontology.org/amigo/term/GO:0036465
glycosphingolipid binding	Gene Ontology	GO:0043208	1	6	0.019464	0.042702	Il2	http://amigo.geneontology.org/amigo/term/GO:0043208
LRR domain binding	Gene Ontology	GO:0030275	1	6	0.019464	0.042702	Kras	http://amigo.geneontology.org/amigo/term/GO:0030275
ovulation cycle	Gene Ontology	GO:0042698	1	6	0.019464	0.042702	Egfr	http://amigo.geneontology.org/amigo/term/GO:0042698
negative regulation of regulatory T cell differentiation	Gene Ontology	GO:0045590	1	6	0.019464	0.042702	Tnfsf4	http://amigo.geneontology.org/amigo/term/GO:0045590
immunoglobulin secretion	Gene Ontology	GO:0048305	1	6	0.019464	0.042702	Cd27	http://amigo.geneontology.org/amigo/term/GO:0048305
activation of phospholipase D activity	Gene Ontology	GO:0031584	1	6	0.019464	0.042702	Ccl5	http://amigo.geneontology.org/amigo/term/GO:0031584
epithelial cell differentiation involved in prostate gland development	Gene Ontology	GO:0060742	1	6	0.019464	0.042702	Stat5a	http://amigo.geneontology.org/amigo/term/GO:0060742
ligand-gated ion channel activity involved in regulation of presynaptic membrane potential	Gene Ontology	GO:0099507	1	6	0.019464	0.042702	Grin2a	http://amigo.geneontology.org/amigo/term/GO:0099507
intracellular steroid hormone receptor signaling pathway	Gene Ontology	GO:0030518	1	6	0.019464	0.042702	Gper1	http://amigo.geneontology.org/amigo/term/GO:0030518
mammary gland involution	Gene Ontology	GO:0060056	1	6	0.019464	0.042702	Stat5a	http://amigo.geneontology.org/amigo/term/GO:0060056
steroid hormone binding	Gene Ontology	GO:1990239	1	6	0.019464	0.042702	Gper1	http://amigo.geneontology.org/amigo/term/GO:1990239
negative regulation of CREB transcription factor activity	Gene Ontology	GO:0032792	1	6	0.019464	0.042702	Foxp3	http://amigo.geneontology.org/amigo/term/GO:0032792
negative regulation of T cell cytokine production	Gene Ontology	GO:0002725	1	6	0.019464	0.042702	Foxp3	http://amigo.geneontology.org/amigo/term/GO:0002725
positive regulation of CD4-positive, alpha-beta T cell differentiation	Gene Ontology	GO:0043372	1	6	0.019464	0.042702	Tnfsf4	http://amigo.geneontology.org/amigo/term/GO:0043372
positive regulation of norepinephrine secretion	Gene Ontology	GO:0010701	1	6	0.019464	0.042702	Stx1a	http://amigo.geneontology.org/amigo/term/GO:0010701
phospholipase D activity	Gene Ontology	GO:0004630	1	6	0.019464	0.042702	Gpld1	http://amigo.geneontology.org/amigo/term/GO:0004630
positive regulation of T cell apoptotic process	Gene Ontology	GO:0070234	1	6	0.019464	0.042702	Ccl5	http://amigo.geneontology.org/amigo/term/GO:0070234
regulation of interleukin-1 beta production	Gene Ontology	GO:0032651	1	6	0.019464	0.042702	Ccr7	http://amigo.geneontology.org/amigo/term/GO:0032651
positive regulation of inositol trisphosphate biosynthetic process	Gene Ontology	GO:0032962	1	6	0.019464	0.042702	Gper1	http://amigo.geneontology.org/amigo/term/GO:0032962
regulation of immunoglobulin production	Gene Ontology	GO:0002637	1	6	0.019464	0.042702	Foxp3	http://amigo.geneontology.org/amigo/term/GO:0002637
negative regulation of transcription, DNA-templated	Gene Ontology	GO:0045892	5	546	0.0197017	0.0431575	Sumo1|Foxp3|Ereg|Tnfrsf4|Tnfsf4	http://amigo.geneontology.org/amigo/term/GO:0045892
neuron projection morphogenesis	Gene Ontology	GO:0048812	2	75	0.0198783	0.0434781	Egfr|Srgap3	http://amigo.geneontology.org/amigo/term/GO:0048812
nucleotidyltransferase activity	Gene Ontology	GO:0016779	2	77	0.0208558	0.0453427	Tamm41|Papolg	http://amigo.geneontology.org/amigo/term/GO:0016779
positive regulation of translation	Gene Ontology	GO:0045727	2	78	0.021352	0.0453427	Erbb2|Larp6	http://amigo.geneontology.org/amigo/term/GO:0045727
innate immune response	Gene Ontology	GO:0045087	5	563	0.0221173	0.0453427	Gper1|Lck|Jak3|Cx3cr1|Tnfsf4	http://amigo.geneontology.org/amigo/term/GO:0045087
succinate metabolic process	Gene Ontology	GO:0006105	1	7	0.0222138	0.0453427	Aldh5a1	http://amigo.geneontology.org/amigo/term/GO:0006105
glial cell proliferation	Gene Ontology	GO:0014009	1	7	0.0222138	0.0453427	Areg	http://amigo.geneontology.org/amigo/term/GO:0014009
release of sequestered calcium ion into cytosol by sarcoplasmic reticulum	Gene Ontology	GO:0014808	1	7	0.0222138	0.0453427	Ccr5	http://amigo.geneontology.org/amigo/term/GO:0014808
positive regulation of mast cell chemotaxis	Gene Ontology	GO:0060754	1	7	0.0222138	0.0453427	Ccl5	http://amigo.geneontology.org/amigo/term/GO:0060754
tumor necrosis factor-activated receptor activity	Gene Ontology	GO:0005031	1	7	0.0222138	0.0453427	Tnfrsf4	http://amigo.geneontology.org/amigo/term/GO:0005031
positive regulation of axon extension involved in axon guidance	Gene Ontology	GO:0048842	1	7	0.0222138	0.0453427	Cxcl12	http://amigo.geneontology.org/amigo/term/GO:0048842
nitric-oxide synthase regulator activity	Gene Ontology	GO:0030235	1	7	0.0222138	0.0453427	Egfr	http://amigo.geneontology.org/amigo/term/GO:0030235
regulation of calcium ion transmembrane transport	Gene Ontology	GO:1903169	1	7	0.0222138	0.0453427	Sumo1	http://amigo.geneontology.org/amigo/term/GO:1903169
RNA polyadenylation	Gene Ontology	GO:0043631	1	7	0.0222138	0.0453427	Papolg	http://amigo.geneontology.org/amigo/term/GO:0043631
endothelial cell activation	Gene Ontology	GO:0042118	1	7	0.0222138	0.0453427	Cxcl10	http://amigo.geneontology.org/amigo/term/GO:0042118
response to metal ion	Gene Ontology	GO:0010038	1	7	0.0222138	0.0453427	Lck	http://amigo.geneontology.org/amigo/term/GO:0010038
negative regulation of type 2 immune response	Gene Ontology	GO:0002829	1	7	0.0222138	0.0453427	Ccr2	http://amigo.geneontology.org/amigo/term/GO:0002829
regulation of appetite	Gene Ontology	GO:0032098	1	7	0.0222138	0.0453427	Sctr	http://amigo.geneontology.org/amigo/term/GO:0032098
positive regulation of type 2 immune response	Gene Ontology	GO:0002830	1	7	0.0222138	0.0453427	Tnfsf4	http://amigo.geneontology.org/amigo/term/GO:0002830
PML body organization	Gene Ontology	GO:0030578	1	7	0.0222138	0.0453427	Sumo1	http://amigo.geneontology.org/amigo/term/GO:0030578
regulation of nitric oxide biosynthetic process	Gene Ontology	GO:0045428	1	7	0.0222138	0.0453427	Cx3cr1	http://amigo.geneontology.org/amigo/term/GO:0045428
positive regulation of hematopoietic stem cell proliferation	Gene Ontology	GO:1902035	1	7	0.0222138	0.0453427	Cxcl1	http://amigo.geneontology.org/amigo/term/GO:1902035
positive regulation of dendritic cell chemotaxis	Gene Ontology	GO:2000510	1	7	0.0222138	0.0453427	Ccr7	http://amigo.geneontology.org/amigo/term/GO:2000510
immunoglobulin binding	Gene Ontology	GO:0019865	1	7	0.0222138	0.0453427	Cd4	http://amigo.geneontology.org/amigo/term/GO:0019865
negative regulation of smooth muscle cell differentiation	Gene Ontology	GO:0051151	1	7	0.0222138	0.0453427	Ereg	http://amigo.geneontology.org/amigo/term/GO:0051151
MHC class II protein binding	Gene Ontology	GO:0042289	1	7	0.0222138	0.0453427	Cd4	http://amigo.geneontology.org/amigo/term/GO:0042289
anchored component of presynaptic membrane	Gene Ontology	GO:0099026	1	7	0.0222138	0.0453427	Snap25	http://amigo.geneontology.org/amigo/term/GO:0099026
postsynaptic specialization, intracellular component	Gene Ontology	GO:0099091	1	7	0.0222138	0.0453427	Lck	http://amigo.geneontology.org/amigo/term/GO:0099091
endothelial tube morphogenesis	Gene Ontology	GO:0061154	1	7	0.0222138	0.0453427	Cxcr4	http://amigo.geneontology.org/amigo/term/GO:0061154
mammary gland epithelium development	Gene Ontology	GO:0061180	1	7	0.0222138	0.0453427	Stat5a	http://amigo.geneontology.org/amigo/term/GO:0061180
negative regulation of skeletal muscle tissue development	Gene Ontology	GO:0048642	1	7	0.0222138	0.0453427	Nras	http://amigo.geneontology.org/amigo/term/GO:0048642
positive regulation of cell-cell adhesion mediated by integrin	Gene Ontology	GO:0033634	1	7	0.0222138	0.0453427	Ccl5	http://amigo.geneontology.org/amigo/term/GO:0033634
membrane attack complex	Gene Ontology	GO:0005579	1	7	0.0222138	0.0453427	Cxcl10	http://amigo.geneontology.org/amigo/term/GO:0005579
endothelial cell differentiation	Gene Ontology	GO:0045446	1	7	0.0222138	0.0453427	Cxcr4	http://amigo.geneontology.org/amigo/term/GO:0045446
steroid hormone mediated signaling pathway	Gene Ontology	GO:0043401	1	7	0.0222138	0.0453427	Gper1	http://amigo.geneontology.org/amigo/term/GO:0043401
dendritic spine organization	Gene Ontology	GO:0097061	1	7	0.0222138	0.0453427	Grin2a	http://amigo.geneontology.org/amigo/term/GO:0097061
reelin-mediated signaling pathway	Gene Ontology	GO:0038026	1	7	0.0222138	0.0453427	Stat5a	http://amigo.geneontology.org/amigo/term/GO:0038026
spongiotrophoblast layer development	Gene Ontology	GO:0060712	1	7	0.0222138	0.0453427	Adm	http://amigo.geneontology.org/amigo/term/GO:0060712
acute inflammatory response to antigenic stimulus	Gene Ontology	GO:0002438	1	7	0.0222138	0.0453427	Cxcr2	http://amigo.geneontology.org/amigo/term/GO:0002438
microglial cell proliferation	Gene Ontology	GO:0061518	1	7	0.0222138	0.0453427	Cx3cl1	http://amigo.geneontology.org/amigo/term/GO:0061518
calcium ion transmembrane import into cytosol	Gene Ontology	GO:0097553	1	7	0.0222138	0.0453427	Grin2a	http://amigo.geneontology.org/amigo/term/GO:0097553
negative regulation of cholesterol efflux	Gene Ontology	GO:0090370	1	7	0.0222138	0.0453427	Egf	http://amigo.geneontology.org/amigo/term/GO:0090370
ovulation	Gene Ontology	GO:0030728	1	7	0.0222138	0.0453427	Ereg	http://amigo.geneontology.org/amigo/term/GO:0030728
positive regulation of T-helper 2 cell differentiation	Gene Ontology	GO:0045630	1	7	0.0222138	0.0453427	Tnfsf4	http://amigo.geneontology.org/amigo/term/GO:0045630
regulation of adaptive immune response	Gene Ontology	GO:0002819	1	7	0.0222138	0.0453427	Tnfsf4	http://amigo.geneontology.org/amigo/term/GO:0002819
establishment of T cell polarity	Gene Ontology	GO:0001768	1	7	0.0222138	0.0453427	Ccr7	http://amigo.geneontology.org/amigo/term/GO:0001768
mast cell granule	Gene Ontology	GO:0042629	1	7	0.0222138	0.0453427	Cxcr2	http://amigo.geneontology.org/amigo/term/GO:0042629
regulation of programmed cell death	Gene Ontology	GO:0043067	1	7	0.0222138	0.0453427	Cxcr4	http://amigo.geneontology.org/amigo/term/GO:0043067
apoptotic process	Gene Ontology	GO:0006915	5	565	0.0224136	0.0456857	Gper1|Hras|Cd27|Tnfrsf9|Erbb4	http://amigo.geneontology.org/amigo/term/GO:0006915
regulation of inflammatory response	Gene Ontology	GO:0050727	2	81	0.0228698	0.0465494	Ccr2|Tnfsf4	http://amigo.geneontology.org/amigo/term/GO:0050727
endosome membrane	Gene Ontology	GO:0010008	2	82	0.0233854	0.0475315	Erbb2|Egfr	http://amigo.geneontology.org/amigo/term/GO:0010008
determination of left/right symmetry	Gene Ontology	GO:0007368	2	84	0.0244308	0.0488005	Dnaic2|Dnaic1	http://amigo.geneontology.org/amigo/term/GO:0007368
mitochondrion organization	Gene Ontology	GO:0007005	2	84	0.0244308	0.0488005	Dctn6|Mief2	http://amigo.geneontology.org/amigo/term/GO:0007005
Schwann cell differentiation	Gene Ontology	GO:0014037	1	8	0.0249559	0.0488005	Erbb3	http://amigo.geneontology.org/amigo/term/GO:0014037
neurotransmitter receptor internalization	Gene Ontology	GO:0099590	1	8	0.0249559	0.0488005	Snap25	http://amigo.geneontology.org/amigo/term/GO:0099590
positive regulation of T cell cytokine production	Gene Ontology	GO:0002726	1	8	0.0249559	0.0488005	Tnfsf4	http://amigo.geneontology.org/amigo/term/GO:0002726
motor behavior	Gene Ontology	GO:0061744	1	8	0.0249559	0.0488005	Dctn1	http://amigo.geneontology.org/amigo/term/GO:0061744
positive regulation of cytokine-mediated signaling pathway	Gene Ontology	GO:0001961	1	8	0.0249559	0.0488005	Tslp	http://amigo.geneontology.org/amigo/term/GO:0001961
NMDA glutamate receptor activity	Gene Ontology	GO:0004972	1	8	0.0249559	0.0488005	Grin2a	http://amigo.geneontology.org/amigo/term/GO:0004972
cellular homeostasis	Gene Ontology	GO:0019725	1	8	0.0249559	0.0488005	Ccr2	http://amigo.geneontology.org/amigo/term/GO:0019725
cardiolipin biosynthetic process	Gene Ontology	GO:0032049	1	8	0.0249559	0.0488005	Tamm41	http://amigo.geneontology.org/amigo/term/GO:0032049
vesicle fusion with Golgi apparatus	Gene Ontology	GO:0048280	1	8	0.0249559	0.0488005	Vamp7	http://amigo.geneontology.org/amigo/term/GO:0048280
negative regulation of microglial cell activation	Gene Ontology	GO:1903979	1	8	0.0249559	0.0488005	Cx3cl1	http://amigo.geneontology.org/amigo/term/GO:1903979
protein localization to cell-cell junction	Gene Ontology	GO:0150105	1	8	0.0249559	0.0488005	Jak1	http://amigo.geneontology.org/amigo/term/GO:0150105
CD4 receptor binding	Gene Ontology	GO:0042609	1	8	0.0249559	0.0488005	Lck	http://amigo.geneontology.org/amigo/term/GO:0042609
regulation of chemotaxis	Gene Ontology	GO:0050920	1	8	0.0249559	0.0488005	Cxcr4	http://amigo.geneontology.org/amigo/term/GO:0050920
negative regulation of smooth muscle contraction	Gene Ontology	GO:0045986	1	8	0.0249559	0.0488005	Calcrl	http://amigo.geneontology.org/amigo/term/GO:0045986
angiogenesis involved in wound healing	Gene Ontology	GO:0060055	1	8	0.0249559	0.0488005	Cx3cl1	http://amigo.geneontology.org/amigo/term/GO:0060055
basement membrane assembly	Gene Ontology	GO:0070831	1	8	0.0249559	0.0488005	Ramp2	http://amigo.geneontology.org/amigo/term/GO:0070831
positive regulation of neurotransmitter secretion	Gene Ontology	GO:0001956	1	8	0.0249559	0.0488005	Stx1a	http://amigo.geneontology.org/amigo/term/GO:0001956
hair cycle process	Gene Ontology	GO:0022405	1	8	0.0249559	0.0488005	Lrig1	http://amigo.geneontology.org/amigo/term/GO:0022405
salivary gland morphogenesis	Gene Ontology	GO:0007435	1	8	0.0249559	0.0488005	Egfr	http://amigo.geneontology.org/amigo/term/GO:0007435
positive regulation of protein kinase C activity	Gene Ontology	GO:1900020	1	8	0.0249559	0.0488005	Egfr	http://amigo.geneontology.org/amigo/term/GO:1900020
negative regulation of interleukin-4 production	Gene Ontology	GO:0032713	1	8	0.0249559	0.0488005	Foxp3	http://amigo.geneontology.org/amigo/term/GO:0032713
voltage-gated cation channel activity	Gene Ontology	GO:0022843	1	8	0.0249559	0.0488005	Grin2a	http://amigo.geneontology.org/amigo/term/GO:0022843
RNA 3'-end processing	Gene Ontology	GO:0031123	1	8	0.0249559	0.0488005	Papolg	http://amigo.geneontology.org/amigo/term/GO:0031123
modulation of excitatory postsynaptic potential	Gene Ontology	GO:0098815	1	8	0.0249559	0.0488005	Stx1a	http://amigo.geneontology.org/amigo/term/GO:0098815
dynamin family protein polymerization involved in mitochondrial fission	Gene Ontology	GO:0003374	1	8	0.0249559	0.0488005	Mief2	http://amigo.geneontology.org/amigo/term/GO:0003374
positive regulation of JNK cascade	Gene Ontology	GO:0046330	2	85	0.0249606	0.0488005	Hras|Cd27	http://amigo.geneontology.org/amigo/term/GO:0046330
terminal bouton	Gene Ontology	GO:0043195	2	86	0.0254951	0.0497102	Grin2a|Cplx1	http://amigo.geneontology.org/amigo/term/GO:0043195
positive regulation of protein binding	Gene Ontology	GO:0032092	2	86	0.0254951	0.0497102	Ramp1|Ramp2	http://amigo.geneontology.org/amigo/term/GO:0032092
regulation of protein stability	Gene Ontology	GO:0031647	2	87	0.0260342	0.050624	Sumo1|Kras	http://amigo.geneontology.org/amigo/term/GO:0031647
response to wounding	Gene Ontology	GO:0009611	2	87	0.0260342	0.050624	Adm|Grin2a	http://amigo.geneontology.org/amigo/term/GO:0009611
regulation of synaptic vesicle priming	Gene Ontology	GO:0010807	1	9	0.0276905	0.0520827	Stx1a	http://amigo.geneontology.org/amigo/term/GO:0010807
regulation of regulatory T cell differentiation	Gene Ontology	GO:0045589	1	9	0.0276905	0.0520827	Lck	http://amigo.geneontology.org/amigo/term/GO:0045589
cellular water homeostasis	Gene Ontology	GO:0009992	1	9	0.0276905	0.0520827	Sctr	http://amigo.geneontology.org/amigo/term/GO:0009992
CD40 signaling pathway	Gene Ontology	GO:0023035	1	9	0.0276905	0.0520827	Cd40	http://amigo.geneontology.org/amigo/term/GO:0023035
protein tyrosine kinase activator activity	Gene Ontology	GO:0030296	1	9	0.0276905	0.0520827	Erbb3	http://amigo.geneontology.org/amigo/term/GO:0030296
protein tag	Gene Ontology	GO:0031386	1	9	0.0276905	0.0520827	Sumo1	http://amigo.geneontology.org/amigo/term/GO:0031386
positive regulation of protein localization to early endosome	Gene Ontology	GO:1902966	1	9	0.0276905	0.0520827	Egf	http://amigo.geneontology.org/amigo/term/GO:1902966
azurophil granule	Gene Ontology	GO:0042582	1	9	0.0276905	0.0520827	Snap23	http://amigo.geneontology.org/amigo/term/GO:0042582
regulation of defense response to virus by host	Gene Ontology	GO:0050691	1	9	0.0276905	0.0520827	Il15	http://amigo.geneontology.org/amigo/term/GO:0050691
serotonin metabolic process	Gene Ontology	GO:0042428	1	9	0.0276905	0.0520827	Grin2a	http://amigo.geneontology.org/amigo/term/GO:0042428
hyaluronan metabolic process	Gene Ontology	GO:0030212	1	9	0.0276905	0.0520827	Il15	http://amigo.geneontology.org/amigo/term/GO:0030212
estrous cycle	Gene Ontology	GO:0044849	1	9	0.0276905	0.0520827	Erbb2	http://amigo.geneontology.org/amigo/term/GO:0044849
negative regulation of lipid biosynthetic process	Gene Ontology	GO:0051055	1	9	0.0276905	0.0520827	Gper1	http://amigo.geneontology.org/amigo/term/GO:0051055
regulation of calcium ion import	Gene Ontology	GO:0090279	1	9	0.0276905	0.0520827	Egf	http://amigo.geneontology.org/amigo/term/GO:0090279
transepithelial transport	Gene Ontology	GO:0070633	1	9	0.0276905	0.0520827	Gpld1	http://amigo.geneontology.org/amigo/term/GO:0070633
inositol phosphate-mediated signaling	Gene Ontology	GO:0048016	1	9	0.0276905	0.0520827	Inpp5a	http://amigo.geneontology.org/amigo/term/GO:0048016
ventral spinal cord development	Gene Ontology	GO:0021517	1	9	0.0276905	0.0520827	Dctn1	http://amigo.geneontology.org/amigo/term/GO:0021517
regulation of bone resorption	Gene Ontology	GO:0045124	1	9	0.0276905	0.0520827	Calcr	http://amigo.geneontology.org/amigo/term/GO:0045124
positive regulation of phospholipase C activity	Gene Ontology	GO:0010863	1	9	0.0276905	0.0520827	Hras	http://amigo.geneontology.org/amigo/term/GO:0010863
positive regulation of monocyte differentiation	Gene Ontology	GO:0045657	1	9	0.0276905	0.0520827	Cd4	http://amigo.geneontology.org/amigo/term/GO:0045657
centriolar subdistal appendage	Gene Ontology	GO:0120103	1	9	0.0276905	0.0520827	Dctn1	http://amigo.geneontology.org/amigo/term/GO:0120103
positive regulation of lipid catabolic process	Gene Ontology	GO:0050996	1	9	0.0276905	0.0520827	Sctr	http://amigo.geneontology.org/amigo/term/GO:0050996
phagosome-lysosome fusion	Gene Ontology	GO:0090385	1	9	0.0276905	0.0520827	Syt7	http://amigo.geneontology.org/amigo/term/GO:0090385
positive regulation of glucose metabolic process	Gene Ontology	GO:0010907	1	9	0.0276905	0.0520827	Gpld1	http://amigo.geneontology.org/amigo/term/GO:0010907
endomembrane system	Gene Ontology	GO:0012505	2	91	0.0282367	0.0529714	Stx1a|Stx4a	http://amigo.geneontology.org/amigo/term/GO:0012505
cellular response to insulin stimulus	Gene Ontology	GO:0032869	2	91	0.0282367	0.0529714	Vamp2|Gpld1	http://amigo.geneontology.org/amigo/term/GO:0032869
cytosol	Gene Ontology	GO:0005829	16	3398	0.0285068	0.0534084	Erbb2|Snap25|Sumo1|Hras|Stat5a|Iapp|Il15|Stat5b|Srgap3|Jak3|Jak1|Dctn2|Dctn3|Papolg|Npepps|Lck	http://amigo.geneontology.org/amigo/term/GO:0005829
intracellular signal transduction	Gene Ontology	GO:0035556	4	412	0.0298914	0.0549117	Erbb2|Egfr|Jak3|Jak1	http://amigo.geneontology.org/amigo/term/GO:0035556
negative regulation of thymocyte apoptotic process	Gene Ontology	GO:0070244	1	10	0.0304174	0.0549117	Jak3	http://amigo.geneontology.org/amigo/term/GO:0070244
neuron projection maintenance	Gene Ontology	GO:1990535	1	10	0.0304174	0.0549117	Dctn1	http://amigo.geneontology.org/amigo/term/GO:1990535
positive regulation of adenylate cyclase activity	Gene Ontology	GO:0045762	1	10	0.0304174	0.0549117	Calcr	http://amigo.geneontology.org/amigo/term/GO:0045762
regulation of T cell receptor signaling pathway	Gene Ontology	GO:0050856	1	10	0.0304174	0.0549117	Lck	http://amigo.geneontology.org/amigo/term/GO:0050856
regulation of protein localization to cell surface	Gene Ontology	GO:2000008	1	10	0.0304174	0.0549117	Egf	http://amigo.geneontology.org/amigo/term/GO:2000008
positive regulation of leukocyte tethering or rolling	Gene Ontology	GO:1903238	1	10	0.0304174	0.0549117	Ccr2	http://amigo.geneontology.org/amigo/term/GO:1903238
-	Gene Ontology	GO:1904468	1	10	0.0304174	0.0549117	Cx3cl1	http://amigo.geneontology.org/amigo/term/GO:1904468
dopamine binding	Gene Ontology	GO:0035240	1	10	0.0304174	0.0549117	Drd5	http://amigo.geneontology.org/amigo/term/GO:0035240
regulation of phosphatidylinositol 3-kinase signaling	Gene Ontology	GO:0014066	1	10	0.0304174	0.0549117	Egfr	http://amigo.geneontology.org/amigo/term/GO:0014066
regulation of bone remodeling	Gene Ontology	GO:0046850	1	10	0.0304174	0.0549117	Syt7	http://amigo.geneontology.org/amigo/term/GO:0046850
neurotransmitter catabolic process	Gene Ontology	GO:0042135	1	10	0.0304174	0.0549117	Aldh5a1	http://amigo.geneontology.org/amigo/term/GO:0042135
chloride channel inhibitor activity	Gene Ontology	GO:0019869	1	10	0.0304174	0.0549117	Stx1a	http://amigo.geneontology.org/amigo/term/GO:0019869
neuropeptide Y receptor activity	Gene Ontology	GO:0004983	1	10	0.0304174	0.0549117	Npy4r	http://amigo.geneontology.org/amigo/term/GO:0004983
adherens junction assembly	Gene Ontology	GO:0034333	1	10	0.0304174	0.0549117	Ramp2	http://amigo.geneontology.org/amigo/term/GO:0034333
positive regulation of viral entry into host cell	Gene Ontology	GO:0046598	1	10	0.0304174	0.0549117	Cd4	http://amigo.geneontology.org/amigo/term/GO:0046598
regulation of phagocytosis	Gene Ontology	GO:0050764	1	10	0.0304174	0.0549117	Syt7	http://amigo.geneontology.org/amigo/term/GO:0050764
inositol-polyphosphate 5-phosphatase activity	Gene Ontology	GO:0004445	1	10	0.0304174	0.0549117	Inpp5a	http://amigo.geneontology.org/amigo/term/GO:0004445
negative regulation by host of viral transcription	Gene Ontology	GO:0043922	1	10	0.0304174	0.0549117	Ccl5	http://amigo.geneontology.org/amigo/term/GO:0043922
magnesium ion homeostasis	Gene Ontology	GO:0010960	1	10	0.0304174	0.0549117	Egfr	http://amigo.geneontology.org/amigo/term/GO:0010960
branching involved in labyrinthine layer morphogenesis	Gene Ontology	GO:0060670	1	10	0.0304174	0.0549117	Adm	http://amigo.geneontology.org/amigo/term/GO:0060670
secretion by cell	Gene Ontology	GO:0032940	1	10	0.0304174	0.0549117	Stx1a	http://amigo.geneontology.org/amigo/term/GO:0032940
microtubule anchoring at centrosome	Gene Ontology	GO:0034454	1	10	0.0304174	0.0549117	Dctn1	http://amigo.geneontology.org/amigo/term/GO:0034454
cellular response to pH	Gene Ontology	GO:0071467	1	10	0.0304174	0.0549117	Gpld1	http://amigo.geneontology.org/amigo/term/GO:0071467
calcium import into the mitochondrion	Gene Ontology	GO:0036444	1	10	0.0304174	0.0549117	Areg	http://amigo.geneontology.org/amigo/term/GO:0036444
positive regulation of cellular senescence	Gene Ontology	GO:2000774	1	10	0.0304174	0.0549117	Kras	http://amigo.geneontology.org/amigo/term/GO:2000774
CD8 receptor binding	Gene Ontology	GO:0042610	1	10	0.0304174	0.0549117	Lck	http://amigo.geneontology.org/amigo/term/GO:0042610
mating behavior	Gene Ontology	GO:0007617	1	10	0.0304174	0.0549117	Drd5	http://amigo.geneontology.org/amigo/term/GO:0007617
axon terminus	Gene Ontology	GO:0043679	2	95	0.0305112	0.0549431	Gper1|Syt7	http://amigo.geneontology.org/amigo/term/GO:0043679
positive regulation of cell growth	Gene Ontology	GO:0030307	2	95	0.0305112	0.0549431	Erbb2|Egfr	http://amigo.geneontology.org/amigo/term/GO:0030307
positive regulation of cold-induced thermogenesis	Gene Ontology	GO:0120162	2	97	0.0316749	0.0568961	Ccr2|Cxcr4	http://amigo.geneontology.org/amigo/term/GO:0120162
ATPase binding	Gene Ontology	GO:0051117	2	97	0.0316749	0.0568961	Grin2a|Lck	http://amigo.geneontology.org/amigo/term/GO:0051117
positive regulation of transcription, DNA-templated	Gene Ontology	GO:0045893	5	626	0.0327191	0.0575785	Cd4|Foxp3|Egfr|Egf|Erbb4	http://amigo.geneontology.org/amigo/term/GO:0045893
regulation of receptor signaling pathway via JAK-STAT	Gene Ontology	GO:0046425	1	11	0.0331367	0.0575785	Egf	http://amigo.geneontology.org/amigo/term/GO:0046425
amyloid fibril formation	Gene Ontology	GO:1990000	1	11	0.0331367	0.0575785	Iapp	http://amigo.geneontology.org/amigo/term/GO:1990000
positive regulation of protein kinase C signaling	Gene Ontology	GO:0090037	1	11	0.0331367	0.0575785	Cd40	http://amigo.geneontology.org/amigo/term/GO:0090037
adenylate cyclase-activating dopamine receptor signaling pathway	Gene Ontology	GO:0007191	1	11	0.0331367	0.0575785	Drd5	http://amigo.geneontology.org/amigo/term/GO:0007191
negative regulation of histone acetylation	Gene Ontology	GO:0035067	1	11	0.0331367	0.0575785	Foxp3	http://amigo.geneontology.org/amigo/term/GO:0035067
manchette	Gene Ontology	GO:0002177	1	11	0.0331367	0.0575785	Actr1a	http://amigo.geneontology.org/amigo/term/GO:0002177
myeloid cell homeostasis	Gene Ontology	GO:0002262	1	11	0.0331367	0.0575785	Foxp3	http://amigo.geneontology.org/amigo/term/GO:0002262
negative regulation of muscle cell apoptotic process	Gene Ontology	GO:0010656	1	11	0.0331367	0.0575785	Erbb4	http://amigo.geneontology.org/amigo/term/GO:0010656
cilium movement involved in cell motility	Gene Ontology	GO:0060294	1	11	0.0331367	0.0575785	Wdr63	http://amigo.geneontology.org/amigo/term/GO:0060294
negative regulation of delayed rectifier potassium channel activity	Gene Ontology	GO:1902260	1	11	0.0331367	0.0575785	Sumo1	http://amigo.geneontology.org/amigo/term/GO:1902260
locomotion	Gene Ontology	GO:0040011	1	11	0.0331367	0.0575785	Grin2a	http://amigo.geneontology.org/amigo/term/GO:0040011
inner dynein arm assembly	Gene Ontology	GO:0036159	1	11	0.0331367	0.0575785	Wdr63	http://amigo.geneontology.org/amigo/term/GO:0036159
positive regulation of cellular component movement	Gene Ontology	GO:0051272	1	11	0.0331367	0.0575785	Stat5b	http://amigo.geneontology.org/amigo/term/GO:0051272
positive regulation of T-helper 1 type immune response	Gene Ontology	GO:0002827	1	11	0.0331367	0.0575785	Ccr2	http://amigo.geneontology.org/amigo/term/GO:0002827
axonemal dynein complex	Gene Ontology	GO:0005858	1	11	0.0331367	0.0575785	Dnaic2	http://amigo.geneontology.org/amigo/term/GO:0005858
protein antigen binding	Gene Ontology	GO:1990405	1	11	0.0331367	0.0575785	Lck	http://amigo.geneontology.org/amigo/term/GO:1990405
negative regulation of heart contraction	Gene Ontology	GO:0045822	1	11	0.0331367	0.0575785	Il2	http://amigo.geneontology.org/amigo/term/GO:0045822
positive regulation of mast cell activation	Gene Ontology	GO:0033005	1	11	0.0331367	0.0575785	Tslp	http://amigo.geneontology.org/amigo/term/GO:0033005
regulation of establishment of protein localization	Gene Ontology	GO:0070201	1	11	0.0331367	0.0575785	Snap25	http://amigo.geneontology.org/amigo/term/GO:0070201
glutamate metabolic process	Gene Ontology	GO:0006536	1	11	0.0331367	0.0575785	Aldh5a1	http://amigo.geneontology.org/amigo/term/GO:0006536
ATP-dependent protein binding	Gene Ontology	GO:0043008	1	11	0.0331367	0.0575785	Stx1a	http://amigo.geneontology.org/amigo/term/GO:0043008
centriole-centriole cohesion	Gene Ontology	GO:0010457	1	11	0.0331367	0.0575785	Dctn1	http://amigo.geneontology.org/amigo/term/GO:0010457
mitochondrial fragmentation involved in apoptotic process	Gene Ontology	GO:0043653	1	11	0.0331367	0.0575785	Erbb4	http://amigo.geneontology.org/amigo/term/GO:0043653
neurotransmitter binding	Gene Ontology	GO:0042165	1	11	0.0331367	0.0575785	Grin2a	http://amigo.geneontology.org/amigo/term/GO:0042165
CD40 receptor complex	Gene Ontology	GO:0035631	1	11	0.0331367	0.0575785	Cd40	http://amigo.geneontology.org/amigo/term/GO:0035631
polynucleotide adenylyltransferase activity	Gene Ontology	GO:0004652	1	11	0.0331367	0.0575785	Papolg	http://amigo.geneontology.org/amigo/term/GO:0004652
enzyme binding	Gene Ontology	GO:0019899	4	427	0.0333955	0.0579581	Cd4|Sumo1|Egfr|Cd40	http://amigo.geneontology.org/amigo/term/GO:0019899
mitotic spindle	Gene Ontology	GO:0072686	2	100	0.0334529	0.0579878	Cxcr2|Dctn1	http://amigo.geneontology.org/amigo/term/GO:0072686
positive regulation of canonical Wnt signaling pathway	Gene Ontology	GO:0090263	2	102	0.0346596	0.060007	Egfr|Egf	http://amigo.geneontology.org/amigo/term/GO:0090263
chromosome	Gene Ontology	GO:0005694	4	434	0.0351097	0.0603211	Dctn3|Nol6|Dctn6|Dctn5	http://amigo.geneontology.org/amigo/term/GO:0005694
multicellular organism development	Gene Ontology	GO:0007275	7	1092	0.0352555	0.0603211	Erbb2|Erbb3|Erbb4|Egfr|Ereg|Shisa3|Hydin	http://amigo.geneontology.org/amigo/term/GO:0007275
memory	Gene Ontology	GO:0007613	2	103	0.0352692	0.0603211	Grin2a|Cx3cr1	http://amigo.geneontology.org/amigo/term/GO:0007613
early phagosome	Gene Ontology	GO:0032009	1	12	0.0358485	0.0603211	Syt7	http://amigo.geneontology.org/amigo/term/GO:0032009
NMDA selective glutamate receptor complex	Gene Ontology	GO:0017146	1	12	0.0358485	0.0603211	Grin2a	http://amigo.geneontology.org/amigo/term/GO:0017146
female meiotic nuclear division	Gene Ontology	GO:0007143	1	12	0.0358485	0.0603211	Ereg	http://amigo.geneontology.org/amigo/term/GO:0007143
carboxylic acid binding	Gene Ontology	GO:0031406	1	12	0.0358485	0.0603211	Aldh5a1	http://amigo.geneontology.org/amigo/term/GO:0031406
actomyosin	Gene Ontology	GO:0042641	1	12	0.0358485	0.0603211	Stx1a	http://amigo.geneontology.org/amigo/term/GO:0042641
prostate gland epithelium morphogenesis	Gene Ontology	GO:0060740	1	12	0.0358485	0.0603211	Stat5a	http://amigo.geneontology.org/amigo/term/GO:0060740
dendritic spine membrane	Gene Ontology	GO:0032591	1	12	0.0358485	0.0603211	Gper1	http://amigo.geneontology.org/amigo/term/GO:0032591
positive regulation of transcription by RNA polymerase I	Gene Ontology	GO:0045943	1	12	0.0358485	0.0603211	Erbb2	http://amigo.geneontology.org/amigo/term/GO:0045943
pseudopodium	Gene Ontology	GO:0031143	1	12	0.0358485	0.0603211	Vamp7	http://amigo.geneontology.org/amigo/term/GO:0031143
positive regulation of interleukin-5 production	Gene Ontology	GO:0032754	1	12	0.0358485	0.0603211	Tslp	http://amigo.geneontology.org/amigo/term/GO:0032754
positive regulation of dopamine secretion	Gene Ontology	GO:0033603	1	12	0.0358485	0.0603211	Cxcl12	http://amigo.geneontology.org/amigo/term/GO:0033603
negative regulation of long-term synaptic potentiation	Gene Ontology	GO:1900272	1	12	0.0358485	0.0603211	Cx3cr1	http://amigo.geneontology.org/amigo/term/GO:1900272
keratinocyte proliferation	Gene Ontology	GO:0043616	1	12	0.0358485	0.0603211	Ereg	http://amigo.geneontology.org/amigo/term/GO:0043616
positive regulation of T cell differentiation in thymus	Gene Ontology	GO:0033089	1	12	0.0358485	0.0603211	Il2rg	http://amigo.geneontology.org/amigo/term/GO:0033089
negative regulation of immune response	Gene Ontology	GO:0050777	1	12	0.0358485	0.0603211	Foxp3	http://amigo.geneontology.org/amigo/term/GO:0050777
cellular response to peptide hormone stimulus	Gene Ontology	GO:0071375	1	12	0.0358485	0.0603211	Gper1	http://amigo.geneontology.org/amigo/term/GO:0071375
response to molecule of bacterial origin	Gene Ontology	GO:0002237	1	12	0.0358485	0.0603211	Cxcl1	http://amigo.geneontology.org/amigo/term/GO:0002237
positive regulation of chemokine (C-X-C motif) ligand 2 production	Gene Ontology	GO:2000343	1	12	0.0358485	0.0603211	Ccl5	http://amigo.geneontology.org/amigo/term/GO:2000343
neuron death	Gene Ontology	GO:0070997	1	12	0.0358485	0.0603211	Ccr5	http://amigo.geneontology.org/amigo/term/GO:0070997
positive regulation of production of miRNAs involved in gene silencing by miRNA	Gene Ontology	GO:1903800	1	12	0.0358485	0.0603211	Egfr	http://amigo.geneontology.org/amigo/term/GO:1903800
axoneme	Gene Ontology	GO:0005930	2	105	0.0365009	0.0613471	Dnah2|Dnaic2	http://amigo.geneontology.org/amigo/term/GO:0005930
phosphate ion binding	Gene Ontology	GO:0042301	1	13	0.0385527	0.0640465	Stat5a	http://amigo.geneontology.org/amigo/term/GO:0042301
natural killer cell activation	Gene Ontology	GO:0030101	1	13	0.0385527	0.0640465	Il2rb	http://amigo.geneontology.org/amigo/term/GO:0030101
complement receptor mediated signaling pathway	Gene Ontology	GO:0002430	1	13	0.0385527	0.0640465	Gpld1	http://amigo.geneontology.org/amigo/term/GO:0002430
cellular response to zinc ion	Gene Ontology	GO:0071294	1	13	0.0385527	0.0640465	Grin2a	http://amigo.geneontology.org/amigo/term/GO:0071294
progesterone metabolic process	Gene Ontology	GO:0042448	1	13	0.0385527	0.0640465	Stat5b	http://amigo.geneontology.org/amigo/term/GO:0042448
mammary gland epithelial cell differentiation	Gene Ontology	GO:0060644	1	13	0.0385527	0.0640465	Erbb4	http://amigo.geneontology.org/amigo/term/GO:0060644
generation of neurons	Gene Ontology	GO:0048699	1	13	0.0385527	0.0640465	Cxcr4	http://amigo.geneontology.org/amigo/term/GO:0048699
positive regulation of potassium ion transport	Gene Ontology	GO:0043268	1	13	0.0385527	0.0640465	Cxcl1	http://amigo.geneontology.org/amigo/term/GO:0043268
sequence-specific mRNA binding	Gene Ontology	GO:1990825	1	13	0.0385527	0.0640465	Larp6	http://amigo.geneontology.org/amigo/term/GO:1990825
cellular response to prostaglandin E stimulus	Gene Ontology	GO:0071380	1	13	0.0385527	0.0640465	Tnfsf4	http://amigo.geneontology.org/amigo/term/GO:0071380
transcription by RNA polymerase II	Gene Ontology	GO:0006366	2	109	0.0390133	0.0647369	Stat5b|Stat5a	http://amigo.geneontology.org/amigo/term/GO:0006366
positive regulation of actin filament bundle assembly	Gene Ontology	GO:0032233	1	14	0.0412495	0.0666766	Cx3cl1	http://amigo.geneontology.org/amigo/term/GO:0032233
plasma membrane repair	Gene Ontology	GO:0001778	1	14	0.0412495	0.0666766	Syt7	http://amigo.geneontology.org/amigo/term/GO:0001778
synaptic transmission, dopaminergic	Gene Ontology	GO:0001963	1	14	0.0412495	0.0666766	Drd5	http://amigo.geneontology.org/amigo/term/GO:0001963
regulation of microtubule-based process	Gene Ontology	GO:0032886	1	14	0.0412495	0.0666766	Erbb2	http://amigo.geneontology.org/amigo/term/GO:0032886
cellular response to cholesterol	Gene Ontology	GO:0071397	1	14	0.0412495	0.0666766	Gpld1	http://amigo.geneontology.org/amigo/term/GO:0071397
mitochondrial calcium ion transmembrane transport	Gene Ontology	GO:0006851	1	14	0.0412495	0.0666766	Areg	http://amigo.geneontology.org/amigo/term/GO:0006851
regulation of protein transport	Gene Ontology	GO:0051223	1	14	0.0412495	0.0666766	Egf	http://amigo.geneontology.org/amigo/term/GO:0051223
actin filament severing	Gene Ontology	GO:0051014	1	14	0.0412495	0.0666766	Srgap3	http://amigo.geneontology.org/amigo/term/GO:0051014
glutamate binding	Gene Ontology	GO:0016595	1	14	0.0412495	0.0666766	Grin2a	http://amigo.geneontology.org/amigo/term/GO:0016595
endocardial cushion development	Gene Ontology	GO:0003197	1	14	0.0412495	0.0666766	Erbb3	http://amigo.geneontology.org/amigo/term/GO:0003197
digestion	Gene Ontology	GO:0007586	1	14	0.0412495	0.0666766	Adm2	http://amigo.geneontology.org/amigo/term/GO:0007586
animal organ regeneration	Gene Ontology	GO:0031100	1	14	0.0412495	0.0666766	Cxcl12	http://amigo.geneontology.org/amigo/term/GO:0031100
androgen metabolic process	Gene Ontology	GO:0008209	1	14	0.0412495	0.0666766	Adm	http://amigo.geneontology.org/amigo/term/GO:0008209
G protein-coupled receptor internalization	Gene Ontology	GO:0002031	1	14	0.0412495	0.0666766	Adm	http://amigo.geneontology.org/amigo/term/GO:0002031
negative regulation of G protein-coupled receptor signaling pathway	Gene Ontology	GO:0045744	1	14	0.0412495	0.0666766	Ccl5	http://amigo.geneontology.org/amigo/term/GO:0045744
RNA stem-loop binding	Gene Ontology	GO:0035613	1	14	0.0412495	0.0666766	Larp6	http://amigo.geneontology.org/amigo/term/GO:0035613
zymogen granule membrane	Gene Ontology	GO:0042589	1	14	0.0412495	0.0666766	Vamp2	http://amigo.geneontology.org/amigo/term/GO:0042589
positive regulation of synaptic plasticity	Gene Ontology	GO:0031915	1	14	0.0412495	0.0666766	Snap25	http://amigo.geneontology.org/amigo/term/GO:0031915
positive regulation of heterotypic cell-cell adhesion	Gene Ontology	GO:0034116	1	14	0.0412495	0.0666766	Lck	http://amigo.geneontology.org/amigo/term/GO:0034116
negative thymic T cell selection	Gene Ontology	GO:0045060	1	14	0.0412495	0.0666766	Ccr7	http://amigo.geneontology.org/amigo/term/GO:0045060
ionotropic glutamate receptor signaling pathway	Gene Ontology	GO:0035235	1	14	0.0412495	0.0666766	Grin2a	http://amigo.geneontology.org/amigo/term/GO:0035235
sex differentiation	Gene Ontology	GO:0007548	1	14	0.0412495	0.0666766	Stat5b	http://amigo.geneontology.org/amigo/term/GO:0007548
regulation of synaptic transmission, GABAergic	Gene Ontology	GO:0032228	1	14	0.0412495	0.0666766	Kras	http://amigo.geneontology.org/amigo/term/GO:0032228
locomotory behavior	Gene Ontology	GO:0007626	2	113	0.0415898	0.0671511	Snap25|Grin2a	http://amigo.geneontology.org/amigo/term/GO:0007626
protein homodimerization activity	Gene Ontology	GO:0042803	5	671	0.0419553	0.0676653	Cd4|Foxp3|Erbb4|Srgap3|Ccl5	http://amigo.geneontology.org/amigo/term/GO:0042803
acrosomal vesicle	Gene Ontology	GO:0001669	2	115	0.0429014	0.06893	Stx1a|Calcr	http://amigo.geneontology.org/amigo/term/GO:0001669
astrocyte activation	Gene Ontology	GO:0048143	1	15	0.0439387	0.06893	Egfr	http://amigo.geneontology.org/amigo/term/GO:0048143
positive regulation of ruffle assembly	Gene Ontology	GO:1900029	1	15	0.0439387	0.06893	Hras	http://amigo.geneontology.org/amigo/term/GO:1900029
negative regulation of neural precursor cell proliferation	Gene Ontology	GO:2000178	1	15	0.0439387	0.06893	Ccr5	http://amigo.geneontology.org/amigo/term/GO:2000178
eyelid development in camera-type eye	Gene Ontology	GO:0061029	1	15	0.0439387	0.06893	Egfr	http://amigo.geneontology.org/amigo/term/GO:0061029
positive regulation of vascular permeability	Gene Ontology	GO:0043117	1	15	0.0439387	0.06893	Cxcr2	http://amigo.geneontology.org/amigo/term/GO:0043117
dopamine metabolic process	Gene Ontology	GO:0042417	1	15	0.0439387	0.06893	Grin2a	http://amigo.geneontology.org/amigo/term/GO:0042417
inhibitory postsynaptic potential	Gene Ontology	GO:0060080	1	15	0.0439387	0.06893	Cx3cl1	http://amigo.geneontology.org/amigo/term/GO:0060080
aldehyde dehydrogenase (NAD+) activity	Gene Ontology	GO:0004029	1	15	0.0439387	0.06893	Aldh5a1	http://amigo.geneontology.org/amigo/term/GO:0004029
metalloaminopeptidase activity	Gene Ontology	GO:0070006	1	15	0.0439387	0.06893	Npepps	http://amigo.geneontology.org/amigo/term/GO:0070006
regulation of postsynaptic membrane neurotransmitter receptor levels	Gene Ontology	GO:0099072	1	15	0.0439387	0.06893	Drd5	http://amigo.geneontology.org/amigo/term/GO:0099072
positive regulation of calcium ion transport into cytosol	Gene Ontology	GO:0010524	1	15	0.0439387	0.06893	Cd4	http://amigo.geneontology.org/amigo/term/GO:0010524
positive regulation of extrinsic apoptotic signaling pathway in absence of ligand	Gene Ontology	GO:2001241	1	15	0.0439387	0.06893	Jak3	http://amigo.geneontology.org/amigo/term/GO:2001241
Ras guanyl-nucleotide exchange factor activity	Gene Ontology	GO:0005088	1	15	0.0439387	0.06893	Egf	http://amigo.geneontology.org/amigo/term/GO:0005088
inositol phosphate dephosphorylation	Gene Ontology	GO:0046855	1	15	0.0439387	0.06893	Inpp5a	http://amigo.geneontology.org/amigo/term/GO:0046855
negative regulation of intrinsic apoptotic signaling pathway in response to DNA damage	Gene Ontology	GO:1902230	1	15	0.0439387	0.06893	Cxcl12	http://amigo.geneontology.org/amigo/term/GO:1902230
BLOC-1 complex	Gene Ontology	GO:0031083	1	15	0.0439387	0.06893	Snap25	http://amigo.geneontology.org/amigo/term/GO:0031083
induction of positive chemotaxis	Gene Ontology	GO:0050930	1	15	0.0439387	0.06893	Cxcl12	http://amigo.geneontology.org/amigo/term/GO:0050930
neurotransmitter transmembrane transporter activity	Gene Ontology	GO:0005326	1	15	0.0439387	0.06893	Cplx1	http://amigo.geneontology.org/amigo/term/GO:0005326
mitochondrial calcium ion homeostasis	Gene Ontology	GO:0051560	1	15	0.0439387	0.06893	Areg	http://amigo.geneontology.org/amigo/term/GO:0051560
surfactant homeostasis	Gene Ontology	GO:0043129	1	15	0.0439387	0.06893	Erbb4	http://amigo.geneontology.org/amigo/term/GO:0043129
regulation of synaptic vesicle endocytosis	Gene Ontology	GO:1900242	1	15	0.0439387	0.06893	Syt7	http://amigo.geneontology.org/amigo/term/GO:1900242
cytoskeleton-dependent cytokinesis	Gene Ontology	GO:0061640	1	15	0.0439387	0.06893	Dctn3	http://amigo.geneontology.org/amigo/term/GO:0061640
positive regulation of immune response	Gene Ontology	GO:0050778	1	15	0.0439387	0.06893	Il15	http://amigo.geneontology.org/amigo/term/GO:0050778
centriole	Gene Ontology	GO:0005814	2	119	0.0455707	0.0714123	Dctn1|Actr1a	http://amigo.geneontology.org/amigo/term/GO:0005814
cellular response to chemokine	Gene Ontology	GO:1990869	1	16	0.0466205	0.0718815	Cxcl12	http://amigo.geneontology.org/amigo/term/GO:1990869
positive regulation of ubiquitin-dependent protein catabolic process	Gene Ontology	GO:2000060	1	16	0.0466205	0.0718815	Egf	http://amigo.geneontology.org/amigo/term/GO:2000060
positive regulation of hormone secretion	Gene Ontology	GO:0046887	1	16	0.0466205	0.0718815	Snap25	http://amigo.geneontology.org/amigo/term/GO:0046887
positive chemotaxis	Gene Ontology	GO:0050918	1	16	0.0466205	0.0718815	Cx3cl1	http://amigo.geneontology.org/amigo/term/GO:0050918
positive regulation of T cell receptor signaling pathway	Gene Ontology	GO:0050862	1	16	0.0466205	0.0718815	Ccr7	http://amigo.geneontology.org/amigo/term/GO:0050862
olfactory bulb interneuron differentiation	Gene Ontology	GO:0021889	1	16	0.0466205	0.0718815	Erbb4	http://amigo.geneontology.org/amigo/term/GO:0021889
T cell receptor binding	Gene Ontology	GO:0042608	1	16	0.0466205	0.0718815	Lck	http://amigo.geneontology.org/amigo/term/GO:0042608
peptide catabolic process	Gene Ontology	GO:0043171	1	16	0.0466205	0.0718815	Npepps	http://amigo.geneontology.org/amigo/term/GO:0043171
Arp2/3 complex binding	Gene Ontology	GO:0071933	1	16	0.0466205	0.0718815	Wdr63	http://amigo.geneontology.org/amigo/term/GO:0071933
regulation of neurotransmitter receptor localization to postsynaptic specialization membrane	Gene Ontology	GO:0098696	1	16	0.0466205	0.0718815	Hras	http://amigo.geneontology.org/amigo/term/GO:0098696
positive regulation of calcium ion-dependent exocytosis	Gene Ontology	GO:0045956	1	16	0.0466205	0.0718815	Stx1a	http://amigo.geneontology.org/amigo/term/GO:0045956
negative regulation of innate immune response	Gene Ontology	GO:0045824	1	16	0.0466205	0.0718815	Ccr1	http://amigo.geneontology.org/amigo/term/GO:0045824
positive regulation of membrane protein ectodomain proteolysis	Gene Ontology	GO:0051044	1	16	0.0466205	0.0718815	Gpld1	http://amigo.geneontology.org/amigo/term/GO:0051044
varicosity	Gene Ontology	GO:0043196	1	16	0.0466205	0.0718815	Cd40	http://amigo.geneontology.org/amigo/term/GO:0043196
negative regulation of bone mineralization	Gene Ontology	GO:0030502	1	16	0.0466205	0.0718815	Ccr1	http://amigo.geneontology.org/amigo/term/GO:0030502
sympathetic nervous system development	Gene Ontology	GO:0048485	1	17	0.0492948	0.0746434	Erbb2	http://amigo.geneontology.org/amigo/term/GO:0048485
positive regulation of calcineurin-NFAT signaling cascade	Gene Ontology	GO:0070886	1	17	0.0492948	0.0746434	Erbb3	http://amigo.geneontology.org/amigo/term/GO:0070886
dopamine receptor signaling pathway	Gene Ontology	GO:0007212	1	17	0.0492948	0.0746434	Drd5	http://amigo.geneontology.org/amigo/term/GO:0007212
adenylate cyclase-activating adrenergic receptor signaling pathway	Gene Ontology	GO:0071880	1	17	0.0492948	0.0746434	Drd5	http://amigo.geneontology.org/amigo/term/GO:0071880
positive regulation of receptor recycling	Gene Ontology	GO:0001921	1	17	0.0492948	0.0746434	Ramp3	http://amigo.geneontology.org/amigo/term/GO:0001921
regulation of protein secretion	Gene Ontology	GO:0050708	1	17	0.0492948	0.0746434	Egf	http://amigo.geneontology.org/amigo/term/GO:0050708
diet induced thermogenesis	Gene Ontology	GO:0002024	1	17	0.0492948	0.0746434	Sctr	http://amigo.geneontology.org/amigo/term/GO:0002024
platelet alpha granule	Gene Ontology	GO:0031091	1	17	0.0492948	0.0746434	Vamp7	http://amigo.geneontology.org/amigo/term/GO:0031091
glutamate receptor binding	Gene Ontology	GO:0035254	1	17	0.0492948	0.0746434	Grin2a	http://amigo.geneontology.org/amigo/term/GO:0035254
intrinsic component of membrane	Gene Ontology	GO:0031224	1	17	0.0492948	0.0746434	Areg	http://amigo.geneontology.org/amigo/term/GO:0031224
regulation of mitotic spindle organization	Gene Ontology	GO:0060236	1	17	0.0492948	0.0746434	Dctn1	http://amigo.geneontology.org/amigo/term/GO:0060236
cellular response to interleukin-7	Gene Ontology	GO:0098761	1	17	0.0492948	0.0746434	Jak1	http://amigo.geneontology.org/amigo/term/GO:0098761
striated muscle cell differentiation	Gene Ontology	GO:0051146	1	17	0.0492948	0.0746434	Kras	http://amigo.geneontology.org/amigo/term/GO:0051146
positive regulation of synaptic transmission, GABAergic	Gene Ontology	GO:0032230	1	17	0.0492948	0.0746434	Erbb4	http://amigo.geneontology.org/amigo/term/GO:0032230
neural precursor cell proliferation	Gene Ontology	GO:0061351	1	17	0.0492948	0.0746434	Cxcr4	http://amigo.geneontology.org/amigo/term/GO:0061351
regulation of cardiac muscle cell contraction	Gene Ontology	GO:0086004	1	17	0.0492948	0.0746434	Sumo1	http://amigo.geneontology.org/amigo/term/GO:0086004
GTPase activity	Gene Ontology	GO:0003924	3	294	0.0513088	0.0773771	Hras|Nras|Kras	http://amigo.geneontology.org/amigo/term/GO:0003924
leukocyte migration involved in inflammatory response	Gene Ontology	GO:0002523	1	18	0.0519616	0.0773771	Cx3cl1	http://amigo.geneontology.org/amigo/term/GO:0002523
negative regulation of B cell apoptotic process	Gene Ontology	GO:0002903	1	18	0.0519616	0.0773771	Il2	http://amigo.geneontology.org/amigo/term/GO:0002903
positive regulation of triglyceride biosynthetic process	Gene Ontology	GO:0010867	1	18	0.0519616	0.0773771	Gpld1	http://amigo.geneontology.org/amigo/term/GO:0010867
positive regulation of cell motility	Gene Ontology	GO:2000147	1	18	0.0519616	0.0773771	Ccr7	http://amigo.geneontology.org/amigo/term/GO:2000147
nuclear migration	Gene Ontology	GO:0007097	1	18	0.0519616	0.0773771	Dctn1	http://amigo.geneontology.org/amigo/term/GO:0007097
positive regulation of nitric-oxide synthase activity	Gene Ontology	GO:0051000	1	18	0.0519616	0.0773771	Kras	http://amigo.geneontology.org/amigo/term/GO:0051000
positive regulation of epidermal growth factor receptor signaling pathway	Gene Ontology	GO:0045742	1	18	0.0519616	0.0773771	Gper1	http://amigo.geneontology.org/amigo/term/GO:0045742
COPI-coated vesicle	Gene Ontology	GO:0030137	1	18	0.0519616	0.0773771	Actr1a	http://amigo.geneontology.org/amigo/term/GO:0030137
negative regulation of bone resorption	Gene Ontology	GO:0045779	1	18	0.0519616	0.0773771	Iapp	http://amigo.geneontology.org/amigo/term/GO:0045779
positive regulation of mitochondrial translation	Gene Ontology	GO:0070131	1	18	0.0519616	0.0773771	Mief1	http://amigo.geneontology.org/amigo/term/GO:0070131
ubiquitin-specific protease binding	Gene Ontology	GO:1990381	1	18	0.0519616	0.0773771	Sumo1	http://amigo.geneontology.org/amigo/term/GO:1990381
regulation of NMDA receptor activity	Gene Ontology	GO:2000310	1	18	0.0519616	0.0773771	Grin2a	http://amigo.geneontology.org/amigo/term/GO:2000310
negative regulation of vascular associated smooth muscle cell proliferation	Gene Ontology	GO:1904706	1	18	0.0519616	0.0773771	Gper1	http://amigo.geneontology.org/amigo/term/GO:1904706
positive regulation of G protein-coupled receptor signaling pathway	Gene Ontology	GO:0045745	1	18	0.0519616	0.0773771	Gper1	http://amigo.geneontology.org/amigo/term/GO:0045745
ionotropic glutamate receptor activity	Gene Ontology	GO:0004970	1	18	0.0519616	0.0773771	Grin2a	http://amigo.geneontology.org/amigo/term/GO:0004970
protein N-terminus binding	Gene Ontology	GO:0047485	2	129	0.0525016	0.0781003	Stx1a|Snap25	http://amigo.geneontology.org/amigo/term/GO:0047485
regulation of postsynaptic membrane potential	Gene Ontology	GO:0060078	1	19	0.0546211	0.0801742	Grin2a	http://amigo.geneontology.org/amigo/term/GO:0060078
cellular sodium ion homeostasis	Gene Ontology	GO:0006883	1	19	0.0546211	0.0801742	Cxcl10	http://amigo.geneontology.org/amigo/term/GO:0006883
vesicle transport along microtubule	Gene Ontology	GO:0047496	1	19	0.0546211	0.0801742	Vamp7	http://amigo.geneontology.org/amigo/term/GO:0047496
negative regulation of T cell activation	Gene Ontology	GO:0050868	1	19	0.0546211	0.0801742	Jak3	http://amigo.geneontology.org/amigo/term/GO:0050868
defense response to fungus	Gene Ontology	GO:0050832	1	19	0.0546211	0.0801742	Tslp	http://amigo.geneontology.org/amigo/term/GO:0050832
epithelial cilium movement involved in extracellular fluid movement	Gene Ontology	GO:0003351	1	19	0.0546211	0.0801742	Dnaic1	http://amigo.geneontology.org/amigo/term/GO:0003351
long-term synaptic depression	Gene Ontology	GO:0060292	1	19	0.0546211	0.0801742	Drd5	http://amigo.geneontology.org/amigo/term/GO:0060292
positive regulation of actin cytoskeleton reorganization	Gene Ontology	GO:2000251	1	19	0.0546211	0.0801742	Hras	http://amigo.geneontology.org/amigo/term/GO:2000251
microtubule plus-end binding	Gene Ontology	GO:0051010	1	19	0.0546211	0.0801742	Dctn1	http://amigo.geneontology.org/amigo/term/GO:0051010
glucocorticoid receptor binding	Gene Ontology	GO:0035259	1	19	0.0546211	0.0801742	Stat5b	http://amigo.geneontology.org/amigo/term/GO:0035259
regulation of mitochondrion organization	Gene Ontology	GO:0010821	1	19	0.0546211	0.0801742	Mief2	http://amigo.geneontology.org/amigo/term/GO:0010821
response to axon injury	Gene Ontology	GO:0048678	1	19	0.0546211	0.0801742	Erbb2	http://amigo.geneontology.org/amigo/term/GO:0048678
digestive tract morphogenesis	Gene Ontology	GO:0048546	1	19	0.0546211	0.0801742	Egfr	http://amigo.geneontology.org/amigo/term/GO:0048546
transferase activity	Gene Ontology	GO:0016740	9	1732	0.0559801	0.0820572	Tamm41|Erbb3|Erbb4|Erbb2|Egfr|Jak3|Jak1|Papolg|Lck	http://amigo.geneontology.org/amigo/term/GO:0016740
signaling receptor activity	Gene Ontology	GO:0038023	3	305	0.0560182	0.0820572	Grin2a|Cd40|Tnfrsf9	http://amigo.geneontology.org/amigo/term/GO:0038023
dendritic spine development	Gene Ontology	GO:0060996	1	20	0.0572732	0.083049	Srgap3	http://amigo.geneontology.org/amigo/term/GO:0060996
filopodium assembly	Gene Ontology	GO:0046847	1	20	0.0572732	0.083049	Srgap3	http://amigo.geneontology.org/amigo/term/GO:0046847
myeloid dendritic cell differentiation	Gene Ontology	GO:0043011	1	20	0.0572732	0.083049	Tnfsf9	http://amigo.geneontology.org/amigo/term/GO:0043011
response to mechanical stimulus	Gene Ontology	GO:0009612	1	20	0.0572732	0.083049	Lck	http://amigo.geneontology.org/amigo/term/GO:0009612
leukocyte tethering or rolling	Gene Ontology	GO:0050901	1	20	0.0572732	0.083049	Cx3cr1	http://amigo.geneontology.org/amigo/term/GO:0050901
calcium channel complex	Gene Ontology	GO:0034704	1	20	0.0572732	0.083049	Areg	http://amigo.geneontology.org/amigo/term/GO:0034704
mitochondrial fission	Gene Ontology	GO:0000266	1	20	0.0572732	0.083049	Mief1	http://amigo.geneontology.org/amigo/term/GO:0000266
negative regulation of cell cycle arrest	Gene Ontology	GO:0071157	1	20	0.0572732	0.083049	Gper1	http://amigo.geneontology.org/amigo/term/GO:0071157
cellular senescence	Gene Ontology	GO:0090398	1	20	0.0572732	0.083049	Hras	http://amigo.geneontology.org/amigo/term/GO:0090398
neuron migration	Gene Ontology	GO:0001764	2	136	0.057562	0.0833837	Cxcl12|Cxcr4	http://amigo.geneontology.org/amigo/term/GO:0001764
response to drug	Gene Ontology	GO:0042493	2	138	0.059038	0.0854357	Grin2a|Lck	http://amigo.geneontology.org/amigo/term/GO:0042493
response to antibiotic	Gene Ontology	GO:0046677	1	21	0.0599179	0.0856736	Jak1	http://amigo.geneontology.org/amigo/term/GO:0046677
cell migration involved in sprouting angiogenesis	Gene Ontology	GO:0002042	1	21	0.0599179	0.0856736	Gpld1	http://amigo.geneontology.org/amigo/term/GO:0002042
regulation of protein kinase activity	Gene Ontology	GO:0045859	1	21	0.0599179	0.0856736	Tnfrsf4	http://amigo.geneontology.org/amigo/term/GO:0045859
action potential	Gene Ontology	GO:0001508	1	21	0.0599179	0.0856736	Grin2a	http://amigo.geneontology.org/amigo/term/GO:0001508
ATP-dependent microtubule motor activity, minus-end-directed	Gene Ontology	GO:0008569	1	21	0.0599179	0.0856736	Dnah2	http://amigo.geneontology.org/amigo/term/GO:0008569
retromer complex	Gene Ontology	GO:0030904	1	21	0.0599179	0.0856736	Dctn1	http://amigo.geneontology.org/amigo/term/GO:0030904
lipid biosynthetic process	Gene Ontology	GO:0008610	1	21	0.0599179	0.0856736	Dctn6	http://amigo.geneontology.org/amigo/term/GO:0008610
innervation	Gene Ontology	GO:0060384	1	21	0.0599179	0.0856736	Lrig1	http://amigo.geneontology.org/amigo/term/GO:0060384
inclusion body	Gene Ontology	GO:0016234	1	21	0.0599179	0.0856736	Iapp	http://amigo.geneontology.org/amigo/term/GO:0016234
positive regulation of histone acetylation	Gene Ontology	GO:0035066	1	21	0.0599179	0.0856736	Foxp3	http://amigo.geneontology.org/amigo/term/GO:0035066
response to cocaine	Gene Ontology	GO:0042220	1	21	0.0599179	0.0856736	Drd5	http://amigo.geneontology.org/amigo/term/GO:0042220
XY body	Gene Ontology	GO:0001741	1	21	0.0599179	0.0856736	Sumo1	http://amigo.geneontology.org/amigo/term/GO:0001741
cellular response to amino acid stimulus	Gene Ontology	GO:0071230	2	140	0.060527	0.0864586	Grin2a|Egfr	http://amigo.geneontology.org/amigo/term/GO:0071230
intracellular membrane-bounded organelle	Gene Ontology	GO:0043231	6	992	0.0621476	0.0881293	Areg|Vamp2|Vamp7|Hras|Cd40|Gpld1	http://amigo.geneontology.org/amigo/term/GO:0043231
oocyte maturation	Gene Ontology	GO:0001556	1	22	0.0625553	0.0881293	Ereg	http://amigo.geneontology.org/amigo/term/GO:0001556
cytokine receptor binding	Gene Ontology	GO:0005126	1	22	0.0625553	0.0881293	Il15	http://amigo.geneontology.org/amigo/term/GO:0005126
regulation of JNK cascade	Gene Ontology	GO:0046328	1	22	0.0625553	0.0881293	Egfr	http://amigo.geneontology.org/amigo/term/GO:0046328
pericentriolar material	Gene Ontology	GO:0000242	1	22	0.0625553	0.0881293	Lck	http://amigo.geneontology.org/amigo/term/GO:0000242
apoptotic cell clearance	Gene Ontology	GO:0043277	1	22	0.0625553	0.0881293	Ccr2	http://amigo.geneontology.org/amigo/term/GO:0043277
positive regulation of nitric-oxide synthase biosynthetic process	Gene Ontology	GO:0051770	1	22	0.0625553	0.0881293	Jak3	http://amigo.geneontology.org/amigo/term/GO:0051770
high-density lipoprotein particle	Gene Ontology	GO:0034364	1	22	0.0625553	0.0881293	Gpld1	http://amigo.geneontology.org/amigo/term/GO:0034364
positive regulation of cardiac muscle cell apoptotic process	Gene Ontology	GO:0010666	1	22	0.0625553	0.0881293	Cxcr2	http://amigo.geneontology.org/amigo/term/GO:0010666
positive regulation of sprouting angiogenesis	Gene Ontology	GO:1903672	1	22	0.0625553	0.0881293	Jak1	http://amigo.geneontology.org/amigo/term/GO:1903672
glial cell differentiation	Gene Ontology	GO:0010001	1	22	0.0625553	0.0881293	Erbb2	http://amigo.geneontology.org/amigo/term/GO:0010001
regulation of neuron death	Gene Ontology	GO:1901214	1	22	0.0625553	0.0881293	Ccl5	http://amigo.geneontology.org/amigo/term/GO:1901214
ventricular system development	Gene Ontology	GO:0021591	1	22	0.0625553	0.0881293	Hydin	http://amigo.geneontology.org/amigo/term/GO:0021591
positive regulation of myoblast fusion	Gene Ontology	GO:1901741	1	22	0.0625553	0.0881293	Cxcl12	http://amigo.geneontology.org/amigo/term/GO:1901741
chromatin binding	Gene Ontology	GO:0003682	4	528	0.0630136	0.0886881	Gper1|Stat5b|Egfr|Gmnc	http://amigo.geneontology.org/amigo/term/GO:0003682
protein domain specific binding	Gene Ontology	GO:0019904	3	321	0.0632224	0.0888948	Stx1a|Snap25|Cd40	http://amigo.geneontology.org/amigo/term/GO:0019904
positive regulation of calcium-mediated signaling	Gene Ontology	GO:0050850	1	23	0.0651853	0.090943	Cd4	http://amigo.geneontology.org/amigo/term/GO:0050850
intrinsic apoptotic signaling pathway	Gene Ontology	GO:0097193	1	23	0.0651853	0.090943	Hras	http://amigo.geneontology.org/amigo/term/GO:0097193
epithelial tube branching involved in lung morphogenesis	Gene Ontology	GO:0060441	1	23	0.0651853	0.090943	Kras	http://amigo.geneontology.org/amigo/term/GO:0060441
oxidoreductase activity, acting on the aldehyde or oxo group of donors, NAD or NADP as acceptor	Gene Ontology	GO:0016620	1	23	0.0651853	0.090943	Aldh5a1	http://amigo.geneontology.org/amigo/term/GO:0016620
protein localization to centrosome	Gene Ontology	GO:0071539	1	23	0.0651853	0.090943	Dctn2	http://amigo.geneontology.org/amigo/term/GO:0071539
positive regulation of DNA biosynthetic process	Gene Ontology	GO:2000573	1	23	0.0651853	0.090943	Egf	http://amigo.geneontology.org/amigo/term/GO:2000573
positive regulation of chemokine production	Gene Ontology	GO:0032722	1	23	0.0651853	0.090943	Tslp	http://amigo.geneontology.org/amigo/term/GO:0032722
regulation of the force of heart contraction	Gene Ontology	GO:0002026	1	23	0.0651853	0.090943	Adm	http://amigo.geneontology.org/amigo/term/GO:0002026
antigen binding	Gene Ontology	GO:0003823	2	147	0.0658388	0.0917656	Cd40|Lck	http://amigo.geneontology.org/amigo/term/GO:0003823
protein kinase C-activating G protein-coupled receptor signaling pathway	Gene Ontology	GO:0007205	1	24	0.067808	0.0932441	Il2	http://amigo.geneontology.org/amigo/term/GO:0007205
positive regulation of heart rate	Gene Ontology	GO:0010460	1	24	0.067808	0.0932441	Adm	http://amigo.geneontology.org/amigo/term/GO:0010460
hormone binding	Gene Ontology	GO:0042562	1	24	0.067808	0.0932441	Gper1	http://amigo.geneontology.org/amigo/term/GO:0042562
regulation of neurotransmitter secretion	Gene Ontology	GO:0046928	1	24	0.067808	0.0932441	Cplx1	http://amigo.geneontology.org/amigo/term/GO:0046928
ubiquitin-like protein ligase binding	Gene Ontology	GO:0044389	1	24	0.067808	0.0932441	Sumo1	http://amigo.geneontology.org/amigo/term/GO:0044389
DNA replication initiation	Gene Ontology	GO:0006270	1	24	0.067808	0.0932441	Gmnc	http://amigo.geneontology.org/amigo/term/GO:0006270
T cell costimulation	Gene Ontology	GO:0031295	1	24	0.067808	0.0932441	Cd80	http://amigo.geneontology.org/amigo/term/GO:0031295
neuron projection terminus	Gene Ontology	GO:0044306	1	24	0.067808	0.0932441	Vamp2	http://amigo.geneontology.org/amigo/term/GO:0044306
positive regulation of sodium ion transport	Gene Ontology	GO:0010765	1	24	0.067808	0.0932441	Cxcl1	http://amigo.geneontology.org/amigo/term/GO:0010765
protein localization to membrane	Gene Ontology	GO:0072657	1	24	0.067808	0.0932441	Stx1a	http://amigo.geneontology.org/amigo/term/GO:0072657
negative regulation of interleukin-1 beta production	Gene Ontology	GO:0032691	1	24	0.067808	0.0932441	Cx3cr1	http://amigo.geneontology.org/amigo/term/GO:0032691
transmission of nerve impulse	Gene Ontology	GO:0019226	1	24	0.067808	0.0932441	Drd5	http://amigo.geneontology.org/amigo/term/GO:0019226
positive regulation of intracellular protein transport	Gene Ontology	GO:0090316	1	24	0.067808	0.0932441	Vamp2	http://amigo.geneontology.org/amigo/term/GO:0090316
microtubule plus-end	Gene Ontology	GO:0035371	1	24	0.067808	0.0932441	Dctn1	http://amigo.geneontology.org/amigo/term/GO:0035371
double-stranded DNA binding	Gene Ontology	GO:0003690	2	152	0.069725	0.0957886	Stat5b|Stat5a	http://amigo.geneontology.org/amigo/term/GO:0003690
nucleoplasm	Gene Ontology	GO:0005654	13	2943	0.0701921	0.0960137	Areg|Foxp3|Nol6|Stat5b|Sumo1|Hras|Snap23|Il15|Srgap3|Cxcr2|Stat5a|Papolg|Dctn5	http://amigo.geneontology.org/amigo/term/GO:0005654
negative regulation of interleukin-2 production	Gene Ontology	GO:0032703	1	25	0.0704234	0.0960137	Foxp3	http://amigo.geneontology.org/amigo/term/GO:0032703
startle response	Gene Ontology	GO:0001964	1	25	0.0704234	0.0960137	Grin2a	http://amigo.geneontology.org/amigo/term/GO:0001964
positive regulation of receptor-mediated endocytosis	Gene Ontology	GO:0048260	1	25	0.0704234	0.0960137	Ccr7	http://amigo.geneontology.org/amigo/term/GO:0048260
mRNA 5'-UTR binding	Gene Ontology	GO:0048027	1	25	0.0704234	0.0960137	Larp6	http://amigo.geneontology.org/amigo/term/GO:0048027
positive regulation of wound healing	Gene Ontology	GO:0090303	1	25	0.0704234	0.0960137	Hras	http://amigo.geneontology.org/amigo/term/GO:0090303
heparin binding	Gene Ontology	GO:0008201	2	155	0.0720922	0.0981957	Cxcl10|Ccl5	http://amigo.geneontology.org/amigo/term/GO:0008201
response to tumor necrosis factor	Gene Ontology	GO:0034612	1	26	0.0730316	0.0989127	Ccl5	http://amigo.geneontology.org/amigo/term/GO:0034612
cytoplasmic dynein complex	Gene Ontology	GO:0005868	1	26	0.0730316	0.0989127	Dctn1	http://amigo.geneontology.org/amigo/term/GO:0005868
positive regulation of release of cytochrome c from mitochondria	Gene Ontology	GO:0090200	1	26	0.0730316	0.0989127	Gper1	http://amigo.geneontology.org/amigo/term/GO:0090200
regulation of systemic arterial blood pressure	Gene Ontology	GO:0003073	1	26	0.0730316	0.0989127	Adm	http://amigo.geneontology.org/amigo/term/GO:0003073
positive regulation of microtubule polymerization	Gene Ontology	GO:0031116	1	26	0.0730316	0.0989127	Dctn1	http://amigo.geneontology.org/amigo/term/GO:0031116
embryonic pattern specification	Gene Ontology	GO:0009880	1	26	0.0730316	0.0989127	Erbb4	http://amigo.geneontology.org/amigo/term/GO:0009880
animal organ morphogenesis	Gene Ontology	GO:0009887	2	157	0.0736847	0.0997034	Ereg|Cxcr4	http://amigo.geneontology.org/amigo/term/GO:0009887
positive regulation of erythrocyte differentiation	Gene Ontology	GO:0045648	1	27	0.0756325	0.10129	Stat5b	http://amigo.geneontology.org/amigo/term/GO:0045648
positive regulation of bone resorption	Gene Ontology	GO:0045780	1	27	0.0756325	0.10129	Egfr	http://amigo.geneontology.org/amigo/term/GO:0045780
-	Gene Ontology	GO:0042535	1	27	0.0756325	0.10129	Ccr2	http://amigo.geneontology.org/amigo/term/GO:0042535
cysteine-type endopeptidase inhibitor activity involved in apoptotic process	Gene Ontology	GO:0043027	1	27	0.0756325	0.10129	Cd27	http://amigo.geneontology.org/amigo/term/GO:0043027
negative regulation of axon extension	Gene Ontology	GO:0030517	1	27	0.0756325	0.10129	Ccr5	http://amigo.geneontology.org/amigo/term/GO:0030517
cellular response to vascular endothelial growth factor stimulus	Gene Ontology	GO:0035924	1	27	0.0756325	0.10129	Ramp2	http://amigo.geneontology.org/amigo/term/GO:0035924
positive regulation of cardiac muscle cell proliferation	Gene Ontology	GO:0060045	1	27	0.0756325	0.10129	Erbb4	http://amigo.geneontology.org/amigo/term/GO:0060045
negative regulation of ossification	Gene Ontology	GO:0030279	1	27	0.0756325	0.10129	Calcr	http://amigo.geneontology.org/amigo/term/GO:0030279
myeloid cell differentiation	Gene Ontology	GO:0030099	1	27	0.0756325	0.10129	Ccr1	http://amigo.geneontology.org/amigo/term/GO:0030099
leukocyte cell-cell adhesion	Gene Ontology	GO:0007159	1	27	0.0756325	0.10129	Ccl5	http://amigo.geneontology.org/amigo/term/GO:0007159
GTP binding	Gene Ontology	GO:0005525	3	350	0.0773091	0.103439	Hras|Nras|Kras	http://amigo.geneontology.org/amigo/term/GO:0005525
embryonic placenta development	Gene Ontology	GO:0001892	1	28	0.0782262	0.103892	Egfr	http://amigo.geneontology.org/amigo/term/GO:0001892
positive regulation of dendrite extension	Gene Ontology	GO:1903861	1	28	0.0782262	0.103892	Cxcr4	http://amigo.geneontology.org/amigo/term/GO:1903861
B cell homeostasis	Gene Ontology	GO:0001782	1	28	0.0782262	0.103892	Foxp3	http://amigo.geneontology.org/amigo/term/GO:0001782
phosphatidylinositol 3-kinase binding	Gene Ontology	GO:0043548	1	28	0.0782262	0.103892	Lck	http://amigo.geneontology.org/amigo/term/GO:0043548
positive regulation of cyclin-dependent protein serine/threonine kinase activity	Gene Ontology	GO:0045737	1	28	0.0782262	0.103892	Egfr	http://amigo.geneontology.org/amigo/term/GO:0045737
calyx of Held	Gene Ontology	GO:0044305	1	28	0.0782262	0.103892	Cplx1	http://amigo.geneontology.org/amigo/term/GO:0044305
acute-phase response	Gene Ontology	GO:0006953	1	28	0.0782262	0.103892	Stat5b	http://amigo.geneontology.org/amigo/term/GO:0006953
cellular response to gamma radiation	Gene Ontology	GO:0071480	1	28	0.0782262	0.103892	Hras	http://amigo.geneontology.org/amigo/term/GO:0071480
positive regulation of innate immune response	Gene Ontology	GO:0045089	1	29	0.0808126	0.106344	Ereg	http://amigo.geneontology.org/amigo/term/GO:0045089
mitotic cell cycle checkpoint	Gene Ontology	GO:0007093	1	29	0.0808126	0.106344	Hras	http://amigo.geneontology.org/amigo/term/GO:0007093
dopaminergic neuron differentiation	Gene Ontology	GO:0071542	1	29	0.0808126	0.106344	Cxcl12	http://amigo.geneontology.org/amigo/term/GO:0071542
positive regulation of receptor internalization	Gene Ontology	GO:0002092	1	29	0.0808126	0.106344	Egf	http://amigo.geneontology.org/amigo/term/GO:0002092
neurotransmitter secretion	Gene Ontology	GO:0007269	1	29	0.0808126	0.106344	Snap25	http://amigo.geneontology.org/amigo/term/GO:0007269
positive regulation of cAMP-mediated signaling	Gene Ontology	GO:0043950	1	29	0.0808126	0.106344	Sctr	http://amigo.geneontology.org/amigo/term/GO:0043950
ligand-gated ion channel activity	Gene Ontology	GO:0015276	1	29	0.0808126	0.106344	Grin2a	http://amigo.geneontology.org/amigo/term/GO:0015276
positive regulation of exocytosis	Gene Ontology	GO:0045921	1	29	0.0808126	0.106344	Stx1a	http://amigo.geneontology.org/amigo/term/GO:0045921
mRNA stabilization	Gene Ontology	GO:0048255	1	29	0.0808126	0.106344	Fam46d	http://amigo.geneontology.org/amigo/term/GO:0048255
positive regulation of peptidyl-threonine phosphorylation	Gene Ontology	GO:0010800	1	29	0.0808126	0.106344	Egf	http://amigo.geneontology.org/amigo/term/GO:0010800
mitochondrial outer membrane	Gene Ontology	GO:0005741	2	166	0.0809888	0.106478	Mief1|Mief2	http://amigo.geneontology.org/amigo/term/GO:0005741
positive regulation of oligodendrocyte differentiation	Gene Ontology	GO:0048714	1	30	0.0833919	0.109538	Cxcr4	http://amigo.geneontology.org/amigo/term/GO:0048714
positive regulation of defense response to virus by host	Gene Ontology	GO:0002230	1	31	0.085964	0.111709	Ccl5	http://amigo.geneontology.org/amigo/term/GO:0002230
positive regulation of cell-cell adhesion	Gene Ontology	GO:0022409	1	31	0.085964	0.111709	Ccr5	http://amigo.geneontology.org/amigo/term/GO:0022409
dynein light intermediate chain binding	Gene Ontology	GO:0051959	1	31	0.085964	0.111709	Dnah2	http://amigo.geneontology.org/amigo/term/GO:0051959
mRNA polyadenylation	Gene Ontology	GO:0006378	1	31	0.085964	0.111709	Papolg	http://amigo.geneontology.org/amigo/term/GO:0006378
aminopeptidase activity	Gene Ontology	GO:0004177	1	31	0.085964	0.111709	Npepps	http://amigo.geneontology.org/amigo/term/GO:0004177
negative regulation of DNA binding	Gene Ontology	GO:0043392	1	31	0.085964	0.111709	Sumo1	http://amigo.geneontology.org/amigo/term/GO:0043392
regulation of mRNA stability	Gene Ontology	GO:0043488	1	31	0.085964	0.111709	Calcr	http://amigo.geneontology.org/amigo/term/GO:0043488
establishment of mitotic spindle orientation	Gene Ontology	GO:0000132	1	31	0.085964	0.111709	Dctn1	http://amigo.geneontology.org/amigo/term/GO:0000132
oligodendrocyte differentiation	Gene Ontology	GO:0048709	1	31	0.085964	0.111709	Erbb2	http://amigo.geneontology.org/amigo/term/GO:0048709
postsynaptic density membrane	Gene Ontology	GO:0098839	1	31	0.085964	0.111709	Grin2a	http://amigo.geneontology.org/amigo/term/GO:0098839
positive regulation of collagen biosynthetic process	Gene Ontology	GO:0032967	1	31	0.085964	0.111709	Larp6	http://amigo.geneontology.org/amigo/term/GO:0032967
ion channel activity	Gene Ontology	GO:0005216	2	172	0.0859779	0.111709	Areg|Grin2a	http://amigo.geneontology.org/amigo/term/GO:0005216
nuclear envelope	Gene Ontology	GO:0005635	2	173	0.0868183	0.112699	Gper1|Dctn1	http://amigo.geneontology.org/amigo/term/GO:0005635
platelet activation	Gene Ontology	GO:0030168	1	32	0.088529	0.113993	Cx3cl1	http://amigo.geneontology.org/amigo/term/GO:0030168
histone acetyltransferase binding	Gene Ontology	GO:0035035	1	32	0.088529	0.113993	Foxp3	http://amigo.geneontology.org/amigo/term/GO:0035035
sodium channel regulator activity	Gene Ontology	GO:0017080	1	32	0.088529	0.113993	Gpld1	http://amigo.geneontology.org/amigo/term/GO:0017080
positive regulation of filopodium assembly	Gene Ontology	GO:0051491	1	32	0.088529	0.113993	Ccr7	http://amigo.geneontology.org/amigo/term/GO:0051491
ciliary membrane	Gene Ontology	GO:0060170	1	32	0.088529	0.113993	Drd5	http://amigo.geneontology.org/amigo/term/GO:0060170
positive regulation of extrinsic apoptotic signaling pathway	Gene Ontology	GO:2001238	1	32	0.088529	0.113993	Gper1	http://amigo.geneontology.org/amigo/term/GO:2001238
lipopolysaccharide-mediated signaling pathway	Gene Ontology	GO:0031663	1	32	0.088529	0.113993	Ccl5	http://amigo.geneontology.org/amigo/term/GO:0031663
negative regulation of endothelial cell apoptotic process	Gene Ontology	GO:2000352	1	32	0.088529	0.113993	Ramp2	http://amigo.geneontology.org/amigo/term/GO:2000352
feeding behavior	Gene Ontology	GO:0007631	1	32	0.088529	0.113993	Adm2	http://amigo.geneontology.org/amigo/term/GO:0007631
protein-containing complex	Gene Ontology	GO:0032991	5	843	0.0905424	0.116481	Stx1a|Cxcr4|Cplx1|Egfr|Dctn1	http://amigo.geneontology.org/amigo/term/GO:0032991
release of sequestered calcium ion into cytosol	Gene Ontology	GO:0051209	1	33	0.0910868	0.116763	Lck	http://amigo.geneontology.org/amigo/term/GO:0051209
positive regulation of dendrite morphogenesis	Gene Ontology	GO:0050775	1	33	0.0910868	0.116763	Vamp7	http://amigo.geneontology.org/amigo/term/GO:0050775
negative regulation of GTPase activity	Gene Ontology	GO:0034260	1	33	0.0910868	0.116763	Hras	http://amigo.geneontology.org/amigo/term/GO:0034260
parallel fiber to Purkinje cell synapse	Gene Ontology	GO:0098688	1	33	0.0910868	0.116763	Grin2a	http://amigo.geneontology.org/amigo/term/GO:0098688
defense response to virus	Gene Ontology	GO:0051607	2	180	0.09277	0.118815	Cxcl10|Cd40	http://amigo.geneontology.org/amigo/term/GO:0051607
developmental growth	Gene Ontology	GO:0048589	1	34	0.0936375	0.119183	Adm	http://amigo.geneontology.org/amigo/term/GO:0048589
positive regulation of DNA binding	Gene Ontology	GO:0043388	1	34	0.0936375	0.119183	Egf	http://amigo.geneontology.org/amigo/term/GO:0043388
positive regulation of DNA repair	Gene Ontology	GO:0045739	1	34	0.0936375	0.119183	Egfr	http://amigo.geneontology.org/amigo/term/GO:0045739
B cell activation	Gene Ontology	GO:0042113	1	34	0.0936375	0.119183	Cd40	http://amigo.geneontology.org/amigo/term/GO:0042113
calcium ion homeostasis	Gene Ontology	GO:0055074	1	34	0.0936375	0.119183	Adm	http://amigo.geneontology.org/amigo/term/GO:0055074
sprouting angiogenesis	Gene Ontology	GO:0002040	1	34	0.0936375	0.119183	Ramp2	http://amigo.geneontology.org/amigo/term/GO:0002040
integral component of mitochondrial inner membrane	Gene Ontology	GO:0031305	1	35	0.0961811	0.121666	Areg	http://amigo.geneontology.org/amigo/term/GO:0031305
reactive oxygen species metabolic process	Gene Ontology	GO:0072593	1	35	0.0961811	0.121666	Drd5	http://amigo.geneontology.org/amigo/term/GO:0072593
dynein intermediate chain binding	Gene Ontology	GO:0045505	1	35	0.0961811	0.121666	Dnah2	http://amigo.geneontology.org/amigo/term/GO:0045505
osteoclast differentiation	Gene Ontology	GO:0030316	1	35	0.0961811	0.121666	Calcr	http://amigo.geneontology.org/amigo/term/GO:0030316
mitotic metaphase plate congression	Gene Ontology	GO:0007080	1	35	0.0961811	0.121666	Dctn2	http://amigo.geneontology.org/amigo/term/GO:0007080
neuromuscular process	Gene Ontology	GO:0050905	1	35	0.0961811	0.121666	Dctn1	http://amigo.geneontology.org/amigo/term/GO:0050905
cell cycle	Gene Ontology	GO:0007049	4	619	0.0984324	0.124218	Gper1|Dctn3|Dctn1|Gmnc	http://amigo.geneontology.org/amigo/term/GO:0007049
homeostasis of number of cells	Gene Ontology	GO:0048872	1	36	0.0987177	0.124218	Ccr7	http://amigo.geneontology.org/amigo/term/GO:0048872
positive regulation of G1/S transition of mitotic cell cycle	Gene Ontology	GO:1900087	1	36	0.0987177	0.124218	Egfr	http://amigo.geneontology.org/amigo/term/GO:1900087
positive regulation of intrinsic apoptotic signaling pathway	Gene Ontology	GO:2001244	1	36	0.0987177	0.124218	Lck	http://amigo.geneontology.org/amigo/term/GO:2001244
branching morphogenesis of an epithelial tube	Gene Ontology	GO:0048754	1	36	0.0987177	0.124218	Egf	http://amigo.geneontology.org/amigo/term/GO:0048754
negative regulation of mitotic cell cycle	Gene Ontology	GO:0045930	1	36	0.0987177	0.124218	Egfr	http://amigo.geneontology.org/amigo/term/GO:0045930
negative regulation of smooth muscle cell proliferation	Gene Ontology	GO:0048662	1	37	0.101247	0.126625	Il15	http://amigo.geneontology.org/amigo/term/GO:0048662
positive regulation of dendritic spine development	Gene Ontology	GO:0060999	1	37	0.101247	0.126625	Il2	http://amigo.geneontology.org/amigo/term/GO:0060999
cellular response to reactive oxygen species	Gene Ontology	GO:0034614	1	37	0.101247	0.126625	Egfr	http://amigo.geneontology.org/amigo/term/GO:0034614
neuronal cell body membrane	Gene Ontology	GO:0032809	1	37	0.101247	0.126625	Cx3cr1	http://amigo.geneontology.org/amigo/term/GO:0032809
protein tyrosine kinase binding	Gene Ontology	GO:1990782	1	37	0.101247	0.126625	Cd4	http://amigo.geneontology.org/amigo/term/GO:1990782
potassium channel regulator activity	Gene Ontology	GO:0015459	1	37	0.101247	0.126625	Sumo1	http://amigo.geneontology.org/amigo/term/GO:0015459
excitatory postsynaptic potential	Gene Ontology	GO:0060079	1	37	0.101247	0.126625	Grin2a	http://amigo.geneontology.org/amigo/term/GO:0060079
actin cytoskeleton organization	Gene Ontology	GO:0030036	2	190	0.101471	0.126794	Kras|Ccr7	http://amigo.geneontology.org/amigo/term/GO:0030036
mitochondrial inner membrane	Gene Ontology	GO:0005743	3	398	0.103324	0.128994	Tamm41|Areg|Srgap3	http://amigo.geneontology.org/amigo/term/GO:0005743
eating behavior	Gene Ontology	GO:0042755	1	38	0.10377	0.128994	Iapp	http://amigo.geneontology.org/amigo/term/GO:0042755
positive regulation of catalytic activity	Gene Ontology	GO:0043085	1	38	0.10377	0.128994	Stx4a	http://amigo.geneontology.org/amigo/term/GO:0043085
small-subunit processome	Gene Ontology	GO:0032040	1	38	0.10377	0.128994	Nol6	http://amigo.geneontology.org/amigo/term/GO:0032040
cilium assembly	Gene Ontology	GO:0060271	2	193	0.104124	0.129323	Dnaic2|Gmnc	http://amigo.geneontology.org/amigo/term/GO:0060271
response to hydrogen peroxide	Gene Ontology	GO:0042542	1	39	0.106285	0.131665	Lck	http://amigo.geneontology.org/amigo/term/GO:0042542
non-motile cilium	Gene Ontology	GO:0097730	1	39	0.106285	0.131665	Drd5	http://amigo.geneontology.org/amigo/term/GO:0097730
endocrine pancreas development	Gene Ontology	GO:0031018	1	39	0.106285	0.131665	Iapp	http://amigo.geneontology.org/amigo/term/GO:0031018
ADP binding	Gene Ontology	GO:0043531	1	40	0.108794	0.133964	Mief1	http://amigo.geneontology.org/amigo/term/GO:0043531
positive regulation of smooth muscle cell migration	Gene Ontology	GO:0014911	1	40	0.108794	0.133964	Ccl5	http://amigo.geneontology.org/amigo/term/GO:0014911
activation of JUN kinase activity	Gene Ontology	GO:0007257	1	40	0.108794	0.133964	Ccr7	http://amigo.geneontology.org/amigo/term/GO:0007257
coronary vasculature development	Gene Ontology	GO:0060976	1	40	0.108794	0.133964	Dctn5	http://amigo.geneontology.org/amigo/term/GO:0060976
long-term memory	Gene Ontology	GO:0007616	1	40	0.108794	0.133964	Snap25	http://amigo.geneontology.org/amigo/term/GO:0007616
presynaptic active zone	Gene Ontology	GO:0048786	1	40	0.108794	0.133964	Gper1	http://amigo.geneontology.org/amigo/term/GO:0048786
G-protein alpha-subunit binding	Gene Ontology	GO:0001965	1	41	0.111295	0.136576	Drd5	http://amigo.geneontology.org/amigo/term/GO:0001965
immunological synapse	Gene Ontology	GO:0001772	1	41	0.111295	0.136576	Lck	http://amigo.geneontology.org/amigo/term/GO:0001772
heterochromatin	Gene Ontology	GO:0000792	1	41	0.111295	0.136576	Sumo1	http://amigo.geneontology.org/amigo/term/GO:0000792
negative regulation of viral genome replication	Gene Ontology	GO:0045071	1	41	0.111295	0.136576	Ccl5	http://amigo.geneontology.org/amigo/term/GO:0045071
regulation of neuron projection development	Gene Ontology	GO:0010975	1	42	0.11379	0.139162	Snap25	http://amigo.geneontology.org/amigo/term/GO:0010975
keratin filament	Gene Ontology	GO:0045095	1	42	0.11379	0.139162	Gper1	http://amigo.geneontology.org/amigo/term/GO:0045095
cell maturation	Gene Ontology	GO:0048469	1	42	0.11379	0.139162	Il15	http://amigo.geneontology.org/amigo/term/GO:0048469
response to nutrient levels	Gene Ontology	GO:0031667	1	42	0.11379	0.139162	Sctr	http://amigo.geneontology.org/amigo/term/GO:0031667
regulation of cytosolic calcium ion concentration	Gene Ontology	GO:0051480	1	43	0.116277	0.141842	Calcb	http://amigo.geneontology.org/amigo/term/GO:0051480
peptide hormone binding	Gene Ontology	GO:0017046	1	43	0.116277	0.141842	Sctr	http://amigo.geneontology.org/amigo/term/GO:0017046
blood vessel remodeling	Gene Ontology	GO:0001974	1	43	0.116277	0.141842	Ccr2	http://amigo.geneontology.org/amigo/term/GO:0001974
neuron apoptotic process	Gene Ontology	GO:0051402	1	44	0.118758	0.143891	Erbb3	http://amigo.geneontology.org/amigo/term/GO:0051402
transport vesicle	Gene Ontology	GO:0030133	1	44	0.118758	0.143891	Vamp7	http://amigo.geneontology.org/amigo/term/GO:0030133
SH2 domain binding	Gene Ontology	GO:0042169	1	44	0.118758	0.143891	Lck	http://amigo.geneontology.org/amigo/term/GO:0042169
chondrocyte differentiation	Gene Ontology	GO:0002062	1	44	0.118758	0.143891	Gpld1	http://amigo.geneontology.org/amigo/term/GO:0002062
negative regulation of protein kinase B signaling	Gene Ontology	GO:0051898	1	44	0.118758	0.143891	Gper1	http://amigo.geneontology.org/amigo/term/GO:0051898
condensed nuclear chromosome	Gene Ontology	GO:0000794	1	44	0.118758	0.143891	Nol6	http://amigo.geneontology.org/amigo/term/GO:0000794
humoral immune response	Gene Ontology	GO:0006959	1	44	0.118758	0.143891	Ccr2	http://amigo.geneontology.org/amigo/term/GO:0006959
NAD binding	Gene Ontology	GO:0051287	1	44	0.118758	0.143891	Aldh5a1	http://amigo.geneontology.org/amigo/term/GO:0051287
positive regulation of cell division	Gene Ontology	GO:0051781	1	45	0.121232	0.146518	Ereg	http://amigo.geneontology.org/amigo/term/GO:0051781
phosphotyrosine residue binding	Gene Ontology	GO:0001784	1	45	0.121232	0.146518	Lck	http://amigo.geneontology.org/amigo/term/GO:0001784
endosome to lysosome transport	Gene Ontology	GO:0008333	1	45	0.121232	0.146518	Vamp7	http://amigo.geneontology.org/amigo/term/GO:0008333
cellular response to heat	Gene Ontology	GO:0034605	1	46	0.123699	0.148998	Sumo1	http://amigo.geneontology.org/amigo/term/GO:0034605
positive regulation of vasoconstriction	Gene Ontology	GO:0045907	1	46	0.123699	0.148998	Egfr	http://amigo.geneontology.org/amigo/term/GO:0045907
axonal growth cone	Gene Ontology	GO:0044295	1	46	0.123699	0.148998	Snap25	http://amigo.geneontology.org/amigo/term/GO:0044295
late endosome membrane	Gene Ontology	GO:0031902	1	47	0.126159	0.151454	Vamp7	http://amigo.geneontology.org/amigo/term/GO:0031902
transmitter-gated ion channel activity involved in regulation of postsynaptic membrane potential	Gene Ontology	GO:1904315	1	47	0.126159	0.151454	Grin2a	http://amigo.geneontology.org/amigo/term/GO:1904315
negative regulation of cold-induced thermogenesis	Gene Ontology	GO:0120163	1	47	0.126159	0.151454	Il15	http://amigo.geneontology.org/amigo/term/GO:0120163
response to calcium ion	Gene Ontology	GO:0051592	1	47	0.126159	0.151454	Egfr	http://amigo.geneontology.org/amigo/term/GO:0051592
polysome	Gene Ontology	GO:0005844	1	48	0.128612	0.154013	Larp6	http://amigo.geneontology.org/amigo/term/GO:0005844
Hsp90 protein binding	Gene Ontology	GO:0051879	1	48	0.128612	0.154013	Erbb2	http://amigo.geneontology.org/amigo/term/GO:0051879
cell-cell junction	Gene Ontology	GO:0005911	2	222	0.130677	0.156356	Lck|Cxcr4	http://amigo.geneontology.org/amigo/term/GO:0005911
positive regulation of receptor signaling pathway via JAK-STAT	Gene Ontology	GO:0046427	1	49	0.131058	0.156421	Erbb4	http://amigo.geneontology.org/amigo/term/GO:0046427
cardiac muscle contraction	Gene Ontology	GO:0060048	1	49	0.131058	0.156421	Cxcr4	http://amigo.geneontology.org/amigo/term/GO:0060048
cellular response to inorganic substance	Gene Ontology	GO:0071241	1	49	0.131058	0.156421	Gpld1	http://amigo.geneontology.org/amigo/term/GO:0071241
negative regulation of interleukin-6 production	Gene Ontology	GO:0032715	1	50	0.133498	0.158542	Foxp3	http://amigo.geneontology.org/amigo/term/GO:0032715
neural crest cell migration	Gene Ontology	GO:0001755	1	50	0.133498	0.158542	Erbb4	http://amigo.geneontology.org/amigo/term/GO:0001755
positive regulation of protein-containing complex assembly	Gene Ontology	GO:0031334	1	50	0.133498	0.158542	Sumo1	http://amigo.geneontology.org/amigo/term/GO:0031334
negative regulation of cell adhesion	Gene Ontology	GO:0007162	1	50	0.133498	0.158542	Erbb3	http://amigo.geneontology.org/amigo/term/GO:0007162
response to toxic substance	Gene Ontology	GO:0009636	1	50	0.133498	0.158542	Ccl5	http://amigo.geneontology.org/amigo/term/GO:0009636
nucleus	Gene Ontology	GO:0005634	21	5823	0.13537	0.160634	Erbb2|Erbb3|Dctn1|Papolg|Erbb4|Larp6|Foxp3|Sumo1|Il15ra|Cxcr4|Egfr|Srgap3|Gper1|Stat5b|Stat5a|Gmnc|Nol6|Jak1|Cxcl12|Npepps|Areg	http://amigo.geneontology.org/amigo/term/GO:0005634
clathrin-coated vesicle	Gene Ontology	GO:0030136	1	51	0.13593	0.1609	Vamp2	http://amigo.geneontology.org/amigo/term/GO:0030136
steroid binding	Gene Ontology	GO:0005496	1	51	0.13593	0.1609	Gper1	http://amigo.geneontology.org/amigo/term/GO:0005496
protein destabilization	Gene Ontology	GO:0031648	1	51	0.13593	0.1609	Iapp	http://amigo.geneontology.org/amigo/term/GO:0031648
cytoplasmic microtubule organization	Gene Ontology	GO:0031122	1	52	0.138356	0.162832	Dctn1	http://amigo.geneontology.org/amigo/term/GO:0031122
positive regulation of insulin secretion	Gene Ontology	GO:0032024	1	52	0.138356	0.162832	Gper1	http://amigo.geneontology.org/amigo/term/GO:0032024
steroid hormone receptor activity	Gene Ontology	GO:0003707	1	52	0.138356	0.162832	Gper1	http://amigo.geneontology.org/amigo/term/GO:0003707
positive regulation of endothelial cell migration	Gene Ontology	GO:0010595	1	52	0.138356	0.162832	Gpld1	http://amigo.geneontology.org/amigo/term/GO:0010595
erythrocyte differentiation	Gene Ontology	GO:0030218	1	52	0.138356	0.162832	Jak3	http://amigo.geneontology.org/amigo/term/GO:0030218
cellular response to glucose stimulus	Gene Ontology	GO:0071333	1	52	0.138356	0.162832	Gper1	http://amigo.geneontology.org/amigo/term/GO:0071333
hair follicle development	Gene Ontology	GO:0001942	1	53	0.140776	0.165004	Egfr	http://amigo.geneontology.org/amigo/term/GO:0001942
negative regulation of tumor necrosis factor production	Gene Ontology	GO:0032720	1	53	0.140776	0.165004	Foxp3	http://amigo.geneontology.org/amigo/term/GO:0032720
negative regulation of signal transduction	Gene Ontology	GO:0009968	1	53	0.140776	0.165004	Erbb3	http://amigo.geneontology.org/amigo/term/GO:0009968
synaptic membrane	Gene Ontology	GO:0097060	1	53	0.140776	0.165004	Grin2a	http://amigo.geneontology.org/amigo/term/GO:0097060
synapse assembly	Gene Ontology	GO:0007416	1	53	0.140776	0.165004	Erbb4	http://amigo.geneontology.org/amigo/term/GO:0007416
early endosome	Gene Ontology	GO:0005769	2	233	0.141124	0.165277	Gper1|Cxcr4	http://amigo.geneontology.org/amigo/term/GO:0005769
negative regulation of fat cell differentiation	Gene Ontology	GO:0045599	1	54	0.143188	0.167422	Gper1	http://amigo.geneontology.org/amigo/term/GO:0045599
non-motile cilium assembly	Gene Ontology	GO:1905515	1	54	0.143188	0.167422	Dctn1	http://amigo.geneontology.org/amigo/term/GO:1905515
social behavior	Gene Ontology	GO:0035176	1	55	0.145594	0.169958	Cx3cr1	http://amigo.geneontology.org/amigo/term/GO:0035176
Rac GTPase binding	Gene Ontology	GO:0048365	1	56	0.147993	0.172199	Srgap3	http://amigo.geneontology.org/amigo/term/GO:0048365
substrate adhesion-dependent cell spreading	Gene Ontology	GO:0034446	1	56	0.147993	0.172199	Srgap3	http://amigo.geneontology.org/amigo/term/GO:0034446
cellular response to drug	Gene Ontology	GO:0035690	1	56	0.147993	0.172199	Gpld1	http://amigo.geneontology.org/amigo/term/GO:0035690
response to virus	Gene Ontology	GO:0009615	1	56	0.147993	0.172199	Tnfsf4	http://amigo.geneontology.org/amigo/term/GO:0009615
protein serine/threonine phosphatase activity	Gene Ontology	GO:0004722	1	57	0.150386	0.174418	Lck	http://amigo.geneontology.org/amigo/term/GO:0004722
epidermis development	Gene Ontology	GO:0008544	1	57	0.150386	0.174418	Egfr	http://amigo.geneontology.org/amigo/term/GO:0008544
early endosome membrane	Gene Ontology	GO:0031901	1	57	0.150386	0.174418	Egfr	http://amigo.geneontology.org/amigo/term/GO:0031901
response to cytokine	Gene Ontology	GO:0034097	1	57	0.150386	0.174418	Ccl5	http://amigo.geneontology.org/amigo/term/GO:0034097
positive regulation of cysteine-type endopeptidase activity involved in apoptotic process	Gene Ontology	GO:0043280	1	58	0.152772	0.176757	Gper1	http://amigo.geneontology.org/amigo/term/GO:0043280
cation channel activity	Gene Ontology	GO:0005261	1	58	0.152772	0.176757	Grin2a	http://amigo.geneontology.org/amigo/term/GO:0005261
endosomal transport	Gene Ontology	GO:0016197	1	59	0.155151	0.179366	Snap25	http://amigo.geneontology.org/amigo/term/GO:0016197
mitochondrial large ribosomal subunit	Gene Ontology	GO:0005762	1	60	0.157523	0.181816	Mief1	http://amigo.geneontology.org/amigo/term/GO:0005762
phospholipid biosynthetic process	Gene Ontology	GO:0008654	1	60	0.157523	0.181816	Tamm41	http://amigo.geneontology.org/amigo/term/GO:0008654
regulation of blood pressure	Gene Ontology	GO:0008217	1	62	0.162249	0.18712	Ramp2	http://amigo.geneontology.org/amigo/term/GO:0008217
intracellular anatomical structure	Gene Ontology	GO:0005622	3	492	0.162406	0.187151	Foxp3|Egfr|Areg	http://amigo.geneontology.org/amigo/term/GO:0005622
voltage-gated potassium channel activity	Gene Ontology	GO:0005249	1	63	0.164601	0.188923	Snap25	http://amigo.geneontology.org/amigo/term/GO:0005249
RNA processing	Gene Ontology	GO:0006396	1	63	0.164601	0.188923	Larp6	http://amigo.geneontology.org/amigo/term/GO:0006396
MAPK cascade	Gene Ontology	GO:0000165	1	63	0.164601	0.188923	Ccl5	http://amigo.geneontology.org/amigo/term/GO:0000165
negative regulation of osteoblast differentiation	Gene Ontology	GO:0045668	1	63	0.164601	0.188923	Areg	http://amigo.geneontology.org/amigo/term/GO:0045668
mammary gland development	Gene Ontology	GO:0030879	1	63	0.164601	0.188923	Stat5a	http://amigo.geneontology.org/amigo/term/GO:0030879
positive regulation of NIK/NF-kappaB signaling	Gene Ontology	GO:1901224	1	64	0.166948	0.191311	Egfr	http://amigo.geneontology.org/amigo/term/GO:1901224
anatomical structure morphogenesis	Gene Ontology	GO:0009653	1	64	0.166948	0.191311	Ereg	http://amigo.geneontology.org/amigo/term/GO:0009653
cell migration	Gene Ontology	GO:0016477	2	264	0.171432	0.195885	Erbb4|Cxcr4	http://amigo.geneontology.org/amigo/term/GO:0016477
protein self-association	Gene Ontology	GO:0043621	1	66	0.171621	0.195885	Ccl5	http://amigo.geneontology.org/amigo/term/GO:0043621
bicellular tight junction assembly	Gene Ontology	GO:0070830	1	66	0.171621	0.195885	Ramp2	http://amigo.geneontology.org/amigo/term/GO:0070830
lateral plasma membrane	Gene Ontology	GO:0016328	1	66	0.171621	0.195885	Erbb3	http://amigo.geneontology.org/amigo/term/GO:0016328
cell adhesion molecule binding	Gene Ontology	GO:0050839	1	66	0.171621	0.195885	Grin2a	http://amigo.geneontology.org/amigo/term/GO:0050839
myelination	Gene Ontology	GO:0042552	1	67	0.173947	0.198068	Erbb2	http://amigo.geneontology.org/amigo/term/GO:0042552
learning	Gene Ontology	GO:0007612	1	67	0.173947	0.198068	Grin2a	http://amigo.geneontology.org/amigo/term/GO:0007612
extracellular matrix	Gene Ontology	GO:0031012	2	267	0.174421	0.198451	Gpld1|Lrig1	http://amigo.geneontology.org/amigo/term/GO:0031012
tubulin binding	Gene Ontology	GO:0015631	1	68	0.176268	0.200076	Dctn1	http://amigo.geneontology.org/amigo/term/GO:0015631
regulation of immune response	Gene Ontology	GO:0050776	1	68	0.176268	0.200076	Cd40	http://amigo.geneontology.org/amigo/term/GO:0050776
dendritic shaft	Gene Ontology	GO:0043198	1	69	0.178581	0.202543	Gper1	http://amigo.geneontology.org/amigo/term/GO:0043198
cellular response to oxidative stress	Gene Ontology	GO:0034599	1	70	0.180889	0.204514	Stx4a	http://amigo.geneontology.org/amigo/term/GO:0034599
negative regulation of protein kinase activity	Gene Ontology	GO:0006469	1	70	0.180889	0.204514	Drd5	http://amigo.geneontology.org/amigo/term/GO:0006469
cytoplasmic microtubule	Gene Ontology	GO:0005881	1	70	0.180889	0.204514	Sctr	http://amigo.geneontology.org/amigo/term/GO:0005881
adult locomotory behavior	Gene Ontology	GO:0008344	1	70	0.180889	0.204514	Cxcl12	http://amigo.geneontology.org/amigo/term/GO:0008344
retrograde transport, endosome to Golgi	Gene Ontology	GO:0042147	1	71	0.18319	0.20679	Dctn1	http://amigo.geneontology.org/amigo/term/GO:0042147
liver development	Gene Ontology	GO:0001889	1	71	0.18319	0.20679	Stat5b	http://amigo.geneontology.org/amigo/term/GO:0001889
intercellular bridge	Gene Ontology	GO:0045171	1	72	0.185484	0.208888	Dctn1	http://amigo.geneontology.org/amigo/term/GO:0045171
phagocytosis	Gene Ontology	GO:0006909	1	72	0.185484	0.208888	Syt7	http://amigo.geneontology.org/amigo/term/GO:0006909
negative regulation of neuron death	Gene Ontology	GO:1901215	1	73	0.187772	0.211134	Ccl5	http://amigo.geneontology.org/amigo/term/GO:1901215
regulation of protein phosphorylation	Gene Ontology	GO:0001932	1	74	0.190054	0.212701	Nras	http://amigo.geneontology.org/amigo/term/GO:0001932
scaffold protein binding	Gene Ontology	GO:0097110	1	74	0.190054	0.212701	Grin2a	http://amigo.geneontology.org/amigo/term/GO:0097110
cellular response to hypoxia	Gene Ontology	GO:0071456	1	74	0.190054	0.212701	Npepps	http://amigo.geneontology.org/amigo/term/GO:0071456
PML body	Gene Ontology	GO:0016605	1	74	0.190054	0.212701	Sumo1	http://amigo.geneontology.org/amigo/term/GO:0016605
canonical Wnt signaling pathway	Gene Ontology	GO:0060070	1	74	0.190054	0.212701	Egf	http://amigo.geneontology.org/amigo/term/GO:0060070
ubiquitin binding	Gene Ontology	GO:0043130	1	74	0.190054	0.212701	Cxcr4	http://amigo.geneontology.org/amigo/term/GO:0043130
protein heterodimerization activity	Gene Ontology	GO:0046982	2	283	0.190503	0.213037	Erbb2|Erbb3	http://amigo.geneontology.org/amigo/term/GO:0046982
positive regulation of proteasomal ubiquitin-dependent protein catabolic process	Gene Ontology	GO:0032436	1	75	0.19233	0.214746	Sumo1	http://amigo.geneontology.org/amigo/term/GO:0032436
negative regulation of NF-kappaB transcription factor activity	Gene Ontology	GO:0032088	1	75	0.19233	0.214746	Foxp3	http://amigo.geneontology.org/amigo/term/GO:0032088
roof of mouth development	Gene Ontology	GO:0060021	1	76	0.194599	0.216774	Sumo1	http://amigo.geneontology.org/amigo/term/GO:0060021
blood vessel development	Gene Ontology	GO:0001568	1	76	0.194599	0.216774	Tnfsf4	http://amigo.geneontology.org/amigo/term/GO:0001568
activation of cysteine-type endopeptidase activity involved in apoptotic process	Gene Ontology	GO:0006919	1	76	0.194599	0.216774	Lck	http://amigo.geneontology.org/amigo/term/GO:0006919
negative regulation of ERK1 and ERK2 cascade	Gene Ontology	GO:0070373	1	77	0.196861	0.218955	Gper1	http://amigo.geneontology.org/amigo/term/GO:0070373
protein-macromolecule adaptor activity	Gene Ontology	GO:0030674	1	78	0.199118	0.220611	Stx1a	http://amigo.geneontology.org/amigo/term/GO:0030674
endoplasmic reticulum lumen	Gene Ontology	GO:0005788	1	78	0.199118	0.220611	Cd4	http://amigo.geneontology.org/amigo/term/GO:0005788
brush border membrane	Gene Ontology	GO:0031526	1	78	0.199118	0.220611	Drd5	http://amigo.geneontology.org/amigo/term/GO:0031526
antibacterial humoral response	Gene Ontology	GO:0019731	1	79	0.201368	0.222589	Adm	http://amigo.geneontology.org/amigo/term/GO:0019731
cell fate commitment	Gene Ontology	GO:0045165	1	79	0.201368	0.222589	Erbb4	http://amigo.geneontology.org/amigo/term/GO:0045165
spindle	Gene Ontology	GO:0005819	1	79	0.201368	0.222589	Dctn1	http://amigo.geneontology.org/amigo/term/GO:0005819
microvillus	Gene Ontology	GO:0005902	1	80	0.203612	0.224724	Erbb2	http://amigo.geneontology.org/amigo/term/GO:0005902
B cell differentiation	Gene Ontology	GO:0030183	1	80	0.203612	0.224724	Jak3	http://amigo.geneontology.org/amigo/term/GO:0030183
cell cycle arrest	Gene Ontology	GO:0007050	1	81	0.20585	0.227019	Hras	http://amigo.geneontology.org/amigo/term/GO:0007050
negative regulation of neuron projection development	Gene Ontology	GO:0010977	1	82	0.208081	0.229304	Il15ra	http://amigo.geneontology.org/amigo/term/GO:0010977
cell aging	Gene Ontology	GO:0007569	1	83	0.210306	0.231401	Hras	http://amigo.geneontology.org/amigo/term/GO:0007569
hemopoiesis	Gene Ontology	GO:0030097	1	83	0.210306	0.231401	Ccr2	http://amigo.geneontology.org/amigo/term/GO:0030097
calcium channel activity	Gene Ontology	GO:0005262	1	86	0.216945	0.238523	Grin2a	http://amigo.geneontology.org/amigo/term/GO:0005262
cell adhesion	Gene Ontology	GO:0007155	3	572	0.218881	0.240468	Cx3cl1|Cd4|Cx3cr1	http://amigo.geneontology.org/amigo/term/GO:0007155
spindle pole	Gene Ontology	GO:0000922	1	87	0.219146	0.240575	Dctn1	http://amigo.geneontology.org/amigo/term/GO:0000922
caveola	Gene Ontology	GO:0005901	1	88	0.22134	0.242613	Erbb4	http://amigo.geneontology.org/amigo/term/GO:0005901
activation of MAPK activity	Gene Ontology	GO:0000187	1	88	0.22134	0.242613	Egf	http://amigo.geneontology.org/amigo/term/GO:0000187
phosphatidylinositol-4,5-bisphosphate binding	Gene Ontology	GO:0005546	1	89	0.223528	0.244638	Syt7	http://amigo.geneontology.org/amigo/term/GO:0005546
flagellated sperm motility	Gene Ontology	GO:0030317	1	89	0.223528	0.244638	Dnaic1	http://amigo.geneontology.org/amigo/term/GO:0030317
nuclear body	Gene Ontology	GO:0016604	2	317	0.225254	0.24634	Sumo1|Papolg	http://amigo.geneontology.org/amigo/term/GO:0016604
extracellular exosome	Gene Ontology	GO:0070062	1	92	0.230057	0.251019	Egf	http://amigo.geneontology.org/amigo/term/GO:0070062
negative regulation of cell death	Gene Ontology	GO:0060548	1	94	0.234379	0.255541	Ccl5	http://amigo.geneontology.org/amigo/term/GO:0060548
mitochondrial membrane	Gene Ontology	GO:0031966	1	96	0.238677	0.259636	Gper1	http://amigo.geneontology.org/amigo/term/GO:0031966
small GTPase mediated signal transduction	Gene Ontology	GO:0007264	1	97	0.240817	0.261766	Hras	http://amigo.geneontology.org/amigo/term/GO:0007264
cell morphogenesis	Gene Ontology	GO:0000902	1	98	0.242951	0.26364	Egfr	http://amigo.geneontology.org/amigo/term/GO:0000902
endoplasmic reticulum	Gene Ontology	GO:0005783	6	1490	0.243092	0.26364	Vamp7|Calcrl|Egfr|Gper1|Grin2a|Shisa3	http://amigo.geneontology.org/amigo/term/GO:0005783
cholesterol metabolic process	Gene Ontology	GO:0008203	1	99	0.245079	0.265395	Tnfsf4	http://amigo.geneontology.org/amigo/term/GO:0008203
negative regulation of protein phosphorylation	Gene Ontology	GO:0001933	1	100	0.247202	0.267492	Il2	http://amigo.geneontology.org/amigo/term/GO:0001933
calcium ion binding	Gene Ontology	GO:0005509	3	613	0.249257	0.269174	Syt15|Egf|Syt7	http://amigo.geneontology.org/amigo/term/GO:0005509
neural tube closure	Gene Ontology	GO:0001843	1	101	0.249318	0.269174	Adm	http://amigo.geneontology.org/amigo/term/GO:0001843
central nervous system development	Gene Ontology	GO:0007417	1	101	0.249318	0.269174	Aldh5a1	http://amigo.geneontology.org/amigo/term/GO:0007417
ossification	Gene Ontology	GO:0001503	1	104	0.255632	0.275576	Gpld1	http://amigo.geneontology.org/amigo/term/GO:0001503
endoplasmic reticulum to Golgi vesicle-mediated transport	Gene Ontology	GO:0006888	1	104	0.255632	0.275576	Vamp7	http://amigo.geneontology.org/amigo/term/GO:0006888
protein homooligomerization	Gene Ontology	GO:0051260	1	105	0.257725	0.277416	Iapp	http://amigo.geneontology.org/amigo/term/GO:0051260
phospholipid binding	Gene Ontology	GO:0005543	1	106	0.259812	0.279453	Vamp2	http://amigo.geneontology.org/amigo/term/GO:0005543
post-embryonic development	Gene Ontology	GO:0009791	1	111	0.27016	0.289932	Aldh5a1	http://amigo.geneontology.org/amigo/term/GO:0009791
presynapse	Gene Ontology	GO:0098793	1	111	0.27016	0.289932	Cplx1	http://amigo.geneontology.org/amigo/term/GO:0098793
actin binding	Gene Ontology	GO:0003779	2	363	0.272894	0.292649	Ccr5|Cxcr4	http://amigo.geneontology.org/amigo/term/GO:0003779
Schaffer collateral - CA1 synapse	Gene Ontology	GO:0098685	1	113	0.274259	0.293455	Cplx1	http://amigo.geneontology.org/amigo/term/GO:0098685
kinase binding	Gene Ontology	GO:0019900	1	113	0.274259	0.293455	Stx1a	http://amigo.geneontology.org/amigo/term/GO:0019900
regulation of membrane potential	Gene Ontology	GO:0042391	1	113	0.274259	0.293455	Grin2a	http://amigo.geneontology.org/amigo/term/GO:0042391
recycling endosome	Gene Ontology	GO:0055037	1	114	0.2763	0.295199	Gper1	http://amigo.geneontology.org/amigo/term/GO:0055037
regulation of transcription by RNA polymerase II	Gene Ontology	GO:0006357	3	652	0.278717	0.29756	Foxp3|Stat5a|Stat5b	http://amigo.geneontology.org/amigo/term/GO:0006357
endoplasmic reticulum membrane	Gene Ontology	GO:0005789	2	371	0.281194	0.29976	Cd4|Vamp7	http://amigo.geneontology.org/amigo/term/GO:0005789
mitotic cell cycle	Gene Ontology	GO:0000278	1	118	0.284407	0.30296	Dctn2	http://amigo.geneontology.org/amigo/term/GO:0000278
cell body	Gene Ontology	GO:0044297	1	119	0.28642	0.304878	Cx3cl1	http://amigo.geneontology.org/amigo/term/GO:0044297
DNA replication	Gene Ontology	GO:0006260	1	120	0.288427	0.306787	Gmnc	http://amigo.geneontology.org/amigo/term/GO:0006260
cell division	Gene Ontology	GO:0051301	2	379	0.289487	0.307687	Dctn3|Dctn1	http://amigo.geneontology.org/amigo/term/GO:0051301
RNA polymerase II cis-regulatory region sequence-specific DNA binding	Gene Ontology	GO:0000978	3	669	0.291673	0.309781	Foxp3|Stat5a|Stat5b	http://amigo.geneontology.org/amigo/term/GO:0000978
histone deacetylase binding	Gene Ontology	GO:0042826	1	122	0.292424	0.310121	Foxp3	http://amigo.geneontology.org/amigo/term/GO:0042826
sarcolemma	Gene Ontology	GO:0042383	1	122	0.292424	0.310121	Stx4a	http://amigo.geneontology.org/amigo/term/GO:0042383
sequence-specific DNA binding	Gene Ontology	GO:0043565	3	672	0.293964	0.311524	Foxp3|Stat5a|Stat5b	http://amigo.geneontology.org/amigo/term/GO:0043565
lysosomal membrane	Gene Ontology	GO:0005765	1	124	0.296399	0.313873	Vamp7	http://amigo.geneontology.org/amigo/term/GO:0005765
fibrillar center	Gene Ontology	GO:0001650	1	125	0.298378	0.315504	Sumo1	http://amigo.geneontology.org/amigo/term/GO:0001650
apical part of cell	Gene Ontology	GO:0045177	1	126	0.300352	0.317357	Vamp7	http://amigo.geneontology.org/amigo/term/GO:0045177
zinc ion binding	Gene Ontology	GO:0008270	3	682	0.301611	0.318453	Cd4|Grin2a|Npepps	http://amigo.geneontology.org/amigo/term/GO:0008270
adherens junction	Gene Ontology	GO:0005912	1	128	0.304283	0.320803	Snap23	http://amigo.geneontology.org/amigo/term/GO:0005912
protease binding	Gene Ontology	GO:0002020	1	128	0.304283	0.320803	Cd70	http://amigo.geneontology.org/amigo/term/GO:0002020
cell cortex	Gene Ontology	GO:0005938	1	129	0.30624	0.32263	Dctn1	http://amigo.geneontology.org/amigo/term/GO:0005938
regulation of cell cycle	Gene Ontology	GO:0051726	1	130	0.308192	0.324449	Nras	http://amigo.geneontology.org/amigo/term/GO:0051726
Golgi apparatus	Gene Ontology	GO:0005794	5	1309	0.308546	0.324583	Gper1|Nras|Hras|Egfr|Vamp7	http://amigo.geneontology.org/amigo/term/GO:0005794
cell differentiation	Gene Ontology	GO:0030154	4	1004	0.313312	0.329356	Gper1|Egfr|Ereg|Lck	http://amigo.geneontology.org/amigo/term/GO:0030154
peroxisome	Gene Ontology	GO:0005777	1	136	0.31979	0.335919	Syt7	http://amigo.geneontology.org/amigo/term/GO:0005777
mitochondrial matrix	Gene Ontology	GO:0005759	1	138	0.323612	0.339687	Mief1	http://amigo.geneontology.org/amigo/term/GO:0005759
positive regulation of B cell activation	Gene Ontology	GO:0050871	1	139	0.325516	0.341186	Tnfsf4	http://amigo.geneontology.org/amigo/term/GO:0050871
rRNA processing	Gene Ontology	GO:0006364	1	139	0.325516	0.341186	Nol6	http://amigo.geneontology.org/amigo/term/GO:0006364
Rab GTPase binding	Gene Ontology	GO:0017137	1	140	0.327414	0.342926	Stx4a	http://amigo.geneontology.org/amigo/term/GO:0017137
regulation of translation	Gene Ontology	GO:0006417	1	142	0.331194	0.346632	Larp6	http://amigo.geneontology.org/amigo/term/GO:0006417
nucleolus	Gene Ontology	GO:0005730	3	727	0.336114	0.35127	Sumo1|Dctn3|Nol6	http://amigo.geneontology.org/amigo/term/GO:0005730
late endosome	Gene Ontology	GO:0005770	1	145	0.336825	0.351757	Cxcr4	http://amigo.geneontology.org/amigo/term/GO:0005770
motile cilium	Gene Ontology	GO:0031514	1	146	0.338692	0.353193	Dnah2	http://amigo.geneontology.org/amigo/term/GO:0031514
defense response to Gram-positive bacterium	Gene Ontology	GO:0050830	1	146	0.338692	0.353193	Adm	http://amigo.geneontology.org/amigo/term/GO:0050830
DNA-binding transcription factor activity	Gene Ontology	GO:0003700	3	738	0.344549	0.359041	Foxp3|Stat5a|Stat5b	http://amigo.geneontology.org/amigo/term/GO:0003700
kidney development	Gene Ontology	GO:0001822	1	151	0.347947	0.362319	Cxcr4	http://amigo.geneontology.org/amigo/term/GO:0001822
rhythmic process	Gene Ontology	GO:0048511	1	152	0.349783	0.363966	Grin2a	http://amigo.geneontology.org/amigo/term/GO:0048511
metallopeptidase activity	Gene Ontology	GO:0008237	1	154	0.353438	0.366973	Npepps	http://amigo.geneontology.org/amigo/term/GO:0008237
regulation of transcription, DNA-templated	Gene Ontology	GO:0006355	4	1075	0.358511	0.371971	Sumo1|Foxp3|Stat5a|Stat5b	http://amigo.geneontology.org/amigo/term/GO:0006355
ribonucleoprotein complex	Gene Ontology	GO:1990904	1	157	0.358884	0.37209	Larp6	http://amigo.geneontology.org/amigo/term/GO:1990904
phagocytosis, engulfment	Gene Ontology	GO:0006911	1	161	0.366074	0.378997	Vamp7	http://amigo.geneontology.org/amigo/term/GO:0006911
B cell receptor signaling pathway	Gene Ontology	GO:0050853	1	162	0.367859	0.380571	Lck	http://amigo.geneontology.org/amigo/term/GO:0050853
regulation of gene expression	Gene Ontology	GO:0010468	2	458	0.370308	0.382829	Nras|Il2rg	http://amigo.geneontology.org/amigo/term/GO:0010468
neuron projection development	Gene Ontology	GO:0031175	1	164	0.371414	0.383421	Areg	http://amigo.geneontology.org/amigo/term/GO:0031175
neuron differentiation	Gene Ontology	GO:0030182	1	164	0.371414	0.383421	Erbb2	http://amigo.geneontology.org/amigo/term/GO:0030182
ciliary basal body	Gene Ontology	GO:0036064	1	165	0.373184	0.384972	Dctn1	http://amigo.geneontology.org/amigo/term/GO:0036064
protein dimerization activity	Gene Ontology	GO:0046983	1	166	0.374949	0.386515	Stat5b	http://amigo.geneontology.org/amigo/term/GO:0046983
positive regulation of neuron projection development	Gene Ontology	GO:0010976	1	171	0.383702	0.394688	Cx3cl1	http://amigo.geneontology.org/amigo/term/GO:0010976
protein stabilization	Gene Ontology	GO:0050821	1	176	0.392332	0.402989	Sumo1	http://amigo.geneontology.org/amigo/term/GO:0050821
transcription corepressor activity	Gene Ontology	GO:0003714	1	179	0.397453	0.407666	Foxp3	http://amigo.geneontology.org/amigo/term/GO:0003714
axon guidance	Gene Ontology	GO:0007411	1	180	0.399151	0.409115	Cxcl12	http://amigo.geneontology.org/amigo/term/GO:0007411
DNA-binding transcription activator activity, RNA polymerase II-specific	Gene Ontology	GO:0001228	2	490	0.402099	0.411843	Stat5b|Stat5a	http://amigo.geneontology.org/amigo/term/GO:0001228
chemical synaptic transmission	Gene Ontology	GO:0007268	1	184	0.405893	0.415434	Grin2a	http://amigo.geneontology.org/amigo/term/GO:0007268
cell projection organization	Gene Ontology	GO:0030030	1	188	0.412561	0.421957	Dnaic2	http://amigo.geneontology.org/amigo/term/GO:0030030
endocytosis	Gene Ontology	GO:0006897	1	189	0.414216	0.423349	Hras	http://amigo.geneontology.org/amigo/term/GO:0006897
RNA binding	Gene Ontology	GO:0003723	3	834	0.417466	0.426367	Nol6|Papolg|Larp6	http://amigo.geneontology.org/amigo/term/GO:0003723
carbohydrate binding	Gene Ontology	GO:0030246	1	200	0.432122	0.441022	Il2	http://amigo.geneontology.org/amigo/term/GO:0030246
actin filament binding	Gene Ontology	GO:0051015	1	210	0.447929	0.45683	Egfr	http://amigo.geneontology.org/amigo/term/GO:0051015
actin cytoskeleton	Gene Ontology	GO:0015629	1	236	0.487016	0.496342	Snap25	http://amigo.geneontology.org/amigo/term/GO:0015629
GTPase activator activity	Gene Ontology	GO:0005096	1	237	0.488464	0.497465	Srgap3	http://amigo.geneontology.org/amigo/term/GO:0005096
ion transport	Gene Ontology	GO:0006811	2	586	0.492523	0.501243	Areg|Grin2a	http://amigo.geneontology.org/amigo/term/GO:0006811
microtubule binding	Gene Ontology	GO:0008017	1	247	0.502716	0.511255	Dctn1	http://amigo.geneontology.org/amigo/term/GO:0008017
translation	Gene Ontology	GO:0006412	1	260	0.520658	0.529127	Egfr	http://amigo.geneontology.org/amigo/term/GO:0006412
sensory perception of sound	Gene Ontology	GO:0007605	1	266	0.528721	0.536941	Lrig1	http://amigo.geneontology.org/amigo/term/GO:0007605
response to bacterium	Gene Ontology	GO:0009617	1	276	0.541861	0.549898	Cxcl10	http://amigo.geneontology.org/amigo/term/GO:0009617
transcription regulatory region sequence-specific DNA binding	Gene Ontology	GO:0000976	1	299	0.570724	0.578779	Erbb4	http://amigo.geneontology.org/amigo/term/GO:0000976
nuclear speck	Gene Ontology	GO:0016607	1	319	0.594352	0.602316	Il15	http://amigo.geneontology.org/amigo/term/GO:0016607
mRNA processing	Gene Ontology	GO:0006397	1	343	0.621011	0.628888	Papolg	http://amigo.geneontology.org/amigo/term/GO:0006397
DNA-binding transcription factor activity, RNA polymerase II-specific	Gene Ontology	GO:0000981	1	364	0.642909	0.650605	Foxp3	http://amigo.geneontology.org/amigo/term/GO:0000981
transcription factor binding	Gene Ontology	GO:0008134	1	380	0.658747	0.666164	Sumo1	http://amigo.geneontology.org/amigo/term/GO:0008134
nucleic acid binding	Gene Ontology	GO:0003676	2	851	0.693603	0.700919	Foxp3|Larp6	http://amigo.geneontology.org/amigo/term/GO:0003676
catalytic activity	Gene Ontology	GO:0003824	1	463	0.730392	0.737578	Dctn6	http://amigo.geneontology.org/amigo/term/GO:0003824
peptidase activity	Gene Ontology	GO:0008233	1	511	0.764797	0.771237	Npepps	http://amigo.geneontology.org/amigo/term/GO:0008233
sequence-specific double-stranded DNA binding	Gene Ontology	GO:1990837	1	511	0.764797	0.771237	Foxp3	http://amigo.geneontology.org/amigo/term/GO:1990837
proteolysis	Gene Ontology	GO:0006508	1	522	0.772047	0.778003	Npepps	http://amigo.geneontology.org/amigo/term/GO:0006508
lipid metabolic process	Gene Ontology	GO:0006629	1	532	0.778446	0.783901	Tamm41	http://amigo.geneontology.org/amigo/term/GO:0006629
oxidation-reduction process	Gene Ontology	GO:0055114	1	547	0.787712	0.792676	Aldh5a1	http://amigo.geneontology.org/amigo/term/GO:0055114
oxidoreductase activity	Gene Ontology	GO:0016491	1	597	0.815912	0.819906	Aldh5a1	http://amigo.geneontology.org/amigo/term/GO:0016491
DNA binding	Gene Ontology	GO:0003677	3	1725	0.868054	0.871694	Foxp3|Stat5a|Stat5b	http://amigo.geneontology.org/amigo/term/GO:0003677
metal ion binding	Gene Ontology	GO:0046872	6	3098	0.876064	0.879122	Foxp3|Syt7|Grin2a|Jak1|Papolg|Npepps	http://amigo.geneontology.org/amigo/term/GO:0046872
negative regulation of transcription by RNA polymerase II	Gene Ontology	GO:0000122	1	853	0.911529	0.914074	Foxp3	http://amigo.geneontology.org/amigo/term/GO:0000122
hydrolase activity	Gene Ontology	GO:0016787	2	1555	0.935884	0.937842	Gpld1|Npepps	http://amigo.geneontology.org/amigo/term/GO:0016787
molecular_function	Gene Ontology	GO:0003674	11	6000	0.960738	0.962077	Tamm41|Scgb2b27|Scgb2b24|Gprin2|Mab21l3|Spata31d1b|Gmnc|Dctn3|Dctn5|Fam184b|Hydin	http://amigo.geneontology.org/amigo/term/GO:0003674
cellular_component	Gene Ontology	GO:0005575	7	4815	0.986226	0.986912	Scgb2b24|Gprin2|Mab21l3|Fam46d|Spata31d1b|Gmnc|Fam184b	http://amigo.geneontology.org/amigo/term/GO:0005575
biological_process	Gene Ontology	GO:0008150	7	5314	0.994878	0.994878	Tamm41|Scgb2b27|Scgb2b24|Gprin2|Mab21l3|Spata31d1b|Fam184b	http://amigo.geneontology.org/amigo/term/GO:0008150
