# Supplementary material for: Toxoplasma gondii PPM3H regulates the parasite virulence and modulates host immune and inflammatory responses in mice
Source: Vet Res. 2025 Aug 26;56:171. doi: 10.1186/s13567-025-01603-y (PMC12379425; doi:10.1186/s13567-025-01603-y)
Supplement: Supplementary file 11 — Additional file 11. Details of T. gondii genes co-expressed with ppm3h. Subcellular localization information was obtained from the ToxoDB database (Version: ToxoDB-60_TgondiiME49).pm3h [file 13567_2025_1603_MOESM11_ESM.xlsx]

## Sheet: Sheet1
Gene	Subcellular Location	Gene Symbol	Product_Description	Expressional Module	Gene Significance value associated with PPM3H	P value of Gene Significance
TGME49_267080	19S proteasome	N/A	26S protease regulatory subunit 4, putative	blue	0.724379	0.00771206
TGME49_261210	19S proteasome	N/A	26s proteasome subunit p55, putative	blue	0.752163	0.00477245
TGME49_280710	20S proteasome	N/A	20S proteasome subunit beta 7, putative	blue	0.830394	0.000825227
TGME49_314090	20S proteasome	N/A	proteasome beta subunit	blue	0.747791	0.00516677
TGME49_278050	20S proteasome	N/A	proteasome subunit alpha type 1, putative	blue	0.720102	0.00826331
TGME49_258150	20S proteasome	N/A	proteasome subunit alpha type 7, putative	blue	0.733941	0.00657959
TGME49_287210	20S proteasome	N/A	proteasome subunit alpha2, protease of the acylase family and NTN hydrolase fold, putative	blue	0.828705	0.000864529
TGME49_290005	20S proteasome	N/A	proteasome subunit beta type 1, putative	blue	0.758152	0.00426965
TGME49_254900	20S proteasome	N/A	proteasome subunit beta type 2, putative	blue	0.796368	0.00193687
TGME49_239770	apicoplast	ALV7	alveolin domain containing intermediate filament IMC11	blue	0.76688	0.00361005
TGME49_266630	apicoplast	CPH1	conoid protein hub CPH1	blue	0.782585	0.00262113
TGME49_256030	apicoplast	DCX	doublecortin domain-containing protein DCX	blue	0.74106	0.00582133
TGME49_320030	apicoplast	N/A	hypothetical protein	blue	0.743614	0.00556603
TGME49_260820	apicoplast	ISP1	IMC sub-compartment protein ISP1	blue	0.725242	0.00760417
TGME49_201760	apicoplast	TLAP4	thioredoxin-like associated protein TLAP4	blue	0.770284	0.00337499
TGME49_250340	apicoplast	CEN2	centrin 2	blue	0.715548	0.00888203
TGME49_246720	apicoplast	N/A	hypothetical protein	blue	0.735195	0.00644098
TGME49_293590	apicoplast	N/A	3-oxoacyl-acyl-carrier protein synthase I/II, putative	blue	0.796486	0.00193169
TGME49_286630	apicoplast	AHP1	alkyl hydroperoxide reductase AHP1	blue	0.78606	0.00243354
TGME49_310770	apicoplast	ATRX2	apicoplast-associated thioredoxin family protein Atrx2	blue	0.751311	0.00484746
TGME49_228270	apicoplast	N/A	hypothetical protein	blue	0.794513	0.00201995
TGME49_213010	apicoplast	N/A	hypothetical protein	blue	0.781249	0.00269612
TGME49_228130	apicoplast	N/A	hypothetical protein	blue	0.730279	0.00699738
TGME49_228630	apicoplast	N/A	hypothetical protein	blue	0.727118	0.00737376
TGME49_237460	apicoplast	N/A	hypothetical protein	blue	0.716056	0.00881131
TGME49_225800	apicoplast	N/A	iron-sulfur assembly ATPase	blue	0.708245	0.00994555
TGME49_211870	apicoplast	N/A	LSU ribosomal protein L18P, putative	blue	0.737346	0.00620824
TGME49_305980	apicoplast	PDHE3I	pyruvate dehydrogenase complex subunit PDH-E3I	blue	0.739106	0.00602258
TGME49_254110	apicoplast	N/A	tryptophanyl-tRNA synthetase (TrpRS1)	blue	0.752015	0.00478535
TGME49_273410	apicoplast	N/A	tyrosine-tRNA ligase	blue	0.811595	0.0013497
TGME49_285700	apicoplast	UFD1AP	ubiquitin fusion degradation protein UFD1AP	blue	0.714878	0.00897588
TGME49_248630	cytosol	ARP1	actin-related protein ARP1	blue	0.720472	0.0082144
TGME49_310070	cytosol	AAMT	apical annuli methyltransferase AAMT	blue	0.723756	0.00779054
TGME49_231190	cytosol	N/A	arsenite-activated ATPase family protein	blue	0.75221	0.00476827
TGME49_230070	cytosol	N/A	BolA family protein	blue	0.793634	0.00206023
TGME49_203450	cytosol	BCP1	brain colonization protein BCP1	blue	0.818289	0.00113997
TGME49_249240	cytosol	N/A	calmodulin, putative	blue	0.711472	0.00946451
TGME49_272400	cytosol	N/A	casein kinase ii regulatory subunit protein	blue	0.768747	0.00347968
TGME49_244390	cytosol	N/A	coatomer epsilon subunit protein	blue	0.716847	0.00870208
TGME49_216900	cytosol	N/A	cytokine induced apoptosis inhibitor 1 family protein	blue	0.7546	0.00456271
TGME49_318750	cytosol	N/A	deoxyribose-phosphate aldolase	blue	0.737804	0.00615944
TGME49_208390	cytosol	N/A	F-actin-capping protein subunit alpha, putative	blue	0.748721	0.00508093
TGME49_270550	cytosol	N/A	gamma-glutamyl phosphate reductase, putative	blue	0.713424	0.00918213
TGME49_238940	cytosol	N/A	GDP mannose 4,6-dehydratase, putative	blue	0.717622	0.00859609
TGME49_269800	cytosol	N/A	glutamine-dependent NAD(+) synthetase protein, putative	blue	0.710087	0.00966878
TGME49_246920	cytosol	N/A	glutathione reductase	blue	0.783863	0.00255088
TGME49_289510	cytosol	GAR1	H/ACA ribonucleoprotein complex subunit 1, putative	blue	0.733051	0.00667934
TGME49_219520	cytosol	PRMT1	histone arginine methyltransferase PRMT1	blue	0.736852	0.00626108
TGME49_264950	cytosol	N/A	hypothetical protein	blue	0.831982	0.000789536
TGME49_263850	cytosol	N/A	hypothetical protein	blue	0.802361	0.00168629
TGME49_320740	cytosol	N/A	hypothetical protein	blue	0.78748	0.00235989
TGME49_311010	cytosol	N/A	hypothetical protein	blue	0.784261	0.00252929
TGME49_209420	cytosol	N/A	hypothetical protein	blue	0.764189	0.00380456
TGME49_305510	cytosol	N/A	hypothetical protein	blue	0.76134	0.00401896
TGME49_251840	cytosol	N/A	hypothetical protein	blue	0.760101	0.00411503
TGME49_278540	cytosol	N/A	hypothetical protein	blue	0.754444	0.00457595
TGME49_265510	cytosol	N/A	hypothetical protein	blue	0.754251	0.00459229
TGME49_209600	cytosol	N/A	hypothetical protein	blue	0.748646	0.00508777
TGME49_221470	cytosol	N/A	hypothetical protein	blue	0.745755	0.00535855
TGME49_312490	cytosol	N/A	hypothetical protein	blue	0.715331	0.00891238
TGME49_310330	cytosol	N/A	hypothetical protein	blue	0.713507	0.0091703
TGME49_310440	cytosol	MORN1	membrane occupation and recognition nexus protein MORN1	blue	0.720887	0.00815991
TGME49_261000	cytosol	N/A	MutS domain V domain-containing protein	blue	0.71396	0.0091057
TGME49_219190	cytosol	N/A	nuclear movement protein domain containing protein	blue	0.844175	0.000553578
TGME49_233350	cytosol	N/A	nuclear transport factor 2, putative	blue	0.718397	0.00849105
TGME49_239710	cytosol	N/A	phosphomannomutase	blue	0.711256	0.00949621
TGME49_306540	cytosol	N/A	phosphotransferase enzyme family protein	blue	0.776672	0.00296542
TGME49_218530	cytosol	N/A	proteasome-interacting thioredoxin domain-containing protein	blue	0.822424	0.00102356
TGME49_232760	cytosol	IPP2	protein phosphatase inhibitor IPP2	blue	0.89688	7.70592e-05
TGME49_297080	cytosol	N/A	pyridoxal kinase	blue	0.70956	0.00974746
TGME49_256760	cytosol	PYKI	pyruvate kinase PyK1	blue	0.730366	0.00698728
TGME49_222040	cytosol	N/A	Ran-interacting Mog1 protein	blue	0.803935	0.00162478
TGME49_292310	cytosol	N/A	RNA polymerase Rpb7, N-terminal domain-containing protein	blue	0.755168	0.00451485
TGME49_240690	cytosol	N/A	S-adenosyl methionine synthetase	blue	0.713261	0.00920552
TGME49_228290	cytosol	ASH1	serine hydrolase ASH1	blue	0.744482	0.00548121
TGME49_234190	cytosol	N/A	serine hydroxymethyltransferase 2, putative	blue	0.789067	0.00227965
TGME49_236130	cytosol	N/A	signal recognition particle (SRP9) domain-containing protein	blue	0.750707	0.00490109
TGME49_226550	cytosol	N/A	TBC domain containing protein	blue	0.720551	0.00820408
TGME49_315810	cytosol	N/A	tRNA nucleotidyltransferase/poly(A) polymerase family protein	blue	0.724032	0.00775563
TGME49_202820	cytosol	N/A	ubiquitin-conjugating enzyme subfamily protein	blue	0.785793	0.00244758
TGME49_304770	cytosol	N/A	ubiquitin-conjugating enzyme subfamily protein	blue	0.766713	0.00362191
TGME49_311110	cytosol	N/A	Ubiquitin-fold modifier 1 precursor family protein, putative	blue	0.779725	0.00278364
TGME49_246560	cytosol	VHG	vacuolar ATP synthase subunit g, putative	blue	0.740912	0.00583643
TGME49_252490	cytosol	N/A	vacuolar protein sorting 29, putative	blue	0.757934	0.00428726
TGME49_237880	dense granules	GRA13	dense granule protein GRA13	blue	-0.826285	0.000923368
TGME49_268790	dense granules	GRA58	dense granule protein GRA58	blue	0.830084	0.000832347
TGME49_286230	dense granules	N/A	hypothetical protein	blue	0.744638	0.00546601
TGME49_239752	dense granules	N/A	hypothetical protein	blue	0.734363	0.00653267
TGME49_240510	dense granules	NUP134	nucleoporin NUP134	blue	0.810809	0.00137616
TGME49_207930	dense granules	N/A	phosphatidylethanolamine-binding protein	blue	0.720076	0.00826673
TGME49_223910	ER	N/A	acyltransferase domain-containing protein	blue	0.716844	0.00870251
TGME49_254580	ER	ANT	adenine nucleotide transporter ANT	blue	0.712297	0.00934439
TGME49_259000	ER	EMC4	ER membrane protein complex subunit 4, putative	blue	0.750053	0.00495977
TGME49_266320	ER	N/A	glycosyltransferase family protein	blue	0.713642	0.00915095
TGME49_265170	ER	N/A	hypothetical protein	blue	0.881003	0.000153389
TGME49_258180	ER	N/A	hypothetical protein	blue	0.777109	0.00293887
TGME49_307605	ER	N/A	hypothetical protein	blue	0.766364	0.00364674
TGME49_229030	ER	N/A	hypothetical protein	blue	0.759404	0.00416984
TGME49_316360	ER	N/A	hypothetical protein	blue	0.755421	0.00449366
TGME49_224960	ER	N/A	hypothetical protein	blue	0.754458	0.00457479
TGME49_206320	ER	N/A	hypothetical protein	blue	0.75349	0.00465737
TGME49_262930	ER	N/A	hypothetical protein	blue	0.721878	0.00803092
TGME49_254270	ER	N/A	hypothetical protein	blue	0.71851	0.00847572
TGME49_278960	ER	N/A	hypothetical protein	blue	0.716505	0.00874913
TGME49_242020	ER	N/A	mannosyl-oligosaccharide glucosidase	blue	0.797764	0.00187611
TGME49_253420	ER	N/A	PQ loop repeat-containing protein	blue	0.766385	0.00364524
TGME49_273770	ER	SELQ	selenoprotein Q, putative	blue	0.798641	0.00183868
TGME49_247350	ER	N/A	thioredoxin domain-containing protein	blue	0.70867	0.00988117
TGME49_305120	ER	N/A	transporter, solute:sodium symporter (SSS) family protein	blue	0.733117	0.00667198
TGME49_288340	ER	N/A	UBX domain-containing protein	blue	0.762251	0.00394942
TGME49_232600	ER	N/A	phospholipase, patatin family protein	blue	0.714662	0.00900632
TGME49_266310	Golgi	N/A	Alpha-1,3-mannosyl-glycoprotein 2-beta-N-acetylglucosaminyltransferase	blue	0.745675	0.00536626
TGME49_276910	Golgi	N/A	endoplasmic reticulum lumen protein retaining receptor (ERD2) family protein	blue	0.709339	0.00978058
TGME49_249340	Golgi	N/A	hypothetical protein	blue	0.773874	0.0031399
TGME49_237250	Golgi	N/A	hypothetical protein	blue	0.73664	0.0062839
TGME49_310000	Golgi	N/A	membrane protein, putative	blue	0.773897	0.00313842
TGME49_219720	Golgi	N/A	Ras-related protein Rab-5C, putative	blue	0.795161	0.00199064
TGME49_240280	Golgi	N/A	S1/P1nuclease	blue	0.755271	0.0045062
TGME49_300290	Golgi	N/A	SNARE domain-containing protein	blue	0.783296	0.00258188
TGME49_300240	Golgi	N/A	syntaxin 6, n-terminal protein	blue	0.717807	0.00857087
TGME49_293300	Golgi	N/A	Yip1 domain-containing protein	blue	0.711738	0.00942563
TGME49_220900	IMC	AC13	apical cap protein AC13	blue	0.719497	0.00834356
TGME49_305050	IMC	ELC2	essential light chain ELC2	blue	0.718356	0.0084965
TGME49_232260	IMC	TSC5	hypothetical protein	blue	0.795155	0.00199089
TGME49_244670	IMC	N/A	hypothetical protein	blue	0.790235	0.00222189
TGME49_205690	IMC	N/A	hypothetical protein	blue	0.783061	0.00259478
TGME49_230160	IMC	N/A	hypothetical protein	blue	0.745067	0.00542457
TGME49_297130	IMC	N/A	hypothetical protein	blue	0.708001	0.00998276
TGME49_316540	IMC	ISP3	IMC sub-compartment protein ISP3	blue	0.71112	0.00951623
TGME49_271930	IMC	IMC20	inner membrane complex protein IMC20	blue	0.748761	0.0050772
TGME49_316340	IMC	IMC22	inner membrane complex protein IMC22	blue	0.721973	0.00801866
TGME49_231070	IMC	BCC2	protein kinase	blue	0.783242	0.00258481
TGME49_230850	IMC	TSC3	transverse sutures component TSC3	blue	0.724753	0.00766511
TGME49_250870	Micronemes	DHHC1	palmitoyltransferase DHHC1	blue	0.76531	0.0037226
TGME49_310180	Mitochondrion - membranes	N/A	ATP synthase-associated protein	blue	0.813541	0.00128589
TGME49_247410	Mitochondrion - membranes	ICAP9	ATP synthase-associated protein	blue	0.754406	0.00457913
TGME49_218770	Mitochondrion - membranes	N/A	carrier superfamily protein	blue	0.7176	0.00859906
TGME49_227910	Mitochondrion - membranes	QCR8	cytochrome b-c1 complex subunit 8	blue	0.771505	0.00329358
TGME49_314042	Mitochondrion - membranes	N/A	cytochrome c1 heme lyase, putative	blue	0.837494	0.000674839
TGME49_210790	Mitochondrion - membranes	N/A	dihydroorotate dehydrogenase reveal, putative	blue	0.876041	0.000186528
TGME49_311680	Mitochondrion - membranes	N/A	FUN14 family protein	blue	0.740253	0.00590377
TGME49_286650	Mitochondrion - membranes	N/A	hypothetical protein	blue	0.807303	0.00149899
TGME49_255440	Mitochondrion - membranes	N/A	hypothetical protein	blue	0.798938	0.00182615
TGME49_200310	Mitochondrion - membranes	N/A	hypothetical protein	blue	0.748839	0.00507004
TGME49_263990	Mitochondrion - membranes	N/A	hypothetical protein	blue	0.744471	0.00548229
TGME49_230910	Mitochondrion - membranes	N/A	hypothetical protein	blue	0.738597	0.0060758
TGME49_239610	Mitochondrion - membranes	N/A	hypothetical protein	blue	0.731598	0.00684472
TGME49_315930	Mitochondrion - membranes	N/A	integral membrane protein, DUF56 family protein, putative	blue	0.774263	0.00311513
TGME49_263323	Mitochondrion - membranes	FIS1	mitochondrial fission 1 protein	blue	0.712366	0.00933447
TGME49_235880	Mitochondrion - membranes	MPC1	mitochondrial pyruvate carrier protein 1	blue	0.748768	0.00507655
TGME49_222910	Mitochondrion - membranes	PGM3	phosphoglycerate mutase PGM3	blue	0.721883	0.00803029
TGME49_260870	Mitochondrion - membranes	N/A	zinc finger cdgsh type protein	blue	0.715826	0.0088433
TGME49_240670	Mitochondrion - soluble	N/A	adrenodoxin-type ferredoxin, putative	blue	0.74331	0.00559598
TGME49_233930	Mitochondrion - soluble	N/A	CAF1 family ribonuclease	blue	0.728024	0.00726439
TGME49_239080	Mitochondrion - soluble	N/A	carrier superfamily protein	blue	0.712618	0.00929797
TGME49_229420	Mitochondrion - soluble	N/A	cytochrome c, putative	blue	0.723732	0.00779357
TGME49_290900	Mitochondrion - soluble	N/A	hydrolase, NUDIX family protein	blue	0.783792	0.00255475
TGME49_263110	Mitochondrion - soluble	N/A	hypothetical protein	blue	0.824599	0.000966141
TGME49_319540	Mitochondrion - soluble	N/A	hypothetical protein	blue	0.801975	0.00170164
TGME49_261475	Mitochondrion - soluble	N/A	hypothetical protein	blue	0.78621	0.00242569
TGME49_266840	Mitochondrion - soluble	N/A	hypothetical protein	blue	0.76896	0.00346503
TGME49_285272	Mitochondrion - soluble	N/A	hypothetical protein	blue	0.760211	0.00410648
TGME49_227890	Mitochondrion - soluble	N/A	hypothetical protein	blue	0.727945	0.00727392
TGME49_229740	Mitochondrion - soluble	N/A	hypothetical protein	blue	0.723202	0.0078609
TGME49_312390	Mitochondrion - soluble	N/A	hypothetical protein	blue	0.70998	0.00968484
TGME49_265180	Mitochondrion - soluble	LMF1	lasso maintenance factor LMF1	blue	0.748348	0.00511524
TGME49_212930	Mitochondrion - soluble	N/A	NifU family domain-containing protein	blue	0.82368	0.00099009
TGME49_290840	Mitochondrion - soluble	N/A	serine protease	blue	0.734645	0.00650153
TGME49_270120	Mitochondrion - soluble	TLP1	thioredoxin-like protein TLP1	blue	0.75013	0.00495289
TGME49_458940	Unknown	N/A	28S ribosomal RNA	salmon	0.714867	0.00897736
TGME49_258512	Unknown	PDE16	3'5'-cyclic nucleotide phosphodiesterase PDE16	salmon	0.759616	0.00415314
TGME49_259115	Unknown	N/A	ABC1 family protein	blue	0.933811	8.9464e-06
TGME49_319600	Unknown	N/A	alpha-tubulin N-acetyltransferase, putative	blue	0.722347	0.00797037
TGME49_267520	Unknown	N/A	anaphase promoting complex subunit 11, putative	blue	0.760822	0.00405891
TGME49_280470	Unknown	AP2VIIA1	AP2 domain transcription factor AP2VIIa-1	blue	0.764757	0.00376285
TGME49_267070	Unknown	N/A	aquaporin 2	blue	0.719016	0.00840773
TGME49_299990	Unknown	N/A	archease family protein	blue	0.82271	0.00101587
TGME49_237600	Unknown	N/A	Armadillo/beta-catenin family repeat-containing protein	blue	0.73493	0.00647005
TGME49_243340	Unknown	N/A	atypical MEK-related kinase (incomplete catalytic triad)	blue	0.775073	0.00306418
TGME49_299190	Unknown	N/A	B-box zinc finger domain-containing protein	blue	0.807182	0.0015034
TGME49_262470	Unknown	N/A	C protein immunoglobulin-A-binding beta antigen, putative	blue	0.911914	3.59703e-05
TGME49_203110	Unknown	N/A	citrate synthase, putative	blue	0.806308	0.00153535
TGME49_206440	Unknown	N/A	cpw-wpc domain-containing protein	blue	0.729621	0.00707452
TGME49_247950	Unknown	N/A	DNA-directed RNA polymerase II largest subunit	blue	0.803951	0.00162416
TGME49_238220	Unknown	N/A	EGF family domain-containing protein	blue	0.804603	0.0015992
TGME49_264070	Unknown	N/A	F5/8 type C domain-containing protein	blue	0.808324	0.0014624
TGME49_299230	Unknown	N/A	F-box domain-containing protein	blue	0.909448	4.11184e-05
TGME49_273530	Unknown	N/A	flagellar associated protein	blue	0.71831	0.00850279
TGME49_202500	Unknown	N/A	GAPM1a	blue	0.741686	0.00575799
TGME49_278040	Unknown	N/A	G-patch domain-containing protein	blue	0.72296	0.00789175
TGME49_253780	Unknown	N/A	GTP cyclohydrolase I, putative	blue	0.730573	0.00696315
TGME49_307980	Unknown	N/A	GTP-binding protein lepA, putative	blue	0.729973	0.00703321
TGME49_222010	Unknown	N/A	HAD hydrolase, family IIID protein	blue	0.723291	0.00784955
TGME49_280420	Unknown	N/A	HEAT repeat-containing protein	tan	0.724648	0.0076783
TGME49_225420	Unknown	N/A	histidine triad domain-containing protein	blue	0.778669	0.00284553
TGME49_252400	Unknown	N/A	HIT zinc finger protein	blue	0.764076	0.00381288
TGME49_212145	Unknown	N/A	hypothetical protein	blue	0.93723	6.90303e-06
TGME49_251610	Unknown	N/A	hypothetical protein	blue	0.927865	1.36161e-05
TGME49_265060	Unknown	N/A	hypothetical protein	blue	0.921986	1.99436e-05
TGME49_201640	Unknown	N/A	hypothetical protein	blue	0.900808	6.3892e-05
TGME49_256792	Unknown	N/A	hypothetical protein	blue	0.881134	0.000152579
TGME49_216850	Unknown	N/A	hypothetical protein	blue	0.880706	0.000155232
TGME49_226450	Unknown	N/A	hypothetical protein	blue	0.879135	0.000165275
TGME49_261730	Unknown	N/A	hypothetical protein	blue	0.86553	0.000275093
TGME49_210770	Unknown	N/A	hypothetical protein	blue	0.862942	0.000301226
TGME49_205170	Unknown	N/A	hypothetical protein	blue	0.862596	0.000304865
TGME49_305600	Unknown	N/A	hypothetical protein	blue	0.858967	0.000345101
TGME49_217520	Unknown	N/A	hypothetical protein	blue	0.858409	0.000351632
TGME49_249890	Unknown	N/A	hypothetical protein	blue	0.855766	0.000383904
TGME49_259600	Unknown	N/A	hypothetical protein	blue	0.848731	0.00048111
TGME49_248560	Unknown	N/A	hypothetical protein	blue	0.846017	0.000523325
TGME49_257540	Unknown	N/A	hypothetical protein	blue	0.841326	0.000603018
TGME49_316210	Unknown	N/A	hypothetical protein	blue	0.841266	0.00060409
TGME49_253530	Unknown	N/A	hypothetical protein	blue	0.835471	0.000715323
TGME49_269015	Unknown	N/A	hypothetical protein	blue	0.834512	0.000735168
TGME49_259155	Unknown	N/A	hypothetical protein	blue	0.833507	0.000756397
TGME49_298040	Unknown	N/A	hypothetical protein	blue	0.832914	0.000769155
TGME49_269425	Unknown	N/A	hypothetical protein	blue	0.831797	0.000793623
TGME49_289280	Unknown	N/A	hypothetical protein	blue	0.830738	0.000817387
TGME49_304870	Unknown	N/A	hypothetical protein	blue	0.829578	0.000844042
TGME49_216940	Unknown	N/A	hypothetical protein	blue	0.822193	0.00102982
TGME49_256780	Unknown	N/A	hypothetical protein	blue	0.817916	0.00115093
TGME49_208980	Unknown	N/A	hypothetical protein	blue	0.815242	0.00123207
TGME49_253540	Unknown	N/A	hypothetical protein	blue	0.811659	0.00134757
TGME49_297350	Unknown	N/A	hypothetical protein	blue	0.811547	0.00135132
TGME49_269130	Unknown	N/A	hypothetical protein	blue	0.811426	0.00135535
TGME49_293790	Unknown	N/A	hypothetical protein	blue	0.811191	0.00136323
TGME49_286525	Unknown	N/A	hypothetical protein	blue	0.808532	0.001455
TGME49_291010	Unknown	N/A	hypothetical protein	blue	0.807619	0.00148759
TGME49_290210	Unknown	N/A	hypothetical protein	blue	0.80599	0.00154711
TGME49_264472	Unknown	N/A	hypothetical protein	blue	0.805084	0.00158099
TGME49_308850	Unknown	N/A	hypothetical protein	blue	0.803654	0.00163564
TGME49_214385	Unknown	N/A	hypothetical protein	blue	0.803046	0.00165929
TGME49_267020	Unknown	N/A	hypothetical protein	blue	0.802427	0.00168368
TGME49_205140	Unknown	N/A	hypothetical protein	blue	0.801195	0.00173298
TGME49_223530	Unknown	N/A	hypothetical protein	blue	0.799791	0.0017905
TGME49_209070	Unknown	N/A	hypothetical protein	blue	0.799544	0.00180075
TGME49_206460	Unknown	N/A	hypothetical protein	blue	0.797767	0.00187599
TGME49_296231	Unknown	N/A	hypothetical protein	blue	-0.796742	0.00192047
TGME49_225190	Unknown	N/A	hypothetical protein	blue	0.795386	0.00198051
TGME49_213570	Unknown	N/A	hypothetical protein	blue	0.794317	0.00202887
TGME49_271850	Unknown	N/A	hypothetical protein	blue	0.793661	0.00205902
TGME49_221530	Unknown	N/A	hypothetical protein	blue	0.790947	0.00218727
TGME49_233470	Unknown	N/A	hypothetical protein	blue	0.789353	0.00226538
TGME49_323330	Unknown	N/A	hypothetical protein	blue	0.78079	0.0027222
TGME49_253740	Unknown	N/A	hypothetical protein	blue	0.780501	0.00273877
TGME49_263590	Unknown	N/A	hypothetical protein	blue	0.776666	0.00296581
TGME49_298620	Unknown	N/A	hypothetical protein	blue	0.775731	0.00302324
TGME49_225900	Unknown	N/A	hypothetical protein	blue	0.775703	0.003025
TGME49_219175	Unknown	N/A	hypothetical protein	blue	0.775169	0.00305822
TGME49_238073	Unknown	N/A	hypothetical protein	blue	0.774386	0.00310738
TGME49_240730	Unknown	N/A	hypothetical protein	blue	0.77203	0.00325906
TGME49_209200	Unknown	N/A	hypothetical protein	blue	0.768991	0.00346287
TGME49_278600	Unknown	N/A	hypothetical protein	blue	0.768168	0.0035197
TGME49_289027	Unknown	N/A	hypothetical protein	blue	0.767993	0.00353188
TGME49_237195	Unknown	N/A	hypothetical protein	blue	0.765417	0.00371482
TGME49_293720	Unknown	N/A	hypothetical protein	blue	0.764222	0.0038021
TGME49_273595	Unknown	N/A	hypothetical protein	blue	0.763279	0.00387206
TGME49_207015	Unknown	N/A	hypothetical protein	blue	0.762865	0.00390309
TGME49_233390	Unknown	N/A	hypothetical protein	blue	0.762762	0.0039108
TGME49_207420	Unknown	N/A	hypothetical protein	blue	0.762213	0.00395232
TGME49_227080	Unknown	N/A	hypothetical protein	blue	0.760477	0.00408573
TGME49_310230	Unknown	N/A	hypothetical protein	blue	0.759701	0.00414646
TGME49_316760	Unknown	N/A	hypothetical protein	blue	0.759334	0.00417535
TGME49_264850	Unknown	N/A	hypothetical protein	blue	0.758562	0.00423681
TGME49_270975	Unknown	N/A	hypothetical protein	blue	0.757982	0.00428337
TGME49_309150	Unknown	N/A	hypothetical protein	blue	0.757651	0.00431008
TGME49_272210	Unknown	N/A	hypothetical protein	blue	0.756977	0.00436498
TGME49_231790	Unknown	N/A	hypothetical protein	blue	0.752714	0.00472441
TGME49_270520	Unknown	N/A	hypothetical protein	blue	0.752458	0.00474662
TGME49_215530	Unknown	N/A	hypothetical protein	blue	0.751588	0.00482293
TGME49_204290	Unknown	N/A	hypothetical protein	blue	0.750932	0.00488109
TGME49_270890	Unknown	N/A	hypothetical protein	blue	0.748939	0.00506095
TGME49_213700	Unknown	N/A	hypothetical protein	blue	0.744192	0.00550941
TGME49_245630	Unknown	N/A	hypothetical protein	blue	0.743655	0.005562
TGME49_217692	Unknown	N/A	hypothetical protein	blue	0.742504	0.00567593
TGME49_212160	Unknown	N/A	hypothetical protein	blue	0.742379	0.00568836
TGME49_224830	Unknown	N/A	hypothetical protein	blue	0.742144	0.00571192
TGME49_240255	Unknown	N/A	hypothetical protein	blue	0.742033	0.00572303
TGME49_310510	Unknown	N/A	hypothetical protein	blue	0.741473	0.00577949
TGME49_316260	Unknown	N/A	hypothetical protein	blue	0.740418	0.00588687
TGME49_224800	Unknown	N/A	hypothetical protein	blue	0.73922	0.00601069
TGME49_305080	Unknown	N/A	hypothetical protein	blue	0.738626	0.00607271
TGME49_320470	Unknown	N/A	hypothetical protein	blue	0.738038	0.00613465
TGME49_221518	Unknown	N/A	hypothetical protein	blue	0.737924	0.00614678
TGME49_268680	Unknown	N/A	hypothetical protein	blue	0.737686	0.00617206
TGME49_208410	Unknown	N/A	hypothetical protein	blue	0.737136	0.00623068
TGME49_301240	Unknown	N/A	hypothetical protein	blue	0.736336	0.00631666
TGME49_253300	Unknown	N/A	hypothetical protein	blue	0.734638	0.00650222
TGME49_312905	Unknown	N/A	hypothetical protein	blue	-0.733178	0.00666511
TGME49_239690	Unknown	N/A	hypothetical protein	blue	0.732528	0.00673857
TGME49_230122	Unknown	N/A	hypothetical protein	blue	0.73152	0.00685365
TGME49_301355	Unknown	N/A	hypothetical protein	blue	0.731223	0.00688781
TGME49_313160	Unknown	N/A	hypothetical protein	blue	0.731049	0.0069079
TGME49_217030	Unknown	N/A	hypothetical protein	blue	0.730069	0.00702195
TGME49_310110	Unknown	N/A	hypothetical protein	blue	0.729918	0.00703963
TGME49_226650	Unknown	N/A	hypothetical protein	blue	0.729029	0.00714454
TGME49_227640	Unknown	N/A	hypothetical protein	blue	0.726864	0.00740464
TGME49_257550	Unknown	N/A	hypothetical protein	blue	0.726732	0.00742076
TGME49_220880	Unknown	N/A	hypothetical protein	blue	0.726691	0.00742573
TGME49_286430	Unknown	N/A	hypothetical protein	blue	0.725885	0.00752469
TGME49_235440	Unknown	N/A	hypothetical protein	blue	0.72566	0.00755248
TGME49_224130	Unknown	N/A	hypothetical protein	blue	0.725545	0.00756665
TGME49_319992	Unknown	N/A	hypothetical protein	blue	0.725528	0.00756872
TGME49_270630	Unknown	N/A	hypothetical protein	blue	0.724964	0.00763878
TGME49_221250	Unknown	N/A	hypothetical protein	blue	0.724743	0.00766644
TGME49_311155	Unknown	N/A	hypothetical protein	blue	0.723064	0.00787852
TGME49_262655	Unknown	N/A	hypothetical protein	blue	0.722479	0.00795332
TGME49_253160	Unknown	N/A	hypothetical protein	blue	0.722436	0.00795885
TGME49_253410	Unknown	N/A	hypothetical protein	blue	0.721606	0.00806622
TGME49_256010	Unknown	N/A	hypothetical protein	blue	0.720364	0.00822862
TGME49_248570	Unknown	N/A	hypothetical protein	blue	0.720256	0.00824292
TGME49_226705	Unknown	N/A	hypothetical protein	blue	0.719275	0.00837317
TGME49_269438	Unknown	N/A	hypothetical protein	blue	0.718954	0.00841602
TGME49_312590	Unknown	N/A	hypothetical protein	blue	0.718362	0.00849566
TGME49_265420	Unknown	N/A	hypothetical protein	blue	0.717895	0.00855892
TGME49_311730	Unknown	N/A	hypothetical protein	blue	0.717655	0.00859159
TGME49_216470	Unknown	N/A	hypothetical protein	blue	0.716884	0.00869701
TGME49_254910	Unknown	N/A	hypothetical protein	blue	0.716861	0.00870013
TGME49_288060	Unknown	N/A	hypothetical protein	blue	0.716035	0.0088142
TGME49_254290	Unknown	N/A	hypothetical protein	blue	0.715505	0.00888796
TGME49_311320	Unknown	N/A	hypothetical protein	blue	0.715412	0.00890102
TGME49_221295	Unknown	N/A	hypothetical protein	blue	0.715038	0.00895333
TGME49_289720	Unknown	N/A	hypothetical protein	blue	0.71488	0.00897562
TGME49_227330	Unknown	N/A	hypothetical protein	blue	0.714657	0.00900694
TGME49_203175	Unknown	N/A	hypothetical protein	blue	0.714363	0.00904846
TGME49_202860	Unknown	N/A	hypothetical protein	blue	0.714343	0.00905135
TGME49_235360	Unknown	N/A	hypothetical protein	blue	0.713834	0.00912357
TGME49_209945	Unknown	N/A	hypothetical protein	blue	0.713577	0.0091603
TGME49_224160	Unknown	N/A	hypothetical protein	blue	0.713453	0.00917801
TGME49_311180	Unknown	N/A	hypothetical protein	blue	0.712781	0.00927445
TGME49_292190	Unknown	N/A	hypothetical protein	blue	0.712525	0.00931147
TGME49_218910	Unknown	N/A	hypothetical protein	blue	0.712094	0.0093739
TGME49_203040	Unknown	N/A	hypothetical protein	blue	0.711793	0.00941769
TGME49_202190	Unknown	N/A	hypothetical protein	blue	0.711299	0.00948992
TGME49_320550	Unknown	N/A	hypothetical protein	blue	0.709965	0.00968707
TGME49_310235	Unknown	N/A	hypothetical protein	blue	0.70992	0.00969364
TGME49_253970	Unknown	N/A	hypothetical protein	blue	0.709095	0.00981717
TGME49_266300	Unknown	N/A	hypothetical protein	blue	0.708868	0.00985131
TGME49_278565	Unknown	N/A	hypothetical protein	grey	0.727494	0.00732827
TGME49_222150	Unknown	N/A	hypothetical protein	salmon	0.817645	0.00115898
TGME49_284570	Unknown	N/A	hypothetical protein	salmon	0.791781	0.00214721
TGME49_320660	Unknown	N/A	hypothetical protein	salmon	0.759616	0.00415314
TGME49_284680	Unknown	N/A	hypothetical protein	salmon	0.755754	0.00446594
TGME49_304690	Unknown	N/A	hypothetical protein	salmon	0.744534	0.00547616
TGME49_232170	Unknown	N/A	hypothetical protein	salmon	0.741311	0.00579589
TGME49_265175	Unknown	N/A	hypothetical protein	salmon	0.738728	0.00606208
TGME49_217728	Unknown	N/A	hypothetical protein	salmon	0.72754	0.00732275
TGME49_311075	Unknown	N/A	hypothetical protein	salmon	0.720165	0.00825489
TGME49_294240	Unknown	N/A	hypothetical protein	tan	0.836227	0.00069998
TGME49_309830	Unknown	N/A	hypothetical protein	tan	0.79905	0.00182144
TGME49_225920	Unknown	N/A	hypothetical protein	tan	0.77311	0.00318883
TGME49_297643	Unknown	N/A	hypothetical protein	tan	0.772179	0.0032493
TGME49_257460	Unknown	N/A	hypothetical protein	tan	0.767144	0.00359139
TGME49_278145	Unknown	N/A	hypothetical protein	tan	0.747234	0.00521869
TGME49_202110	Unknown	N/A	hypothetical protein	tan	0.741387	0.00578815
TGME49_281560	Unknown	N/A	hypothetical protein	tan	0.741198	0.00580735
TGME49_291660	Unknown	N/A	hypothetical protein	tan	0.730694	0.00694905
TGME49_259205	Unknown	N/A	hypothetical protein	tan	0.729484	0.00709064
TGME49_309160	Unknown	N/A	IgA-specific metalloendopeptidase	blue	0.781	0.00271026
TGME49_232500	Unknown	INCENP1	inner centromere protein INCENP1	blue	0.887759	0.000115874
TGME49_297870	Unknown	IMC36	inner membrane complex protein IMC36	blue	0.853465	0.000413839
TGME49_213810	Unknown	ISCA	iron-sulfur cluster protein ISCA	blue	0.727919	0.00727705
TGME49_241010	Unknown	N/A	K+ channel tetramerisation domain-containing protein	blue	0.738518	0.00608409
TGME49_297110	Unknown	N/A	kinesin motor domain-containing protein	blue	0.769101	0.00345534
TGME49_249020	Unknown	N/A	kinesin motor domain-containing protein	blue	0.719464	0.00834788
TGME49_260420	Unknown	NDC80	kinetochore protein NDC80	blue	0.771652	0.00328384
TGME49_212800	Unknown	SPC24	kinetochore protein SPC24, putative	blue	0.730228	0.00700341
TGME49_248240	Unknown	N/A	leucine rich repeat-containing protein	blue	0.944508	3.77414e-06
TGME49_267350	Unknown	N/A	LSM domain-containing protein	blue	0.717303	0.00863955
TGME49_254400	Unknown	N/A	LSU ribosomal protein L2P, putative	blue	0.749605	0.00500023
TGME49_216920	Unknown	MED8	mediator complex subunit MED8	blue	0.708371	0.00992655
TGME49_260300	Unknown	N/A	metal cation transporter, ZIP family protein	blue	0.710984	0.00953619
TGME49_308590	Unknown	N/A	Mov34/MPN/PAD-1 family protein	blue	0.778643	0.00284707
TGME49_220280	Unknown	N/A	mucin family glycoprotein	grey60	0.709634	0.00973641
TGME49_300230	Unknown	N/A	nuclease, putative	blue	0.77047	0.00336253
TGME49_288540	Unknown	N/A	nucleoside transporter protein	blue	0.710662	0.00958371
TGME49_229710	Unknown	N/A	OTU family cysteine protease	blue	0.772005	0.0032607
TGME49_231840	Unknown	PCR3	preconoidal region protein PCR3	blue	0.787093	0.00237977
TGME49_278230	Unknown	N/A	prenyltransferase and squalene oxidase repeat-containing protein	blue	0.737557	0.00618574
TGME49_231030	Unknown	N/A	protein ARV1, putative	blue	0.729265	0.00711652
TGME49_265650	Unknown	PPM17B	protein phosphatase 2C domain-containing protein	blue	0.760814	0.00405954
TGME49_244430	Unknown	N/A	pseudouridylate synthase, putative	blue	0.715973	0.0088229
TGME49_200290	Unknown	ROM1	rhomboid protease ROM1	blue	0.713398	0.00918592
TGME49_239600	Unknown	ROP23	rhoptry protein ROP23	salmon	0.75775	0.00430211
TGME49_230470	Unknown	ROP46	rhoptry protein ROP46	blue	0.855475	0.000387596
TGME49_261670	Unknown	N/A	ribonuclease H1/H2 small subunit protein	blue	0.718782	0.00843919
TGME49_218850	Unknown	RPS9	ribosomal protein RPS9	blue	0.72733	0.00734807
TGME49_254700	Unknown	N/A	RING finger protein, putative	blue	0.746259	0.0053106
TGME49_312370	Unknown	N/A	RNA pseudouridine synthase superfamily protein	blue	0.72704	0.0073833
TGME49_222960	Unknown	N/A	SCY kinase-related protein (incomplete catalytic triad)	blue	0.726154	0.00749152
TGME49_314720	Unknown	N/A	Sedlin, N-terminal region protein, putative	blue	0.761355	0.00401787
TGME49_260680	Unknown	N/A	small subunit DNA primase, putative	blue	0.755436	0.00449243
TGME49_248310	Unknown	N/A	SNF7 family protein	blue	0.726065	0.00750243
TGME49_205670	Unknown	SFA2	striated fiber assemblin SFA2	blue	0.711702	0.00943098
TGME49_243190	Unknown	N/A	Toxoplasma gondii family A protein	blue	0.754005	0.00461327
TGME49_278090	Unknown	N/A	Toxoplasma gondii family A protein	salmon	0.717837	0.00856684
TGME49_313530	Unknown	N/A	transmembrane protein 167, putative	blue	0.750682	0.00490339
TGME49_228110	Unknown	TMEM14C	transmembrane protein TMEM14C	blue	0.764145	0.00380779
TGME49_311670	Unknown	TSA1	transmembrane surface antigen TSA1	blue	0.882802	0.000142589
TGME49_236960	Unknown	TFP2	transporter facilitator protein TFP2	blue	0.716532	0.00874545
TGME49_308990	Unknown	N/A	transporter, solute:sodium symporter (SSS) family protein	blue	0.739057	0.00602765
TGME49_237210	Unknown	TKL4	tyrosine kinase-like protein TKL4	blue	0.830319	0.000826932
TGME49_319890	Unknown	TROWP	tyrosine-rich oocyst wall protein	blue	0.853327	0.000415698
TGME49_307650	Unknown	N/A	uracil-DNA glycosylase	blue	0.734937	0.00646925
TGME49_278280	Unknown	N/A	WD domain, G-beta repeat-containing protein	blue	0.751702	0.00481287
TGME49_277150	Unknown	N/A	XPG N-terminal domain-containing protein	blue	0.711585	0.00944801
TGME49_255680	Unknown	N/A	YbaK/proline-tRNA ligase associated domain-containing protein	blue	0.734845	0.00647946
TGME49_240300	Unknown	N/A	zinc finger domain, LSD1 subclass domain-containing protein	blue	0.720069	0.00826759
TGME49_244840	Unknown	N/A	zinc knuckle domain-containing protein	blue	0.749755	0.00498667
TGME49_279330	nucleolus	N/A	DEAD/DEAH box helicase family protein	blue	0.81671	0.001187
TGME49_217440	nucleolus	N/A	HCNGP family protein	blue	0.724992	0.00763528
TGME49_311410	nucleolus	N/A	M phase phosphoprotein MPP10, putative	blue	0.734408	0.00652772
TGME49_230060	nucleolus	N/A	acetyltransferase, GNAT family protein	blue	0.86926	0.000240565
TGME49_230920	nucleolus	AP-2mu	AP-2 complex subunit mu	blue	0.727547	0.00732181
TGME49_213650	nucleolus	N/A	ATP-binding domain 1 family protein	blue	0.834044	0.000745002
TGME49_313790	nucleolus	CEP44	centrosomal protein CEP44, putative	blue	0.751971	0.00478923
TGME49_249480	nucleolus	UNC	co-chaperone UNC	blue	0.734963	0.00646642
TGME49_231380	nucleolus	POLR2D	DNA-directed RNA polymerase II RPB4	blue	0.728738	0.00717907
TGME49_268770	nucleolus	N/A	dual specificity phosphatase, catalytic domain-containing protein	blue	0.738926	0.00604131
TGME49_219080	nucleolus	N/A	edge expressed protein, putative	blue	0.733007	0.00668434
TGME49_232650	nucleolus	N/A	EELM2 domain-containing protein	blue	0.720985	0.00814715
TGME49_262380	nucleolus	N/A	elongation factor Tu, putative	blue	0.78599	0.00243721
TGME49_248340	nucleolus	N/A	GTP-binding nuclear protein ran/tc4	blue	0.709912	0.00969487
TGME49_289980	nucleolus	N/A	HAD hydrolase, family IIA protein	blue	0.740855	0.0058422
TGME49_207080	nucleolus	MYSTB	histone lysine acetyltransferase MYST-B	blue	0.741115	0.00581569
TGME49_201250	nucleolus	N/A	histone lysine methyltransferase, SET, putative	blue	0.820725	0.00107021
TGME49_261500	nucleolus	N/A	hydrolase	blue	0.829995	0.000834384
TGME49_312140	nucleolus	N/A	hypothetical protein	blue	0.853856	0.000408634
TGME49_319720	nucleolus	N/A	hypothetical protein	blue	0.836175	0.000701023
TGME49_284630	nucleolus	N/A	hypothetical protein	blue	0.827685	0.000888961
TGME49_270050	nucleolus	N/A	hypothetical protein	blue	0.792279	0.00212356
TGME49_247600	nucleolus	N/A	hypothetical protein	blue	0.768125	0.00352268
TGME49_224150	nucleolus	N/A	hypothetical protein	blue	0.765833	0.00368483
TGME49_276220	nucleolus	N/A	hypothetical protein	blue	0.762638	0.00392017
TGME49_312660	nucleolus	N/A	hypothetical protein	blue	0.762589	0.00392387
TGME49_206680	nucleolus	N/A	hypothetical protein	blue	0.7504	0.00492861
TGME49_227030	nucleolus	N/A	hypothetical protein	blue	0.743334	0.00559355
TGME49_301410	nucleolus	N/A	hypothetical protein	blue	0.736402	0.00630958
TGME49_251460	nucleolus	N/A	hypothetical protein	blue	0.721124	0.00812895
TGME49_288550	nucleolus	N/A	hypothetical protein	blue	0.718876	0.0084266
TGME49_265240	nucleolus	N/A	hypothetical protein	blue	0.714142	0.00907984
TGME49_263085	nucleolus	N/A	hypothetical protein	blue	0.710852	0.0095556
TGME49_222920	nucleolus	N/A	mbp-1 interacting protein-2a family protein	blue	0.746504	0.00528735
TGME49_278530	nucleolus	N/A	multiprotein bridging factor type 1 family transcriptional co-activator, putative	blue	0.710051	0.00967424
TGME49_213890	nucleolus	N/A	Myb family DNA-binding domain-containing protein	blue	0.76074	0.00406527
TGME49_268840	nucleolus	METTL14	N6-adenosine-methyltransferase non-catalytic subunit METTL14	blue	0.746197	0.00531651
TGME49_205580	nucleolus	N/A	nuclear factor NF4	blue	0.715659	0.00886656
TGME49_264060	nucleolus	N/A	PCI domain-containing protein	blue	0.738671	0.00606807
TGME49_208200	nucleolus	N/A	PHD-finger domain-containing protein	blue	0.717572	0.00860289
TGME49_270840	nucleolus	N/A	poly(ADP-ribose) polymerase catalytic domain-containing protein	blue	0.749463	0.00501316
TGME49_244870	nucleolus	N/A	quinone oxidoreductase, putative	blue	0.786967	0.00238627
TGME49_237110	nucleolus	N/A	replication factor C subunit 2, putative	blue	0.723076	0.00787693
TGME49_289010	nucleolus	N/A	RNA recognition motif-containing protein	blue	0.735586	0.00639812
TGME49_280760	nucleolus	N/A	RUB1 conjugating enzyme	blue	0.717817	0.00856956
TGME49_315720	nucleolus	N/A	Smg-4/UPF3 family protein	blue	0.712028	0.00938339
TGME49_257020	nucleolus	N/A	trafficking protein particle complex subunit 13, putative	blue	0.832534	0.000777416
TGME49_264780	nucleolus	N/A	UTP-glucose-1-phosphate uridylyltransferase subfamily protein	blue	0.804661	0.00159702
TGME49_289730	nucleolus	VPS18	vacuolar protein sorting-associated protein 18	blue	0.740464	0.00588211
TGME49_305560	nucleolus	N/A	Vps51/Vps67 protein	blue	0.722572	0.0079415
TGME49_212260	nucleolus	ZFP2	zinc finger protein ZFP2	blue	0.759083	0.0041953
TGME49_273150	nucleolus	N/A	zinc finger, C3HC4 type (RING finger) domain-containing protein	blue	0.744297	0.00549915
TGME49_222000	nucleolus	N/A	brix domain-containing protein	blue	0.710892	0.00954977
TGME49_238240	nucleolus	N/A	bystin protein	blue	0.718687	0.00845188
TGME49_244380	nucleolus	N/A	cactin	blue	0.8052	0.00157664
TGME49_281450	nucleolus	CRK8	cell-cycle-associated protein kinase, putative	blue	0.728919	0.00715751
TGME49_279430	nucleolus	N/A	cwf18 pre-mRNA splicing factor protein	blue	0.733062	0.00667813
TGME49_264690	nucleolus	N/A	cyclin 4, putative	blue	0.795796	0.00196222
TGME49_253090	nucleolus	N/A	DEAD/DEAH box helicase domain-containing protein	blue	0.784663	0.00250764
TGME49_243920	nucleolus	N/A	DNA replication licensing factor MCM5, putative	blue	0.726604	0.00743639
TGME49_246630	nucleolus	RPA43	DNA-directed RNA polymerase I RPA43	blue	0.792499	0.00211322
TGME49_233720	nucleolus	POLR2H	DNA-directed RNA polymerase II RPBABC8	blue	0.759132	0.00419139
TGME49_306290	nucleolus	POLR3A	DNA-directed RNA polymerase III RPC1	blue	0.740696	0.00585838
TGME49_211470	nucleolus	N/A	Fcf2 pre-rRNA processing protein	blue	0.733884	0.006586
TGME49_272010	nucleolus	N/A	Gar1 protein RNA binding region protein	blue	0.822617	0.00101836
TGME49_315885	nucleolus	N/A	glycosyltransferase, putative	blue	0.785459	0.00246521
TGME49_203490	nucleolus	N/A	GNL3L/Grn1 GTPase	blue	0.732608	0.00672951
TGME49_309070	nucleolus	N/A	hypothetical protein	blue	0.919611	2.30748e-05
TGME49_203370	nucleolus	N/A	hypothetical protein	blue	0.863967	0.000290655
TGME49_316350	nucleolus	N/A	hypothetical protein	blue	0.823905	0.000984173
TGME49_290910	nucleolus	N/A	hypothetical protein	blue	0.777647	0.00290641
TGME49_226320	nucleolus	N/A	hypothetical protein	blue	0.773375	0.00317178
TGME49_226670	nucleolus	N/A	hypothetical protein	blue	0.718047	0.00853838
TGME49_204120	nucleolus	N/A	hypothetical protein	blue	0.716133	0.00880061
TGME49_254500	nucleolus	N/A	hypothetical protein	blue	0.715576	0.00887807
TGME49_228100	nucleolus	N/A	hypothetical protein	blue	0.714901	0.00897267
TGME49_300280	nucleolus	N/A	LSM domain-containing protein	blue	0.76472	0.00376559
TGME49_298970	nucleolus	N/A	LSM3, U6 small nuclear RNA associated isoform 2 family protein	blue	0.728131	0.00725153
TGME49_227650	nucleolus	EB1	microtubule-associated protein EB1	blue	0.758901	0.00420978
TGME49_290200	nucleolus	N/A	NAD/NADP octopine/nopaline dehydrogenase, alpha-helical domain-containing protein	blue	0.725475	0.00757528
TGME49_215740	nucleolus	N/A	notchless, putative	blue	0.744879	0.00544271
TGME49_216750	nucleolus	LEO1	Paf1/RNA polymerase II complex component LEO1	blue	0.720688	0.00818606
TGME49_270560	nucleolus	N/A	peptidyl-prolyl cis-trans isomerase family 1	blue	0.716097	0.00880562
TGME49_314830	nucleolus	N/A	pre-mRNA splicing factor subunit, putative	blue	0.726451	0.00745509
TGME49_220490	nucleolus	N/A	pre-rRNA-processing protein PNO1, putative	blue	0.722897	0.00789977
TGME49_242800	nucleolus	N/A	ribosome biogenesis protein NSA2, putative	blue	0.726664	0.00742903
TGME49_224580	nucleolus	N/A	RNA recognition motif-containing protein	blue	0.766082	0.00366692
TGME49_318690	nucleolus	N/A	RNA recognition motif-containing protein	blue	0.721692	0.00805499
TGME49_233190	nucleolus	N/A	SKIP/SNW domain-containing protein	blue	0.748621	0.00509003
TGME49_228000	nucleolus	N/A	splicing factor 3A subunit 2, putative	blue	0.75139	0.00484039
TGME49_293670	nucleolus	TCEA1	transcription elongation factor A TFIIS	blue	0.724929	0.00764319
TGME49_248250	nucleolus	N/A	translation initiation factor IF-2, putative	blue	0.857574	0.000361593
TGME49_250750	nucleolus	N/A	tRNA (uracil-5-)-methyltransferase	blue	0.769789	0.00340841
TGME49_310860	nucleolus	N/A	U5 snRNP-specific protein	blue	0.751759	0.0048079
TGME49_309200	nucleolus	N/A	zinc finger (CCCH type) motif-containing protein	blue	0.721033	0.00814084
TGME49_259650	nucleolus	N/A	zinc finger protein, putative	blue	0.763471	0.00385773
TGME49_320020	Plasma membrane	ApiAT2	apicomplexan amino acid transporter ApiAT2	blue	0.720708	0.00818337
TGME49_271120	Plasma membrane	N/A	endonuclease/exonuclease/phosphatase family protein	blue	0.741072	0.00582011
TGME49_291940	Plasma membrane	N/A	hypothetical protein	blue	0.793947	0.00204585
TGME49_233695	Plasma membrane	N/A	hypothetical protein	blue	0.757378	0.00433228
TGME49_312050	Plasma membrane	N/A	small GTPase Rab2, putative	blue	0.708214	0.00995038
TGME49_212310	Plasma membrane	N/A	vacuolar ATP synthetase	blue	0.729009	0.00714689
TGME49_285870	Plasma membrane	SRS20A	SAG-related sequence SRS20A	blue	0.771875	0.00326919
TGME49_218760	Plasma membrane	alphaSNAP	alpha-soluble NSF attachment protein	blue	0.717836	0.00856698
TGME49_286500	Plasma membrane	N/A	hypothetical protein	blue	0.83721	0.000680411
TGME49_212090	Plasma membrane	N/A	hypothetical protein	blue	0.728615	0.00719375
TGME49_209060	Plasma membrane	N/A	thrombospondin type 1 domain-containing protein	blue	0.730048	0.00702447
TGME49_266970	Plasma membrane	N/A	ubiquitin family protein	blue	0.710482	0.00961021
TGME49_268760	Rhoptries	N/A	hypothetical protein	blue	0.869476	0.000238677
TGME49_242820	Rhoptries	N/A	hypothetical protein	blue	0.772648	0.00321871
TGME49_237180	Rhoptries	N/A	hypothetical protein	blue	0.763528	0.0038535
TGME49_222100	Rhoptries	N/A	hypothetical protein	blue	0.762946	0.00389704
TGME49_279420	Rhoptries	N/A	hypothetical protein	blue	0.740586	0.00586961
TGME49_209170	Rhoptries	N/A	hypothetical protein	blue	0.735295	0.00643001
TGME49_226690	Rhoptries	N/A	hypothetical protein	blue	0.72439	0.00771063
TGME49_225330	Rhoptries	N/A	hypothetical protein	blue	0.712607	0.00929962
TGME49_201520	Rhoptries	PPM3G	protein phosphatase 2C domain-containing protein	blue	0.960776	6.8456e-07
TGME49_229010	Rhoptries	RON4	rhoptry neck protein RON4	blue	0.714561	0.00902058
TGME49_227810	Rhoptries	ROP11	rhoptry protein ROP11	blue	0.776644	0.00296711
TGME49_203990	Rhoptries	ROP12	rhoptry protein ROP12	blue	0.721084	0.00813412
TGME49_205250	Rhoptries	ROP18	rhoptry protein ROP18	blue	0.826261	0.000923966
TGME49_210370	Rhoptries	ROP54	rhoptry protein ROP54	blue	0.718627	0.00846005
TGME49_262920	Rhoptries	DegP	serine protease DegP	blue	0.716131	0.00880088
TGME49_247520	Rhoptries	WIP	WAVE complex interacting protein WIP	blue	0.818644	0.00112958
TGME49_246550	Rhoptries	ASP3	aspartyl protease ASP3	blue	0.742073	0.00571904
TGME49_280480	Rhoptries	N/A	EF hand domain-containing protein	blue	0.756085	0.00443844
TGME49_280670	Rhoptries	N/A	hypothetical protein	blue	0.785711	0.0024519
TGME49_203930	Rhoptries	N/A	hypothetical protein	blue	0.763554	0.00385158
TGME49_312150	Rhoptries	N/A	hypothetical protein	blue	0.762673	0.00391754
TGME49_261750	Rhoptries	RON10	rhoptry neck protein RON10	blue	0.730415	0.00698159
TGME49_316400	Tubulin cytoskeleton	TUBA1	alpha tubulin TUBA1	blue	0.720299	0.00823723
